# Supplementary material for: Deciphering the ovarian cancer ascites fluid peptidome
Source: Clin Proteomics. 2014 Apr 2;11(1):13. doi: 10.1186/1559-0275-11-13 (PMC4230032; doi:10.1186/1559-0275-11-13)
Supplement: Additional file 1 — Detailed information on peptides (A) and proteins (B) identified in all 6 studied samples. [file 1559-0275-11-13-S1.xls]

## Sheet: Suppl Info S1A
Additional file 1A, Peptide report
Experiment name	Biological sample category	Biological sample name	Protein name	Protein accession numbers	Database sources	Protein molecular weight (Da)	Protein identification probability	Number of unique peptides	Number of unique spectra	Number of total spectra	Percentage of total spectra	Percentage sequence coverage	Peptide sequence	Previous amino acid	Next amino acid	Best Peptide identification probability	Best X! Tandem -log(e) score	Number of enzymatic termini	Calculated +1H Peptide Mass (AMU)	Peptide start index	Peptide stop index	Assigned	Other Proteins
Benign and Cancer	Benign	Benign 1	Fibrinogen beta chain	IPI00298497	ipi.HUMAN.v3.71-random.fasta	55928.6	1	11	15	43	0.00309	0.0672	APSLRPAPPPISGGGYR	E	A	0.95	3.43	2	1692.92	56	72	TRUE
Benign and Cancer	Benign	Benign 1	Fibrinogen beta chain	IPI00298497	ipi.HUMAN.v3.71-random.fasta	55928.6	1	11	15	43	0.00309	0.0672	EEAPSLRPAPPPISGGGY	R	R	0.95	6.07	2	1794.9	54	71	TRUE
Benign and Cancer	Benign	Benign 1	Fibrinogen beta chain	IPI00298497	ipi.HUMAN.v3.71-random.fasta	55928.6	1	11	15	43	0.00309	0.0672	EEAPSLRPAPPPISGGGYR	R	A	0.95	5.59	2	1951	54	72	TRUE
Benign and Cancer	Benign	Benign 1	Fibrinogen beta chain	IPI00298497	ipi.HUMAN.v3.71-random.fasta	55928.6	1	11	15	43	0.00309	0.0672	LRPAPPPISGGGY	S	R	0.95	4.92	2	1281.7	59	71	TRUE
Benign and Cancer	Benign	Benign 1	Fibrinogen beta chain	IPI00298497	ipi.HUMAN.v3.71-random.fasta	55928.6	1	11	15	43	0.00309	0.0672	LRPAPPPISGGGYR	S	A	0.95	5.89	2	1437.8	59	72	TRUE
Benign and Cancer	Benign	Benign 1	Fibrinogen beta chain	IPI00298497	ipi.HUMAN.v3.71-random.fasta	55928.6	1	11	15	43	0.00309	0.0672	PAPPPISGGGY	R	R	0.95	3.09	2	1012.51	61	71	TRUE
Benign and Cancer	Benign	Benign 1	Fibrinogen beta chain	IPI00298497	ipi.HUMAN.v3.71-random.fasta	55928.6	1	11	15	43	0.00309	0.0672	PSLRPAPPPISGGGYR	A	A	0.95	4.66	2	1621.88	57	72	TRUE
Benign and Cancer	Benign	Benign 1	Fibrinogen beta chain	IPI00298497	ipi.HUMAN.v3.71-random.fasta	55928.6	1	11	15	43	0.00309	0.0672	QGVNDNEEGFFSA	S	R	0.95	5.12	2	1396.57	31	43	TRUE
Benign and Cancer	Benign	Benign 1	Fibrinogen beta chain	IPI00298497	ipi.HUMAN.v3.71-random.fasta	55928.6	1	11	15	43	0.00309	0.0672	QGVNDNEEGFFSAR	S	G	0.85	1.89	2	1552.67	31	44	TRUE
Benign and Cancer	Benign	Benign 1	Fibrinogen beta chain	IPI00298497	ipi.HUMAN.v3.71-random.fasta	55928.6	1	11	15	43	0.00309	0.0672	RPAPPPISGGGY	L	R	0.95	8.41	2	1168.61	60	71	TRUE
Benign and Cancer	Benign	Benign 1	Fibrinogen beta chain	IPI00298497	ipi.HUMAN.v3.71-random.fasta	55928.6	1	11	15	43	0.00309	0.0672	SLRPAPPPISGGGYR	P	A	0.95	3.72	2	1524.83	58	72	TRUE
Benign and Cancer	Benign	Benign 1	Isoform 1 of Fibrinogen alpha chain	IPI00021885,IPI00029717	ipi.HUMAN.v3.71-random.fasta	94973.4	1	82	91	142	0.0102	0.352	ADSGEGDFLAEGGGV	T	R	0.95	3.89	2	1380.59	20	34	TRUE
Benign and Cancer	Benign	Benign 1	Isoform 1 of Fibrinogen alpha chain	IPI00021885,IPI00029717	ipi.HUMAN.v3.71-random.fasta	94973.4	1	82	91	142	0.0102	0.352	ADSGEGDFLAEGGGVR	T	G	0.95	9.09	2	1536.69	20	35	TRUE
Benign and Cancer	Benign	Benign 1	Isoform 1 of Fibrinogen alpha chain	IPI00021885,IPI00029717	ipi.HUMAN.v3.71-random.fasta	94973.4	1	82	91	142	0.0102	0.352	DEAAFFDTASTG	P	K	0.95	4.17	2	1231.51	515	526	TRUE
Benign and Cancer	Benign	Benign 1	Isoform 1 of Fibrinogen alpha chain	IPI00021885,IPI00029717	ipi.HUMAN.v3.71-random.fasta	94973.4	1	82	91	142	0.0102	0.352	DFLAEGGGVR	G	G	0.95	3.38	2	1020.51	26	35	TRUE
Benign and Cancer	Benign	Benign 1	Isoform 1 of Fibrinogen alpha chain	IPI00021885,IPI00029717	ipi.HUMAN.v3.71-random.fasta	94973.4	1	82	91	142	0.0102	0.352	DLGTLSGIGTLDG	M	F	0.95	4.2	2	1218.62	496	508	TRUE
Benign and Cancer	Benign	Benign 1	Isoform 1 of Fibrinogen alpha chain	IPI00021885,IPI00029717	ipi.HUMAN.v3.71-random.fasta	94973.4	1	82	91	142	0.0102	0.352	DSGEGDFLAEGGGV	A	R	0.95	6.35	2	1309.55	21	34	TRUE
Benign and Cancer	Benign	Benign 1	Isoform 1 of Fibrinogen alpha chain	IPI00021885,IPI00029717	ipi.HUMAN.v3.71-random.fasta	94973.4	1	82	91	142	0.0102	0.352	DSGEGDFLAEGGGVR	A	G	0.95	6.92	2	1465.66	21	35	TRUE
Benign and Cancer	Benign	Benign 1	Isoform 1 of Fibrinogen alpha chain	IPI00021885,IPI00029717	ipi.HUMAN.v3.71-random.fasta	94973.4	1	82	91	142	0.0102	0.352	DSHSLTTNIMEI	K	L	0.831	1.82	2	1376.64	101	112	TRUE
Benign and Cancer	Benign	Benign 1	Isoform 1 of Fibrinogen alpha chain	IPI00021885,IPI00029717	ipi.HUMAN.v3.71-random.fasta	94973.4	1	82	91	142	0.0102	0.352	DSHSLTTNIMEIL	K	R	0.916	2.19	2	1489.72	101	113	TRUE
Benign and Cancer	Benign	Benign 1	Isoform 1 of Fibrinogen alpha chain	IPI00021885,IPI00029717	ipi.HUMAN.v3.71-random.fasta	94973.4	1	82	91	142	0.0102	0.352	DSHSLTTNIMEILR	K	G	0.95	7.06	2	1645.82	101	114	TRUE
Benign and Cancer	Benign	Benign 1	Isoform 1 of Fibrinogen alpha chain	IPI00021885,IPI00029717	ipi.HUMAN.v3.71-random.fasta	94973.4	1	82	91	142	0.0102	0.352	EGDFLAEGGGVR	G	G	0.95	3.85	2	1206.58	24	35	TRUE
Benign and Cancer	Benign	Benign 1	Isoform 1 of Fibrinogen alpha chain	IPI00021885,IPI00029717	ipi.HUMAN.v3.71-random.fasta	94973.4	1	82	91	142	0.0102	0.352	ELERPGGNEIT	M	R	0.831	1.82	2	1214.6	260	270	TRUE
Benign and Cancer	Benign	Benign 1	Isoform 1 of Fibrinogen alpha chain	IPI00021885,IPI00029717	ipi.HUMAN.v3.71-random.fasta	94973.4	1	82	91	142	0.0102	0.352	ESGSFRPDSPGSGNA	S	R	0.95	2.96	2	1464.63	389	403	TRUE
Benign and Cancer	Benign	Benign 1	Isoform 1 of Fibrinogen alpha chain	IPI00021885,IPI00029717	ipi.HUMAN.v3.71-random.fasta	94973.4	1	82	91	142	0.0102	0.352	ESSSHHPGIAEFPSRG	K	K	0.95	2.48	2	1694.79	559	574	TRUE
Benign and Cancer	Benign	Benign 1	Isoform 1 of Fibrinogen alpha chain	IPI00021885,IPI00029717	ipi.HUMAN.v3.71-random.fasta	94973.4	1	82	91	142	0.0102	0.352	EVTKEVVTSEDGSDCPEAM	K	D	0.95	8.31	2	2098.88	477	495	TRUE
Benign and Cancer	Benign	Benign 1	Isoform 1 of Fibrinogen alpha chain	IPI00021885,IPI00029717	ipi.HUMAN.v3.71-random.fasta	94973.4	1	82	91	142	0.0102	0.352	GEGDFLAEGGGVR	S	G	0.95	5.43	2	1263.6	23	35	TRUE
Benign and Cancer	Benign	Benign 1	Isoform 1 of Fibrinogen alpha chain	IPI00021885,IPI00029717	ipi.HUMAN.v3.71-random.fasta	94973.4	1	82	91	142	0.0102	0.352	GGSTSYGTGSETESPR	R	N	0.95	7.23	2	1572.68	272	287	TRUE
Benign and Cancer	Benign	Benign 1	Isoform 1 of Fibrinogen alpha chain	IPI00021885,IPI00029717	ipi.HUMAN.v3.71-random.fasta	94973.4	1	82	91	142	0.0102	0.352	GGSTSYGTGSETESPRNPS	R	S	0.95	9	2	1870.81	272	290	TRUE
Benign and Cancer	Benign	Benign 1	Isoform 1 of Fibrinogen alpha chain	IPI00021885,IPI00029717	ipi.HUMAN.v3.71-random.fasta	94973.4	1	82	91	142	0.0102	0.352	GGSTSYGTGSETESPRNPSS	R	A	0.95	7.52	2	1957.84	272	291	TRUE
Benign and Cancer	Benign	Benign 1	Isoform 1 of Fibrinogen alpha chain	IPI00021885,IPI00029717	ipi.HUMAN.v3.71-random.fasta	94973.4	1	82	91	142	0.0102	0.352	GGSTSYGTGSETESPRNPSSA	R	G	0.95	5.74	2	2028.87	272	292	TRUE
Benign and Cancer	Benign	Benign 1	Isoform 1 of Fibrinogen alpha chain	IPI00021885,IPI00029717	ipi.HUMAN.v3.71-random.fasta	94973.4	1	82	91	142	0.0102	0.352	GGSTSYGTGSETESPRNPSSAG	R	S	0.95	7.04	2	2085.9	272	293	TRUE
Benign and Cancer	Benign	Benign 1	Isoform 1 of Fibrinogen alpha chain	IPI00021885,IPI00029717	ipi.HUMAN.v3.71-random.fasta	94973.4	1	82	91	142	0.0102	0.352	GGSTSYGTGSETESPRNPSSAGS	R	W	0.941	2.37	2	2172.93	272	294	TRUE
Benign and Cancer	Benign	Benign 1	Isoform 1 of Fibrinogen alpha chain	IPI00021885,IPI00029717	ipi.HUMAN.v3.71-random.fasta	94973.4	1	82	91	142	0.0102	0.352	GGSTSYGTGSETESPRNPSSAGSW	R	N	0.95	3.29	2	2359.01	272	295	TRUE
Benign and Cancer	Benign	Benign 1	Isoform 1 of Fibrinogen alpha chain	IPI00021885,IPI00029717	ipi.HUMAN.v3.71-random.fasta	94973.4	1	82	91	142	0.0102	0.352	GGSTSYGTGSETESPRNPSSAGSWN	R	S	0.95	8.24	2	2473.05	272	296	TRUE
Benign and Cancer	Benign	Benign 1	Isoform 1 of Fibrinogen alpha chain	IPI00021885,IPI00029717	ipi.HUMAN.v3.71-random.fasta	94973.4	1	82	91	142	0.0102	0.352	GGSTSYGTGSETESPRNPSSAGSWNSGSSGP	R	G	0.95	5.64	2	2945.24	272	302	TRUE
Benign and Cancer	Benign	Benign 1	Isoform 1 of Fibrinogen alpha chain	IPI00021885,IPI00029717	ipi.HUMAN.v3.71-random.fasta	94973.4	1	82	91	142	0.0102	0.352	GGSTSYGTGSETESPRNPSSAGSWNSGSSGPGSTGN	R	R	0.95	2.85	2	3361.41	272	307	TRUE
Benign and Cancer	Benign	Benign 1	Isoform 1 of Fibrinogen alpha chain	IPI00021885,IPI00029717	ipi.HUMAN.v3.71-random.fasta	94973.4	1	82	91	142	0.0102	0.352	GSAGHWTSESSVSGSTGQ	R	W	0.95	6.54	2	1721.74	368	385	TRUE
Benign and Cancer	Benign	Benign 1	Isoform 1 of Fibrinogen alpha chain	IPI00021885,IPI00029717	ipi.HUMAN.v3.71-random.fasta	94973.4	1	82	91	142	0.0102	0.352	GSESGIFTNTKE	R	S	0.95	4.92	2	1269.6	548	559	TRUE
Benign and Cancer	Benign	Benign 1	Isoform 1 of Fibrinogen alpha chain	IPI00021885,IPI00029717	ipi.HUMAN.v3.71-random.fasta	94973.4	1	82	91	142	0.0102	0.352	GSSGTGGTATWKPGSS	P	G	0.95	4.51	2	1437.66	311	326	TRUE
Benign and Cancer	Benign	Benign 1	Isoform 1 of Fibrinogen alpha chain	IPI00021885,IPI00029717	ipi.HUMAN.v3.71-random.fasta	94973.4	1	82	91	142	0.0102	0.352	GSSGTGGTATWKPGSSGP	P	G	0.95	4.85	2	1591.73	311	328	TRUE
Benign and Cancer	Benign	Benign 1	Isoform 1 of Fibrinogen alpha chain	IPI00021885,IPI00029717	ipi.HUMAN.v3.71-random.fasta	94973.4	1	82	91	142	0.0102	0.352	GSTGSWNSGSSGTGSTGNQNPGSPR	P	P	0.95	10.4	2	2337.01	329	353	TRUE
Benign and Cancer	Benign	Benign 1	Isoform 1 of Fibrinogen alpha chain	IPI00021885,IPI00029717	ipi.HUMAN.v3.71-random.fasta	94973.4	1	82	91	142	0.0102	0.352	GSTGSWNSGSSGTGSTGNQNPGSPRP	P	G	0.95	4.64	2	2434.06	329	354	TRUE
Benign and Cancer	Benign	Benign 1	Isoform 1 of Fibrinogen alpha chain	IPI00021885,IPI00029717	ipi.HUMAN.v3.71-random.fasta	94973.4	1	82	91	142	0.0102	0.352	GSTGSWNSGSSGTGSTGNQNPGSPRPG	P	S	0.95	7.1	2	2491.08	329	355	TRUE
Benign and Cancer	Benign	Benign 1	Isoform 1 of Fibrinogen alpha chain	IPI00021885,IPI00029717	ipi.HUMAN.v3.71-random.fasta	94973.4	1	82	91	142	0.0102	0.352	GTGSETESPRNPSSAGSW	Y	N	0.95	6.82	2	1806.79	278	295	TRUE
Benign and Cancer	Benign	Benign 1	Isoform 1 of Fibrinogen alpha chain	IPI00021885,IPI00029717	ipi.HUMAN.v3.71-random.fasta	94973.4	1	82	91	142	0.0102	0.352	GTGSETESPRNPSSAGSWN	Y	S	0.95	4.82	2	1920.83	278	296	TRUE
Benign and Cancer	Benign	Benign 1	Isoform 1 of Fibrinogen alpha chain	IPI00021885,IPI00029717	ipi.HUMAN.v3.71-random.fasta	94973.4	1	82	91	142	0.0102	0.352	GTGSETESPRNPSSAGSWNSG	Y	S	0.95	6.01	2	2064.89	278	298	TRUE
Benign and Cancer	Benign	Benign 1	Isoform 1 of Fibrinogen alpha chain	IPI00021885,IPI00029717	ipi.HUMAN.v3.71-random.fasta	94973.4	1	82	91	142	0.0102	0.352	GTGSETESPRNPSSAGSWNSGSSGP	Y	G	0.95	8.59	2	2393.02	278	302	TRUE
Benign and Cancer	Benign	Benign 1	Isoform 1 of Fibrinogen alpha chain	IPI00021885,IPI00029717	ipi.HUMAN.v3.71-random.fasta	94973.4	1	82	91	142	0.0102	0.352	GTGSETESPRNPSSAGSWNSGSSGPGSTGN	Y	R	0.95	5.05	2	2809.19	278	307	TRUE
Benign and Cancer	Benign	Benign 1	Isoform 1 of Fibrinogen alpha chain	IPI00021885,IPI00029717	ipi.HUMAN.v3.71-random.fasta	94973.4	1	82	91	142	0.0102	0.352	HRHPDEAAFFDTASTG	R	K	0.95	3.77	2	1758.78	511	526	TRUE
Benign and Cancer	Benign	Benign 1	Isoform 1 of Fibrinogen alpha chain	IPI00021885,IPI00029717	ipi.HUMAN.v3.71-random.fasta	94973.4	1	82	91	142	0.0102	0.352	HRHPDEAAFFDTASTGK	R	T	0.95	2.96	2	1886.88	511	527	TRUE
Benign and Cancer	Benign	Benign 1	Isoform 1 of Fibrinogen alpha chain	IPI00021885,IPI00029717	ipi.HUMAN.v3.71-random.fasta	94973.4	1	82	91	142	0.0102	0.352	HSESGSFRPDSPGSGNA	W	R	0.95	4.14	2	1688.73	387	403	TRUE
Benign and Cancer	Benign	Benign 1	Isoform 1 of Fibrinogen alpha chain	IPI00021885,IPI00029717	ipi.HUMAN.v3.71-random.fasta	94973.4	1	82	91	142	0.0102	0.352	MELERPGGNEIT	R	R	0.95	2.74	2	1361.64	259	270	TRUE
Benign and Cancer	Benign	Benign 1	Isoform 1 of Fibrinogen alpha chain	IPI00021885,IPI00029717	ipi.HUMAN.v3.71-random.fasta	94973.4	1	82	91	142	0.0102	0.352	NNPDWGTFEE	P	V	0.95	2.92	2	1208.49	406	415	TRUE
Benign and Cancer	Benign	Benign 1	Isoform 1 of Fibrinogen alpha chain	IPI00021885,IPI00029717	ipi.HUMAN.v3.71-random.fasta	94973.4	1	82	91	142	0.0102	0.352	NPGSSGTGGTATWKPGSS	R	G	0.95	5.37	2	1648.76	309	326	TRUE
Benign and Cancer	Benign	Benign 1	Isoform 1 of Fibrinogen alpha chain	IPI00021885,IPI00029717	ipi.HUMAN.v3.71-random.fasta	94973.4	1	82	91	142	0.0102	0.352	NQNPGSPRPGSTGTWNPGSSE	G	R	0.95	7.64	2	2126.95	346	366	TRUE
Benign and Cancer	Benign	Benign 1	Isoform 1 of Fibrinogen alpha chain	IPI00021885,IPI00029717	ipi.HUMAN.v3.71-random.fasta	94973.4	1	82	91	142	0.0102	0.352	PGSPRPGSTGTWNPGSSER	N	G	0.95	3.89	2	1926.91	349	367	TRUE
Benign and Cancer	Benign	Benign 1	Isoform 1 of Fibrinogen alpha chain	IPI00021885,IPI00029717	ipi.HUMAN.v3.71-random.fasta	94973.4	1	82	91	142	0.0102	0.352	PGSSGTGGTATWKPGSS	N	G	0.95	5.64	2	1534.71	310	326	TRUE
Benign and Cancer	Benign	Benign 1	Isoform 1 of Fibrinogen alpha chain	IPI00021885,IPI00029717	ipi.HUMAN.v3.71-random.fasta	94973.4	1	82	91	142	0.0102	0.352	PGSSGTGGTATWKPGSSGP	N	G	0.95	5.48	2	1688.79	310	328	TRUE
Benign and Cancer	Benign	Benign 1	Isoform 1 of Fibrinogen alpha chain	IPI00021885,IPI00029717	ipi.HUMAN.v3.71-random.fasta	94973.4	1	82	91	142	0.0102	0.352	PGSTGTWNPGSSE	R	R	0.95	3.74	2	1276.54	354	366	TRUE
Benign and Cancer	Benign	Benign 1	Isoform 1 of Fibrinogen alpha chain	IPI00021885,IPI00029717	ipi.HUMAN.v3.71-random.fasta	94973.4	1	82	91	142	0.0102	0.352	PGSTGTWNPGSSER	R	G	0.95	4.54	2	1432.65	354	367	TRUE
Benign and Cancer	Benign	Benign 1	Isoform 1 of Fibrinogen alpha chain	IPI00021885,IPI00029717	ipi.HUMAN.v3.71-random.fasta	94973.4	1	82	91	142	0.0102	0.352	PNNPDWGTF	R	E	0.95	2.68	2	1047.45	405	413	TRUE
Benign and Cancer	Benign	Benign 1	Isoform 1 of Fibrinogen alpha chain	IPI00021885,IPI00029717	ipi.HUMAN.v3.71-random.fasta	94973.4	1	82	91	142	0.0102	0.352	PNNPDWGTFEE	R	V	0.95	4.96	2	1305.54	405	415	TRUE
Benign and Cancer	Benign	Benign 1	Isoform 1 of Fibrinogen alpha chain	IPI00021885,IPI00029717	ipi.HUMAN.v3.71-random.fasta	94973.4	1	82	91	142	0.0102	0.352	PNNPDWGTFEEV	R	S	0.95	5.74	2	1404.61	405	416	TRUE
Benign and Cancer	Benign	Benign 1	Isoform 1 of Fibrinogen alpha chain	IPI00021885,IPI00029717	ipi.HUMAN.v3.71-random.fasta	94973.4	1	82	91	142	0.0102	0.352	PNNPDWGTFEEVSGNVSPGT	R	R	0.95	10.1	2	2103.93	405	424	TRUE
Benign and Cancer	Benign	Benign 1	Isoform 1 of Fibrinogen alpha chain	IPI00021885,IPI00029717	ipi.HUMAN.v3.71-random.fasta	94973.4	1	82	91	142	0.0102	0.352	QFTSSTSYNRGDSTFES	K	K	0.95	4.89	2	1913.81	582	598	TRUE
Benign and Cancer	Benign	Benign 1	Isoform 1 of Fibrinogen alpha chain	IPI00021885,IPI00029717	ipi.HUMAN.v3.71-random.fasta	94973.4	1	82	91	142	0.0102	0.352	QLQKVPPEWK	S	A	0.95	3	2	1235.68	240	249	TRUE
Benign and Cancer	Benign	Benign 1	Isoform 1 of Fibrinogen alpha chain	IPI00021885,IPI00029717	ipi.HUMAN.v3.71-random.fasta	94973.4	1	82	91	142	0.0102	0.352	QNPGSPRPGSTGTWNPGSSE	N	R	0.95	6.39	2	1995.88	347	366	TRUE
Benign and Cancer	Benign	Benign 1	Isoform 1 of Fibrinogen alpha chain	IPI00021885,IPI00029717	ipi.HUMAN.v3.71-random.fasta	94973.4	1	82	91	142	0.0102	0.352	QWHSESGSFRPDSPGSGNA	G	R	0.95	8.21	2	1985.84	385	403	TRUE
Benign and Cancer	Benign	Benign 1	Isoform 1 of Fibrinogen alpha chain	IPI00021885,IPI00029717	ipi.HUMAN.v3.71-random.fasta	94973.4	1	82	91	142	0.0102	0.352	SESGIFTNTKE	G	S	0.95	4.59	2	1212.57	549	559	TRUE
Benign and Cancer	Benign	Benign 1	Isoform 1 of Fibrinogen alpha chain	IPI00021885,IPI00029717	ipi.HUMAN.v3.71-random.fasta	94973.4	1	82	91	142	0.0102	0.352	SESGSFRPDSPGSGNA	H	R	0.95	4.74	2	1551.67	388	403	TRUE
Benign and Cancer	Benign	Benign 1	Isoform 1 of Fibrinogen alpha chain	IPI00021885,IPI00029717	ipi.HUMAN.v3.71-random.fasta	94973.4	1	82	91	142	0.0102	0.352	SGSFRPDSPGSGNA	E	R	0.95	3.01	2	1335.59	390	403	TRUE
Benign and Cancer	Benign	Benign 1	Isoform 1 of Fibrinogen alpha chain	IPI00021885,IPI00029717	ipi.HUMAN.v3.71-random.fasta	94973.4	1	82	91	142	0.0102	0.352	SGSSGTGSTGNQNPGSPRPGSTGTWNPGSSE	N	R	0.95	8.31	2	2905.26	336	366	TRUE
Benign and Cancer	Benign	Benign 1	Isoform 1 of Fibrinogen alpha chain	IPI00021885,IPI00029717	ipi.HUMAN.v3.71-random.fasta	94973.4	1	82	91	142	0.0102	0.352	SGSTGQWHSESGSF	V	R	0.95	4.36	2	1453.6	380	393	TRUE
Benign and Cancer	Benign	Benign 1	Isoform 1 of Fibrinogen alpha chain	IPI00021885,IPI00029717	ipi.HUMAN.v3.71-random.fasta	94973.4	1	82	91	142	0.0102	0.352	SGTGGTATWKPG	S	S	0.892	2.06	2	1119.54	313	324	TRUE
Benign and Cancer	Benign	Benign 1	Isoform 1 of Fibrinogen alpha chain	IPI00021885,IPI00029717	ipi.HUMAN.v3.71-random.fasta	94973.4	1	82	91	142	0.0102	0.352	SGTGGTATWKPGSS	S	G	0.911	2.15	2	1293.61	313	326	TRUE
Benign and Cancer	Benign	Benign 1	Isoform 1 of Fibrinogen alpha chain	IPI00021885,IPI00029717	ipi.HUMAN.v3.71-random.fasta	94973.4	1	82	91	142	0.0102	0.352	SHHPGIAEFPS	S	R	0.95	2.96	2	1178.56	562	572	TRUE
Benign and Cancer	Benign	Benign 1	Isoform 1 of Fibrinogen alpha chain	IPI00021885,IPI00029717	ipi.HUMAN.v3.71-random.fasta	94973.4	1	82	91	142	0.0102	0.352	SPRPGSTGTWNPGSSE	G	R	0.95	2.59	2	1616.73	351	366	TRUE
Benign and Cancer	Benign	Benign 1	Isoform 1 of Fibrinogen alpha chain	IPI00021885,IPI00029717	ipi.HUMAN.v3.71-random.fasta	94973.4	1	82	91	142	0.0102	0.352	SSGTGGTATWKPGSS	G	G	0.95	2.96	2	1380.64	312	326	TRUE
Benign and Cancer	Benign	Benign 1	Isoform 1 of Fibrinogen alpha chain	IPI00021885,IPI00029717	ipi.HUMAN.v3.71-random.fasta	94973.4	1	82	91	142	0.0102	0.352	SSGTGSTGNQNPGSPRPGSTGTWNPGSSE	G	R	0.95	2.8	2	2761.2	338	366	TRUE
Benign and Cancer	Benign	Benign 1	Isoform 1 of Fibrinogen alpha chain	IPI00021885,IPI00029717	ipi.HUMAN.v3.71-random.fasta	94973.4	1	82	91	142	0.0102	0.352	SSHHPGIAEFPSRG	S	K	0.95	2.92	2	1478.71	561	574	TRUE
Benign and Cancer	Benign	Benign 1	Isoform 1 of Fibrinogen alpha chain	IPI00021885,IPI00029717	ipi.HUMAN.v3.71-random.fasta	94973.4	1	82	91	142	0.0102	0.352	SSVSGSTGQWHSESGSFRPDSPGSGNA	E	R	0.95	5.25	2	2665.15	377	403	TRUE
Benign and Cancer	Benign	Benign 1	Isoform 1 of Fibrinogen alpha chain	IPI00021885,IPI00029717	ipi.HUMAN.v3.71-random.fasta	94973.4	1	82	91	142	0.0102	0.352	STGQWHSESGSF	G	R	0.95	2.68	2	1309.54	382	393	TRUE
Benign and Cancer	Benign	Benign 1	Isoform 1 of Fibrinogen alpha chain	IPI00021885,IPI00029717	ipi.HUMAN.v3.71-random.fasta	94973.4	1	82	91	142	0.0102	0.352	STGQWHSESGSFRPDSPGSGNA	G	R	0.95	2.77	2	2247.97	382	403	TRUE
Benign and Cancer	Benign	Benign 1	Isoform 1 of Fibrinogen alpha chain	IPI00021885,IPI00029717	ipi.HUMAN.v3.71-random.fasta	94973.4	1	82	91	142	0.0102	0.352	STGSWNSGSSGTGSTGNQNPGSPRP	G	G	0.95	3.52	2	2377.04	330	354	TRUE
Benign and Cancer	Benign	Benign 1	Isoform 1 of Fibrinogen alpha chain	IPI00021885,IPI00029717	ipi.HUMAN.v3.71-random.fasta	94973.4	1	82	91	142	0.0102	0.352	STSYGTGSETESPR	G	N	0.95	3.68	2	1458.63	274	287	TRUE
Benign and Cancer	Benign	Benign 1	Isoform 1 of Fibrinogen alpha chain	IPI00021885,IPI00029717	ipi.HUMAN.v3.71-random.fasta	94973.4	1	82	91	142	0.0102	0.352	SVSGSTGQWHSESGSF	S	R	0.95	9.62	2	1639.7	378	393	TRUE
Benign and Cancer	Benign	Benign 1	Isoform 1 of Fibrinogen alpha chain	IPI00021885,IPI00029717	ipi.HUMAN.v3.71-random.fasta	94973.4	1	82	91	142	0.0102	0.352	TGQWHSESGSF	S	R	0.941	2.37	2	1222.51	383	393	TRUE
Benign and Cancer	Benign	Benign 1	Isoform 1 of Fibrinogen alpha chain	IPI00021885,IPI00029717	ipi.HUMAN.v3.71-random.fasta	94973.4	1	82	91	142	0.0102	0.352	TGSETESPRNPSSAGSW	G	N	0.95	3.37	2	1749.77	279	295	TRUE
Benign and Cancer	Benign	Benign 1	Isoform 1 of Fibrinogen alpha chain	IPI00021885,IPI00029717	ipi.HUMAN.v3.71-random.fasta	94973.4	1	82	91	142	0.0102	0.352	TGSETESPRNPSSAGSWN	G	S	0.95	3.52	2	1863.81	279	296	TRUE
Benign and Cancer	Benign	Benign 1	Isoform 1 of Fibrinogen alpha chain	IPI00021885,IPI00029717	ipi.HUMAN.v3.71-random.fasta	94973.4	1	82	91	142	0.0102	0.352	TGSWNSGSSGTGSTGNQNPGSPR	S	P	0.95	9.03	2	2192.96	331	353	TRUE
Benign and Cancer	Benign	Benign 1	Isoform 1 of Fibrinogen alpha chain	IPI00021885,IPI00029717	ipi.HUMAN.v3.71-random.fasta	94973.4	1	82	91	142	0.0102	0.352	TVIGPDGHKEVTKEVVTSED	K	G	0.95	4.34	2	2140.08	468	487	TRUE
Benign and Cancer	Benign	Benign 1	Isoform 1 of Fibrinogen alpha chain	IPI00021885,IPI00029717	ipi.HUMAN.v3.71-random.fasta	94973.4	1	82	91	142	0.0102	0.352	VSGSTGQWHSESGSF	S	R	0.896	2.08	2	1552.67	379	393	TRUE
Benign and Cancer	Benign	Benign 1	Mediator of RNA polymerase II transcription subunit 12	IPI00004068,IPI00019205,IPI00022831,IPI00033606,IPI00061523,IPI00064200,IPI00064201,IPI00064202,IPI00165946,IPI00170880,IPI00180154,IPI00215632,IPI00216243,IPI00220079,IPI00220080,IPI00220081,IPI00220082,IPI00288960,IPI00300277,IPI00337426,IPI00382692,IPI	ipi.HUMAN.v3.71-random.fasta	247334	0.998	2	2	13	0.000934	0.024	EQQQQQQQQQQQQQQQQQQQQ	P	Q	0.95	6.39	2	2691.22	2085	2105	TRUE
Benign and Cancer	Benign	Benign 1	Mediator of RNA polymerase II transcription subunit 12	IPI00004068,IPI00019205,IPI00022831,IPI00033606,IPI00061523,IPI00064200,IPI00064201,IPI00064202,IPI00165946,IPI00170880,IPI00180154,IPI00215632,IPI00216243,IPI00220079,IPI00220080,IPI00220081,IPI00220082,IPI00288960,IPI00300277,IPI00337426,IPI00382692,IPI	ipi.HUMAN.v3.71-random.fasta	247334	0.998	2	2	13	0.000934	0.024	QQQQQQQQQQQQQQQQQQQQQ	Q	H	0.95	6.39	2	2691.22	2130	2150	TRUE
Benign and Cancer	Benign	Benign 1	Isoform 1 of Fibroblast growth factor receptor 3	IPI00027174-R	ipi.HUMAN.v3.71-random.fasta	87709.4	0.304	1	1	1	7.18e-05	0.0211	TMDRLGSDLDALSGEDL	S	Y	0.831	1.82	2	1823.83	402	418	TRUE
Benign and Cancer	Benign	Benign 1	Apolipoprotein A-II	IPI00021854	ipi.HUMAN.v3.71-random.fasta	11175.3	1	10	11	16	0.00115	0.27	FQTVTDYGKDLM	Y	E	0.95	4.8	2	1433.66	38	49	TRUE
Benign and Cancer	Benign	Benign 1	Apolipoprotein A-II	IPI00021854	ipi.HUMAN.v3.71-random.fasta	11175.3	1	10	11	16	0.00115	0.27	FQTVTDYGKDLME	Y	K	0.95	5.7	2	1562.7	38	50	TRUE
Benign and Cancer	Benign	Benign 1	Apolipoprotein A-II	IPI00021854	ipi.HUMAN.v3.71-random.fasta	11175.3	1	10	11	16	0.00115	0.27	FQTVTDYGKDLMEK	Y	V	0.95	4.03	2	1690.8	38	51	TRUE
Benign and Cancer	Benign	Benign 1	Apolipoprotein A-II	IPI00021854	ipi.HUMAN.v3.71-random.fasta	11175.3	1	10	11	16	0.00115	0.27	QAKEPCVESLVS	R	Q	0.903	2.11	2	1329.64	24	35	TRUE
Benign and Cancer	Benign	Benign 1	Apolipoprotein A-II	IPI00021854	ipi.HUMAN.v3.71-random.fasta	11175.3	1	10	11	16	0.00115	0.27	QTVTDYGKDLM	F	E	0.95	3.68	2	1269.57	39	49	TRUE
Benign and Cancer	Benign	Benign 1	Apolipoprotein A-II	IPI00021854	ipi.HUMAN.v3.71-random.fasta	11175.3	1	10	11	16	0.00115	0.27	QTVTDYGKDLME	F	K	0.95	4.37	2	1398.61	39	50	TRUE
Benign and Cancer	Benign	Benign 1	Apolipoprotein A-II	IPI00021854	ipi.HUMAN.v3.71-random.fasta	11175.3	1	10	11	16	0.00115	0.27	QTVTDYGKDLMEK	F	V	0.95	5.11	2	1526.7	39	51	TRUE
Benign and Cancer	Benign	Benign 1	Apolipoprotein A-II	IPI00021854	ipi.HUMAN.v3.71-random.fasta	11175.3	1	10	11	16	0.00115	0.27	QTVTDYGKDLMEKV	F	K	0.95	4.36	2	1625.77	39	52	TRUE
Benign and Cancer	Benign	Benign 1	Apolipoprotein A-II	IPI00021854	ipi.HUMAN.v3.71-random.fasta	11175.3	1	10	11	16	0.00115	0.27	TVTDYGKDLME	Q	K	0.95	4.17	2	1287.58	40	50	TRUE
Benign and Cancer	Benign	Benign 1	Apolipoprotein A-II	IPI00021854	ipi.HUMAN.v3.71-random.fasta	11175.3	1	10	11	16	0.00115	0.27	TVTDYGKDLMEKV	Q	K	0.95	4.59	2	1514.74	40	52	TRUE
Benign and Cancer	Benign	Benign 1	Serum amyloid A protein	IPI00552578	ipi.HUMAN.v3.71-random.fasta	13532.6	1	3	3	3	0.000216	0.156	FFGHGAEDSLADQAANEWG	R	R	0.95	5.18	2	2021.86	86	104	TRUE
Benign and Cancer	Benign	Benign 1	Serum amyloid A protein	IPI00552578	ipi.HUMAN.v3.71-random.fasta	13532.6	1	3	3	3	0.000216	0.156	FGHGAEDSLADQAANEWG	F	R	0.95	4.12	2	1874.79	87	104	TRUE
Benign and Cancer	Benign	Benign 1	Serum amyloid A protein	IPI00552578	ipi.HUMAN.v3.71-random.fasta	13532.6	1	3	3	3	0.000216	0.156	HGAEDSLADQAANEWG	G	R	0.95	5.44	2	1670.7	89	104	TRUE
Benign and Cancer	Benign	Benign 1	Conserved hypothetical protein	IPI00383897	ipi.HUMAN.v3.71-random.fasta	18342.1	0.392	1	1	1	7.18e-05	0.0632	CRGKIVLDPSP	P	P	0.879	2	2	1224.64	97	107	TRUE
Benign and Cancer	Benign	Benign 1	227 kDa protein	IPI00945909-R	ipi.HUMAN.v3.71-random.fasta	227481	0.441	1	1	1	7.18e-05	0.0055	EGLLIEATYPQ	L	A	0.899	2.09	2	1215.63	1962	1972	TRUE
Benign and Cancer	Benign	Benign 1	Apolipoprotein C-II	IPI00021856	ipi.HUMAN.v3.71-random.fasta	11284.1	0.627	1	1	1	7.18e-05	0.139	DEMPSPTFLTQVKE	Q	S	0.95	4.15	2	1637.77	29	42	TRUE
Benign and Cancer	Benign	Benign 1	Prothrombin (Fragment)	IPI00019568	ipi.HUMAN.v3.71-random.fasta	70036.8	0.627	1	1	1	7.18e-05	0.0257	TFGSGEADCGLRPLFE	R	K	0.95	4.59	2	1755.8	328	343	TRUE
Benign and Cancer	Benign	Benign 1	Transthyretin	IPI00022432,IPI00855916	ipi.HUMAN.v3.71-random.fasta	15886.9	0.995	2	2	2	0.000144	0.197	GPTGTGESKCPLM	A	V	0.903	2.11	2	1334.61	21	33	TRUE
Benign and Cancer	Benign	Benign 1	Transthyretin	IPI00022432,IPI00855916	ipi.HUMAN.v3.71-random.fasta	15886.9	0.995	2	2	2	0.000144	0.197	SPYSYSTTAVVTNPKE	L	-	0.95	6.15	2	1743.84	132	147	TRUE
Benign and Cancer	Benign	Benign 1	Hornerin	IPI00398625	ipi.HUMAN.v3.71-random.fasta	282373	0.562	1	1	3	0.000216	0.00456	GSGSGWSSSRGPY	Y	E	0.935	2.32	2	1284.56	1498	1510	TRUE
Benign and Cancer	Benign	Benign 1	Apolipoprotein A-I	IPI00021841	ipi.HUMAN.v3.71-random.fasta	30778.5	1	2	2	3	0.000216	0.0524	TVYVDVLKDS	A	G	0.883	2.02	2	1138.6	40	49	TRUE
Benign and Cancer	Benign	Benign 1	Apolipoprotein A-I	IPI00021841	ipi.HUMAN.v3.71-random.fasta	30778.5	1	2	2	3	0.000216	0.0524	TVYVDVLKDSGRDY	A	V	0.95	5.28	2	1629.81	40	53	TRUE
Benign and Cancer	Benign	Benign 1	Keratin, type II cytoskeletal 1	IPI00220327	ipi.HUMAN.v3.71-random.fasta	66040.3	0.998	2	2	2	0.000144	0.0373	VNLGGSKSISIS	L	V	0.95	2.6	2	1161.65	68	79	TRUE
Benign and Cancer	Benign	Benign 1	Keratin, type II cytoskeletal 1	IPI00220327	ipi.HUMAN.v3.71-random.fasta	66040.3	0.998	2	2	2	0.000144	0.0373	YQELMNTKLALD	D	L	0.95	3	2	1454.72	465	476	TRUE
Benign and Cancer	Benign	Benign 1	Alpha-2-HS-glycoprotein	IPI00953689	ipi.HUMAN.v3.71-random.fasta	39323.4	1	3	3	3	0.000216	0.0599	APHGPGLIYRQPNCDDPETEE	S	A	0.95	2.48	2	2395.06	19	39	TRUE
Benign and Cancer	Benign	Benign 1	Alpha-2-HS-glycoprotein	IPI00953689	ipi.HUMAN.v3.71-random.fasta	39323.4	1	3	3	3	0.000216	0.0599	LIYRQPNCDDPETEE	G	A	0.912	2.16	2	1878.82	25	39	TRUE
Benign and Cancer	Benign	Benign 1	Alpha-2-HS-glycoprotein	IPI00953689	ipi.HUMAN.v3.71-random.fasta	39323.4	1	3	3	3	0.000216	0.0599	LIYRQPNCDDPETEEA	G	A	0.95	5.08	2	1949.85	25	40	TRUE
Benign and Cancer	Benign	Benign 1	Apolipoprotein C-III	IPI00021857,IPI00657670	ipi.HUMAN.v3.71-random.fasta	10852.3	1	3	3	4	0.000287	0.343	DALSSVQESQVAQQA	K	R	0.95	3.15	2	1560.75	45	59	TRUE
Benign and Cancer	Benign	Benign 1	Apolipoprotein C-III	IPI00021857,IPI00657670	ipi.HUMAN.v3.71-random.fasta	10852.3	1	3	3	4	0.000287	0.343	SEAEDASLLSFMQGYM	A	K	0.95	8.7	2	1810.75	21	36	TRUE
Benign and Cancer	Benign	Benign 1	Apolipoprotein C-III	IPI00021857,IPI00657670	ipi.HUMAN.v3.71-random.fasta	10852.3	1	3	3	4	0.000287	0.343	TAKDALSSVQESQVAQQA	K	R	0.95	8.43	2	1860.93	42	59	TRUE
Benign and Cancer	Benign	Benign 1	Isoform Gamma-B of Fibrinogen gamma chain	IPI00021891,IPI00877703	ipi.HUMAN.v3.71-random.fasta	51513.3	1	3	3	3	0.000216	0.0353	AIQLTYNPDESSKPNM	K	I	0.95	7.59	2	1807.85	89	104	TRUE
Benign and Cancer	Benign	Benign 1	Isoform Gamma-B of Fibrinogen gamma chain	IPI00021891,IPI00877703	ipi.HUMAN.v3.71-random.fasta	51513.3	1	3	3	3	0.000216	0.0353	IQLTYNPDESSKPNM	A	I	0.95	8.85	2	1736.82	90	104	TRUE
Benign and Cancer	Benign	Benign 1	Isoform Gamma-B of Fibrinogen gamma chain	IPI00021891,IPI00877703	ipi.HUMAN.v3.71-random.fasta	51513.3	1	3	3	3	0.000216	0.0353	QLTYNPDESSKPNM	I	I	0.95	3.72	2	1622.7	91	104	TRUE
Benign and Cancer	Benign	Benign 1	Isoform 2 of Apolipoprotein L1	IPI00186903,IPI00514475,IPI00914948	ipi.HUMAN.v3.71-random.fasta	45919.6	0.627	1	1	1	7.18e-05	0.0362	VTEPISAESGEQVER	R	V	0.95	5.6	2	1630.79	322	336	TRUE
Benign and Cancer	Benign	Benign 1	Complement C4-A	IPI00032258,IPI00418163,IPI00643525,IPI00654875,IPI00843913,IPI00887154,IPI00889723,IPI00892547,IPI00892604,IPI00937598	ipi.HUMAN.v3.71-random.fasta	192773	1	4	5	6	0.000431	0.0132	TLEIPGNSDPNM	R	I	0.831	1.82	2	1287.59	957	968	TRUE
Benign and Cancer	Benign	Benign 1	Complement C4-A	IPI00032258,IPI00418163,IPI00643525,IPI00654875,IPI00843913,IPI00887154,IPI00889723,IPI00892547,IPI00892604,IPI00937598	ipi.HUMAN.v3.71-random.fasta	192773	1	4	5	6	0.000431	0.0132	TLEIPGNSDPNMIPDGDFN	R	S	0.95	9.01	2	2061.91	957	975	TRUE
Benign and Cancer	Benign	Benign 1	Complement C4-A	IPI00032258,IPI00418163,IPI00643525,IPI00654875,IPI00843913,IPI00887154,IPI00889723,IPI00892547,IPI00892604,IPI00937598	ipi.HUMAN.v3.71-random.fasta	192773	1	4	5	6	0.000431	0.0132	TLEIPGNSDPNMIPDGDFNSYV	R	R	0.95	6.92	2	2411.07	957	978	TRUE
Benign and Cancer	Benign	Benign 1	Complement C4-A	IPI00032258,IPI00418163,IPI00643525,IPI00654875,IPI00843913,IPI00887154,IPI00889723,IPI00892547,IPI00892604,IPI00937598	ipi.HUMAN.v3.71-random.fasta	192773	1	4	5	6	0.000431	0.0132	TLEIPGNSDPNMIPDGDFNSYVR	R	V	0.95	3.64	2	2567.17	957	979	TRUE
Benign and Cancer	Benign	Benign 1	Isoform 1 of Inter-alpha-trypsin inhibitor heavy chain H4	IPI00896419	ipi.HUMAN.v3.71-random.fasta	103358	1	8	9	13	0.000934	0.0312	GPPDVPDHAAYHPF	P	R	0.95	2.29	2	1519.7	674	687	TRUE
Benign and Cancer	Benign	Benign 1	Isoform 1 of Inter-alpha-trypsin inhibitor heavy chain H4	IPI00896419	ipi.HUMAN.v3.71-random.fasta	103358	1	8	9	13	0.000934	0.0312	PGPPDVPDHA	L	A	0.95	3.6	2	1001.47	673	682	TRUE
Benign and Cancer	Benign	Benign 1	Isoform 1 of Inter-alpha-trypsin inhibitor heavy chain H4	IPI00896419	ipi.HUMAN.v3.71-random.fasta	103358	1	8	9	13	0.000934	0.0312	QLGLPGPPDVPDH	R	A	0.95	2.64	2	1341.68	669	681	TRUE
Benign and Cancer	Benign	Benign 1	Isoform 1 of Inter-alpha-trypsin inhibitor heavy chain H4	IPI00896419	ipi.HUMAN.v3.71-random.fasta	103358	1	8	9	13	0.000934	0.0312	QLGLPGPPDVPDHA	R	A	0.95	6.07	2	1412.72	669	682	TRUE
Benign and Cancer	Benign	Benign 1	Isoform 1 of Inter-alpha-trypsin inhibitor heavy chain H4	IPI00896419	ipi.HUMAN.v3.71-random.fasta	103358	1	8	9	13	0.000934	0.0312	QLGLPGPPDVPDHAA	R	Y	0.948	2.43	2	1483.75	669	683	TRUE
Benign and Cancer	Benign	Benign 1	Isoform 1 of Inter-alpha-trypsin inhibitor heavy chain H4	IPI00896419	ipi.HUMAN.v3.71-random.fasta	103358	1	8	9	13	0.000934	0.0312	QLGLPGPPDVPDHAAY	R	H	0.936	2.33	2	1629.79	669	684	TRUE
Benign and Cancer	Benign	Benign 1	Isoform 1 of Inter-alpha-trypsin inhibitor heavy chain H4	IPI00896419	ipi.HUMAN.v3.71-random.fasta	103358	1	8	9	13	0.000934	0.0312	QLGLPGPPDVPDHAAYHP	R	F	0.95	2.92	2	1863.9	669	686	TRUE
Benign and Cancer	Benign	Benign 1	Isoform 1 of Inter-alpha-trypsin inhibitor heavy chain H4	IPI00896419	ipi.HUMAN.v3.71-random.fasta	103358	1	8	9	13	0.000934	0.0312	SEMVVAGKLQ	G	D	0.95	2.46	2	1061.57	489	498	TRUE
Benign and Cancer	Benign	Benign 1	Tu translation elongation factor, mitochondrial precursor	IPI00027107	ipi.HUMAN.v3.71-random.fasta	49875.8	0.625	1	1	1	7.18e-05	0.0242	HADYVKNMITG	G	T	0.95	2.44	2	1248.6	133	143	TRUE
Benign and Cancer	Benign	Benign 1	Isoform 1 of Collagen alpha-3(IV) chain	IPI00010360-R	ipi.HUMAN.v3.71-random.fasta	161817	0.627	1	1	1	7.18e-05	0.0108	PPGDGGPPGPEPIPGTPG	P	G	0.95	3.06	2	1595.77	55	72	TRUE
Benign and Cancer	Benign	Benign 1	Beta-2-glycoprotein 1	IPI00298828,IPI00910625	ipi.HUMAN.v3.71-random.fasta	38298.5	0.627	1	1	1	7.18e-05	0.0348	FWKTDASDVKPC	A	-	0.95	5.42	2	1453.68	334	345	TRUE
Benign and Cancer	Benign	Benign 1	Inter-alpha (Globulin) inhibitor H2	IPI00645038	ipi.HUMAN.v3.71-random.fasta	105218	0.993	2	2	2	0.000144	0.0299	DAPPQDPSCCSGALYYGS	A	K	0.95	2.72	2	1944.77	631	648	TRUE
Benign and Cancer	Benign	Benign 1	Inter-alpha (Globulin) inhibitor H2	IPI00645038	ipi.HUMAN.v3.71-random.fasta	105218	0.993	2	2	2	0.000144	0.0299	TILDDLRAED	K	H	0.869	1.96	2	1160.58	324	333	TRUE
Benign and Cancer	Benign	Benign 1	Keratin, type I cytoskeletal 10	IPI00009865	ipi.HUMAN.v3.71-random.fasta	58828.8	0.998	2	2	3	0.000216	0.0548	LKNQILNLTTD	D	N	0.95	3.3	2	1272.72	206	216	TRUE
Benign and Cancer	Benign	Benign 1	Keratin, type I cytoskeletal 10	IPI00009865	ipi.HUMAN.v3.71-random.fasta	58828.8	0.998	2	2	3	0.000216	0.0548	SSSKGSLGGGFSSGGFSGGSF	I	S	0.95	9.44	2	1853.83	37	57	TRUE
Benign and Cancer	Benign	Benign 1	Isoform HMW of Kininogen-1	IPI00032328	ipi.HUMAN.v3.71-random.fasta	71957.6	0.998	2	2	3	0.000216	0.028	KLDDDLEHQGGHVLDHGH	F	K	0.95	3.77	2	2021.94	478	495	TRUE
Benign and Cancer	Benign	Benign 1	Isoform HMW of Kininogen-1	IPI00032328	ipi.HUMAN.v3.71-random.fasta	71957.6	0.998	2	2	3	0.000216	0.028	LDDDLEHQGGHVLDHGH	K	K	0.95	4.13	2	1893.85	479	495	TRUE
Benign and Cancer	Benign	Benign 1	Complement C3 (Fragment)	IPI00783987	ipi.HUMAN.v3.71-random.fasta	187149	0.999	2	2	3	0.000216	0.0108	IPPADLSDQVPDTES	D	E	0.95	2.92	2	1583.74	962	976	TRUE
Benign and Cancer	Benign	Benign 1	Complement C3 (Fragment)	IPI00783987	ipi.HUMAN.v3.71-random.fasta	187149	0.999	2	2	3	0.000216	0.0108	IPPADLSDQVPDTESETR	D	I	0.95	7.05	2	1969.94	962	979	TRUE
Benign and Cancer	Benign	Benign 1	Filaggrin-2	IPI00397801	ipi.HUMAN.v3.71-random.fasta	248052	0.627	1	1	1	7.18e-05	0.00544	PVLKNPDDPDTVD	H	V	0.95	2.49	2	1424.69	43	55	TRUE
Benign and Cancer	Benign	Benign 1	Isoform 1 of Sulfhydryl oxidase 1	IPI00003590	ipi.HUMAN.v3.71-random.fasta	82578.7	0.627	1	1	1	7.18e-05	0.0174	NEQEQPLGQWHLS	R	K	0.95	3.11	2	1565.73	631	643	TRUE
Benign and Cancer	Benign	Benign 1	Isoform 1 of Collagen alpha-1(IV) chain	IPI00743696,IPI00873684	ipi.HUMAN.v3.71-random.fasta	160618	0.627	1	1	2	0.000144	0.00959	NERAHGQDLGTAGSCL	G	R	0.95	2.66	2	1685.77	1479	1494	TRUE
Benign and Cancer	Benign	Benign 1	Keratin, type I cytoskeletal 9	IPI00019359	ipi.HUMAN.v3.71-random.fasta	62065.9	1	10	10	20	0.00144	0.0738	GGGGGGGLGSGGSIRSS	S	Y	0.95	3.21	2	1319.63	15	31	TRUE
Benign and Cancer	Benign	Benign 1	Keratin, type I cytoskeletal 9	IPI00019359	ipi.HUMAN.v3.71-random.fasta	62065.9	1	10	10	20	0.00144	0.0738	GGGGGGGLGSGGSIRSSY	S	S	0.95	4.74	2	1482.69	15	32	TRUE
Benign and Cancer	Benign	Benign 1	Keratin, type I cytoskeletal 9	IPI00019359	ipi.HUMAN.v3.71-random.fasta	62065.9	1	10	10	20	0.00144	0.0738	LDIDNTRMTLDDF	L	R	0.933	2.3	2	1584.72	227	239	TRUE
Benign and Cancer	Benign	Benign 1	Keratin, type I cytoskeletal 9	IPI00019359	ipi.HUMAN.v3.71-random.fasta	62065.9	1	10	10	20	0.00144	0.0738	RSGGGGGGGLGSGGSIRSS	S	Y	0.95	2.43	2	1562.76	13	31	TRUE
Benign and Cancer	Benign	Benign 1	Keratin, type I cytoskeletal 9	IPI00019359	ipi.HUMAN.v3.71-random.fasta	62065.9	1	10	10	20	0.00144	0.0738	RSGGGGGGGLGSGGSIRSSY	S	S	0.95	6.43	2	1725.83	13	32	TRUE
Benign and Cancer	Benign	Benign 1	Keratin, type I cytoskeletal 9	IPI00019359	ipi.HUMAN.v3.71-random.fasta	62065.9	1	10	10	20	0.00144	0.0738	SGGGGGGGLGSGGSIRSS	R	Y	0.95	6.15	2	1406.66	14	31	TRUE
Benign and Cancer	Benign	Benign 1	Keratin, type I cytoskeletal 9	IPI00019359	ipi.HUMAN.v3.71-random.fasta	62065.9	1	10	10	20	0.00144	0.0738	SGGGGGGGLGSGGSIRSSY	R	S	0.95	3.1	2	1569.73	14	32	TRUE
Benign and Cancer	Benign	Benign 1	Keratin, type I cytoskeletal 9	IPI00019359	ipi.HUMAN.v3.71-random.fasta	62065.9	1	10	10	20	0.00144	0.0738	SRSGGGGGGGLGSGGSIRSS	L	Y	0.95	3.39	2	1649.8	12	31	TRUE
Benign and Cancer	Benign	Benign 1	Keratin, type I cytoskeletal 9	IPI00019359	ipi.HUMAN.v3.71-random.fasta	62065.9	1	10	10	20	0.00144	0.0738	SRSGGGGGGGLGSGGSIRSSY	L	S	0.95	6.48	2	1812.86	12	32	TRUE
Benign and Cancer	Benign	Benign 1	Keratin, type I cytoskeletal 9	IPI00019359	ipi.HUMAN.v3.71-random.fasta	62065.9	1	10	10	20	0.00144	0.0738	VNVEINVAPGKD	D	L	0.95	2.77	2	1254.67	307	318	TRUE
Benign and Cancer	Benign	Benign 1	Vitronectin	IPI00298971	ipi.HUMAN.v3.71-random.fasta	54306.1	0.627	1	1	1	7.18e-05	0.0356	TPVLKPEEEAPAPEVGA	Q	S	0.95	4.1	2	1733.9	113	129	TRUE
Benign and Cancer	Benign	Benign 1	Glutamine synthetase	IPI00010130	ipi.HUMAN.v3.71-random.fasta	42064.9	0.627	1	1	1	7.18e-05	0.0349	LNETGDEPFQYKN	L	-	0.95	3.8	2	1554.71	361	373	TRUE
Benign and Cancer	Benign	Benign 1	cDNA FLJ59571, highly similar to Eukaryotic translation initiation factor 4gamma 2	IPI00015952-R	ipi.HUMAN.v3.71-random.fasta	110266	0.627	1	1	1	7.18e-05	0.0102	TQLHLIDLPN	W	T	0.95	2.49	2	1163.64	684	693	TRUE
Benign and Cancer	Benign	Benign 1	Protein S100-A8	IPI00007047	ipi.HUMAN.v3.71-random.fasta	10835	0.998	2	2	5	0.000359	0.14	DINTDGAVNF	L	Q	0.95	5.72	2	1065.48	59	68	TRUE
Benign and Cancer	Benign	Benign 1	Protein S100-A8	IPI00007047	ipi.HUMAN.v3.71-random.fasta	10835	0.998	2	2	5	0.000359	0.14	DINTDGAVNFQEF	L	L	0.95	7.57	2	1469.65	59	71	TRUE
Benign and Cancer	Benign	Benign 1	cDNA FLJ54313, highly similar to Homo sapiens olfactomedin-like 2B (OLFML2B), mRNA	IPI00470766,IPI00943046	ipi.HUMAN.v3.71-random.fasta	84091.5	0.318	1	1	1	7.18e-05	0.0146	PTTVRTDSLGK	P	D	0.84	1.85	2	1174.64	455	465	TRUE
Benign and Cancer	Benign	Benign 1	Isoform 3 of Sodium channel protein type 11 subunit alpha	IPI00514134-R	ipi.HUMAN.v3.71-random.fasta	200423	0.627	1	1	1	7.18e-05	0.00799	SFVLQAVSRSMADY	D	P	0.95	2.68	2	1589.76	388	401	TRUE
Benign and Cancer	Benign	Benign 1	ATP synthase subunit alpha, mitochondrial	IPI00440493,IPI00471928,IPI00549805,IPI00908963	ipi.HUMAN.v3.71-random.fasta	59752.1	0.416	1	1	1	7.18e-05	0.0217	QRELIIGDRQTG	G	K	0.889	2.05	2	1368.72	206	217	TRUE
Benign and Cancer	Benign	Benign 1	Isoform 1 of Alpha-1-antitrypsin	IPI00553177	ipi.HUMAN.v3.71-random.fasta	46737.9	1	4	4	6	0.000431	0.0933	GADLSGVTEEAPL	N	K	0.923	2.23	2	1258.62	339	351	TRUE
Benign and Cancer	Benign	Benign 1	Isoform 1 of Alpha-1-antitrypsin	IPI00553177	ipi.HUMAN.v3.71-random.fasta	46737.9	1	4	4	6	0.000431	0.0933	GADLSGVTEEAPLKLS	N	K	0.95	5.03	2	1586.83	339	354	TRUE
Benign and Cancer	Benign	Benign 1	Isoform 1 of Alpha-1-antitrypsin	IPI00553177	ipi.HUMAN.v3.71-random.fasta	46737.9	1	4	4	6	0.000431	0.0933	SPLFMGKVVNPTQ	K	-	0.95	5.25	2	1433.75	405	417	TRUE
Benign and Cancer	Benign	Benign 1	Isoform 1 of Alpha-1-antitrypsin	IPI00553177	ipi.HUMAN.v3.71-random.fasta	46737.9	1	4	4	6	0.000431	0.0933	SVLGQLGITK	K	V	0.85	1.89	2	1015.61	325	334	TRUE
Benign and Cancer	Benign	Benign 1	Protein S100-A9	IPI00027462,IPI00939362	ipi.HUMAN.v3.71-random.fasta	13242.3	1	3	3	5	0.000359	0.114	DTNADKQLSF	L	E	0.901	2.1	2	1138.54	67	76	TRUE
Benign and Cancer	Benign	Benign 1	Protein S100-A9	IPI00027462,IPI00939362	ipi.HUMAN.v3.71-random.fasta	13242.3	1	3	3	5	0.000359	0.114	DTNADKQLSFEE	L	F	0.915	2.18	2	1396.62	67	78	TRUE
Benign and Cancer	Benign	Benign 1	Protein S100-A9	IPI00027462,IPI00939362	ipi.HUMAN.v3.71-random.fasta	13242.3	1	3	3	5	0.000359	0.114	DTNADKQLSFEEF	L	I	0.95	5.89	2	1543.69	67	79	TRUE
Benign and Cancer	Benign	Benign 1	51 kDa protein	IPI00646774,IPI00889561,IPI00892693,IPI00894350,IPI00941264	ipi.HUMAN.v3.71-random.fasta	51476.1	0.998	2	2	6	0.000431	0.0341	GILNPSQPGQSSSSSQT	R	F	0.95	4	2	1674.79	184	200	TRUE
Benign and Cancer	Benign	Benign 1	51 kDa protein	IPI00646774,IPI00889561,IPI00892693,IPI00894350,IPI00941264	ipi.HUMAN.v3.71-random.fasta	51476.1	0.998	2	2	6	0.000431	0.0341	GILNPSQPGQSSSSSQTF	R	G	0.95	6.31	2	1821.86	184	201	TRUE
Benign and Cancer	Benign	Benign 1	Isoform 2 of Alcohol dehydrogenase 4	IPI00218899,IPI00927949,IPI00952747	ipi.HUMAN.v3.71-random.fasta	42608.5	0.544	1	1	1	7.18e-05	0.0326	IVESIGPGVTNVK	G	P	0.931	2.28	2	1312.75	93	105	TRUE
Benign and Cancer	Benign	Benign 1	Isoform A of Osteopontin	IPI00021000,IPI00218874,IPI00218875,IPI00306339,IPI00385896,IPI00921882	ipi.HUMAN.v3.71-random.fasta	35422.6	0.627	1	1	1	7.18e-05	0.0478	DIQYPDATDEDITSH	P	M	0.95	5.8	2	1719.73	178	192	TRUE
Benign and Cancer	Benign	Benign 1	Keratin, type II cytoskeletal 2 epidermal	IPI00021304	ipi.HUMAN.v3.71-random.fasta	65866.4	0.496	1	1	1	7.18e-05	0.0171	LEEALQQAKED	D	L	0.917	2.19	2	1273.63	451	461	TRUE
Benign and Cancer	Benign	Benign 1	Conserved hypothetical protein	IPI00848255	ipi.HUMAN.v3.71-random.fasta	10702.8	0.602	1	1	1	7.18e-05	0.108	QTVAALEQKG	P	P	0.945	2.4	2	1044.57	10	19	TRUE
Benign and Cancer	Benign	Benign 1	RNA binding motif protein, X-linked isoform 2	IPI00552938-R	ipi.HUMAN.v3.71-random.fasta	22171.8	0.334	1	1	1	7.18e-05	0.0714	GELMQMAETAIKHV	V	T	0.85	1.89	2	1589.77	155	168	TRUE
Benign and Cancer	Benign	Benign 1	Apolipoprotein E	IPI00021842	ipi.HUMAN.v3.71-random.fasta	36153.5	1	5	5	6	0.000431	0.177	ADMEDVCGRLVQY	G	R	0.95	3.72	2	1571.68	124	136	TRUE
Benign and Cancer	Benign	Benign 1	Apolipoprotein E	IPI00021842	ipi.HUMAN.v3.71-random.fasta	36153.5	1	5	5	6	0.000431	0.177	KVEQAVETEPEPEL	A	R	0.95	2.77	2	1597.8	19	32	TRUE
Benign and Cancer	Benign	Benign 1	Apolipoprotein E	IPI00021842	ipi.HUMAN.v3.71-random.fasta	36153.5	1	5	5	6	0.000431	0.177	KVQAAVGTSAAPVPSD	E	N	0.95	4.39	2	1497.79	300	315	TRUE
Benign and Cancer	Benign	Benign 1	Apolipoprotein E	IPI00021842	ipi.HUMAN.v3.71-random.fasta	36153.5	1	5	5	6	0.000431	0.177	SWFEPLVEDMQ	K	R	0.945	2.4	2	1396.61	281	291	TRUE
Benign and Cancer	Benign	Benign 1	Apolipoprotein E	IPI00021842	ipi.HUMAN.v3.71-random.fasta	36153.5	1	5	5	6	0.000431	0.177	VQAAVGTSAAPVPSDNH	K	-	0.95	10.2	2	1620.8	301	317	TRUE
Benign and Cancer	Benign	Benign 1	Complement C5	IPI00032291,IPI00816741	ipi.HUMAN.v3.71-random.fasta	188309	0.627	1	1	1	7.18e-05	0.00716	IPLDLVPKTEIK	R	R	0.95	2.64	2	1365.84	963	974	TRUE
Benign and Cancer	Benign	Benign 1	cDNA FLJ35730 fis, clone TESTI2003131, highly similar to ALPHA-1-ANTICHYMOTRYPSIN	IPI00550991,IPI00847635	ipi.HUMAN.v3.71-random.fasta	50600.5	1	3	3	4	0.000287	0.0379	HPNSPLDEENLTQENQD	C	R	0.95	6.82	2	1979.86	49	65	TRUE
Benign and Cancer	Benign	Benign 1	cDNA FLJ35730 fis, clone TESTI2003131, highly similar to ALPHA-1-ANTICHYMOTRYPSIN	IPI00550991,IPI00847635	ipi.HUMAN.v3.71-random.fasta	50600.5	1	3	3	4	0.000287	0.0379	NSPLDEENLTQEN	P	Q	0.95	3.27	2	1502.66	51	63	TRUE
Benign and Cancer	Benign	Benign 1	cDNA FLJ35730 fis, clone TESTI2003131, highly similar to ALPHA-1-ANTICHYMOTRYPSIN	IPI00550991,IPI00847635	ipi.HUMAN.v3.71-random.fasta	50600.5	1	3	3	4	0.000287	0.0379	NSPLDEENLTQENQD	P	R	0.95	8.34	2	1745.75	51	65	TRUE
Benign and Cancer	Benign	Benign 1	Apolipoprotein A-IV	IPI00304273	ipi.HUMAN.v3.71-random.fasta	45399.4	1	3	3	3	0.000216	0.0657	RVEPYGENFN	R	K	0.939	2.35	2	1224.56	306	315	TRUE	IPI00847179
Benign and Cancer	Benign	Benign 1	Apolipoprotein A-IV	IPI00304273	ipi.HUMAN.v3.71-random.fasta	45399.4	1	3	3	3	0.000216	0.0657	SLAELGGHLDQ	K	Q	0.95	2.82	2	1139.57	288	298	TRUE	IPI00847179
Benign and Cancer	Benign	Benign 1	Apolipoprotein A-IV	IPI00304273	ipi.HUMAN.v3.71-random.fasta	45399.4	1	3	3	3	0.000216	0.0657	SLAELGGHLDQQVEEF	K	R	0.95	2.89	2	1771.85	288	303	TRUE	IPI00847179
Benign and Cancer	Benign	Benign 1	Dermcidin	IPI00027547	ipi.HUMAN.v3.71-random.fasta	11284.1	0.995	2	2	2	0.000144	0.227	GAVHDVKDVLDS	K	V	0.904	2.12	2	1254.63	97	108	TRUE
Benign and Cancer	Benign	Benign 1	Dermcidin	IPI00027547	ipi.HUMAN.v3.71-random.fasta	11284.1	0.995	2	2	2	0.000144	0.227	PGLARQAPKPRKQ	D	R	0.95	2.62	2	1446.87	49	61	TRUE
Benign and Cancer	Benign	Benign 3	Hematopoietic lineage cell-specific protein	IPI00026156,IPI00909846	ipi.HUMAN.v3.71-random.fasta	53983.2	0.502	1	1	1	4.55e-05	0.0309	VIAMEEPAVPAPLPK	P	K	0.95	5.55	2	1577.86	282	296	TRUE
Benign and Cancer	Benign	Benign 3	Fibrinogen beta chain	IPI00298497	ipi.HUMAN.v3.71-random.fasta	55928.6	1	19	27	72	0.00328	0.0978	DNENVVNEYSSELE	K	K	0.926	2.28	2	1640.69	164	177	TRUE
Benign and Cancer	Benign	Benign 3	Fibrinogen beta chain	IPI00298497	ipi.HUMAN.v3.71-random.fasta	55928.6	1	19	27	72	0.00328	0.0978	EEAPSLRPAPPPISGGG	R	Y	0.95	6.21	2	1631.84	54	70	TRUE
Benign and Cancer	Benign	Benign 3	Fibrinogen beta chain	IPI00298497	ipi.HUMAN.v3.71-random.fasta	55928.6	1	19	27	72	0.00328	0.0978	EEAPSLRPAPPPISGGGY	R	R	0.95	8.57	2	1794.9	54	71	TRUE
Benign and Cancer	Benign	Benign 3	Fibrinogen beta chain	IPI00298497	ipi.HUMAN.v3.71-random.fasta	55928.6	1	19	27	72	0.00328	0.0978	EEAPSLRPAPPPISGGGYR	R	A	0.95	7.59	2	1932.99	54	72	TRUE
Benign and Cancer	Benign	Benign 3	Fibrinogen beta chain	IPI00298497	ipi.HUMAN.v3.71-random.fasta	55928.6	1	19	27	72	0.00328	0.0978	KREEAPSLRPAPPPISGGGY	K	R	0.95	5.85	2	2079.1	52	71	TRUE
Benign and Cancer	Benign	Benign 3	Fibrinogen beta chain	IPI00298497	ipi.HUMAN.v3.71-random.fasta	55928.6	1	19	27	72	0.00328	0.0978	LRPAPPPISGGGY	S	R	0.95	4.44	2	1281.7	59	71	TRUE
Benign and Cancer	Benign	Benign 3	Fibrinogen beta chain	IPI00298497	ipi.HUMAN.v3.71-random.fasta	55928.6	1	19	27	72	0.00328	0.0978	LRPAPPPISGGGYR	S	A	0.95	3.74	2	1437.8	59	72	TRUE
Benign and Cancer	Benign	Benign 3	Fibrinogen beta chain	IPI00298497	ipi.HUMAN.v3.71-random.fasta	55928.6	1	19	27	72	0.00328	0.0978	NDNEEGFFS	V	A	0.896	2.08	2	1058.41	34	42	TRUE
Benign and Cancer	Benign	Benign 3	Fibrinogen beta chain	IPI00298497	ipi.HUMAN.v3.71-random.fasta	55928.6	1	19	27	72	0.00328	0.0978	NDNEEGFFSA	V	R	0.95	3.37	2	1129.44	34	43	TRUE
Benign and Cancer	Benign	Benign 3	Fibrinogen beta chain	IPI00298497	ipi.HUMAN.v3.71-random.fasta	55928.6	1	19	27	72	0.00328	0.0978	PAPPPISGGG	R	Y	0.95	3.18	2	849.447	61	70	TRUE
Benign and Cancer	Benign	Benign 3	Fibrinogen beta chain	IPI00298497	ipi.HUMAN.v3.71-random.fasta	55928.6	1	19	27	72	0.00328	0.0978	PAPPPISGGGY	R	R	0.95	7.1	2	1012.51	61	71	TRUE
Benign and Cancer	Benign	Benign 3	Fibrinogen beta chain	IPI00298497	ipi.HUMAN.v3.71-random.fasta	55928.6	1	19	27	72	0.00328	0.0978	PPPISGGGY	A	R	0.909	2.15	2	844.42	63	71	TRUE
Benign and Cancer	Benign	Benign 3	Fibrinogen beta chain	IPI00298497	ipi.HUMAN.v3.71-random.fasta	55928.6	1	19	27	72	0.00328	0.0978	PSLRPAPPPISGGGYR	A	A	0.95	6.8	2	1621.88	57	72	TRUE
Benign and Cancer	Benign	Benign 3	Fibrinogen beta chain	IPI00298497	ipi.HUMAN.v3.71-random.fasta	55928.6	1	19	27	72	0.00328	0.0978	QGVNDNEEGF	S	F	0.95	3.39	2	1091.43	31	40	TRUE
Benign and Cancer	Benign	Benign 3	Fibrinogen beta chain	IPI00298497	ipi.HUMAN.v3.71-random.fasta	55928.6	1	19	27	72	0.00328	0.0978	QGVNDNEEGFF	S	S	0.95	2.66	2	1238.5	31	41	TRUE
Benign and Cancer	Benign	Benign 3	Fibrinogen beta chain	IPI00298497	ipi.HUMAN.v3.71-random.fasta	55928.6	1	19	27	72	0.00328	0.0978	QGVNDNEEGFFS	S	A	0.95	3.02	2	1325.53	31	42	TRUE
Benign and Cancer	Benign	Benign 3	Fibrinogen beta chain	IPI00298497	ipi.HUMAN.v3.71-random.fasta	55928.6	1	19	27	72	0.00328	0.0978	QGVNDNEEGFFSA	S	R	0.95	4.6	2	1396.57	31	43	TRUE
Benign and Cancer	Benign	Benign 3	Fibrinogen beta chain	IPI00298497	ipi.HUMAN.v3.71-random.fasta	55928.6	1	19	27	72	0.00328	0.0978	REEAPSLRPAPPPISGGG	K	Y	0.95	5.49	2	1787.94	53	70	TRUE
Benign and Cancer	Benign	Benign 3	Fibrinogen beta chain	IPI00298497	ipi.HUMAN.v3.71-random.fasta	55928.6	1	19	27	72	0.00328	0.0978	REEAPSLRPAPPPISGGGY	K	R	0.95	4.43	2	1951	53	71	TRUE
Benign and Cancer	Benign	Benign 3	Protein ERGIC-53	IPI00026530	ipi.HUMAN.v3.71-random.fasta	57549.2	0.502	1	1	2	9.1e-05	0.0255	DGVGGDPAVALPH	G	R	0.95	5.74	2	1204.6	31	43	TRUE
Benign and Cancer	Benign	Benign 3	Putative uncharacterized protein ALB	IPI00022434,IPI00745872	ipi.HUMAN.v3.71-random.fasta	71704.8	0.999	2	2	2	9.1e-05	0.0399	FKDLGEENF	R	K	0.908	2.15	2	1098.51	35	43	TRUE
Benign and Cancer	Benign	Benign 3	Putative uncharacterized protein ALB	IPI00022434,IPI00745872	ipi.HUMAN.v3.71-random.fasta	71704.8	0.999	2	2	2	9.1e-05	0.0399	RPCFSALEVDETYVPK	R	E	0.95	4.12	2	1910.93	509	524	TRUE
Benign and Cancer	Benign	Benign 3	cDNA FLJ50998, highly similar to DNA mismatch repair protein Msh2	IPI00941267-R	ipi.HUMAN.v3.71-random.fasta	96813.5	0.237	1	1	1	4.55e-05	0.015	DVYQLPMQSGASG	V	A	0.854	1.89	2	1352.62	117	129	TRUE
Benign and Cancer	Benign	Benign 3	Isoform LMW of Kininogen-1	IPI00215894,IPI00924859	ipi.HUMAN.v3.71-random.fasta	47883.6	1	3	3	3	0.000136	0.0609	IGEIKEETTSHL	R	R	0.838	1.82	2	1356.7	393	404	TRUE
Benign and Cancer	Benign	Benign 3	Isoform LMW of Kininogen-1	IPI00215894,IPI00924859	ipi.HUMAN.v3.71-random.fasta	47883.6	1	3	3	3	0.000136	0.0609	YEIKEGDCPVQSG	K	K	0.95	4.48	2	1481.66	76	88	TRUE	IPI00032328
Benign and Cancer	Benign	Benign 3	Isoform LMW of Kininogen-1	IPI00215894,IPI00924859	ipi.HUMAN.v3.71-random.fasta	47883.6	1	3	3	3	0.000136	0.0609	YEIKEGDCPVQSGK	K	T	0.95	7.06	2	1609.75	76	89	TRUE	IPI00032328
Benign and Cancer	Benign	Benign 3	Isoform A of Proteoglycan 4	IPI00024825,IPI00655676,IPI00655927,IPI00655976,IPI00656092,IPI00656111	ipi.HUMAN.v3.71-random.fasta	151080	0.502	1	1	1	4.55e-05	0.00997	SEDAGGAEGETPHM	K	L	0.95	8.85	2	1403.54	1094	1107	TRUE
Benign and Cancer	Benign	Benign 3	Galectin-3-binding protein	IPI00023673,IPI00902654,IPI00908762	ipi.HUMAN.v3.71-random.fasta	65332.1	0.996	2	3	3	0.000136	0.0205	SSDYFQAPSDY	Y	R	0.95	3.28	2	1279.51	443	453	TRUE
Benign and Cancer	Benign	Benign 3	Galectin-3-binding protein	IPI00023673,IPI00902654,IPI00908762	ipi.HUMAN.v3.71-random.fasta	65332.1	0.996	2	3	3	0.000136	0.0205	YSSDYFQAPSDY	K	R	0.925	2.27	2	1442.57	442	453	TRUE
Benign and Cancer	Benign	Benign 3	Golgi membrane protein 1	IPI00171411,IPI00759659,IPI00936772	ipi.HUMAN.v3.71-random.fasta	46272.7	0.502	1	1	1	4.55e-05	0.0268	NIDVFNVEDQK	R	R	0.95	4.35	2	1320.64	383	393	TRUE
Benign and Cancer	Benign	Benign 3	stromal cell derived factor 4 isoform 1 precursor	IPI00009794,IPI00106646,IPI00514755,IPI00930668	ipi.HUMAN.v3.71-random.fasta	39608	0.502	1	1	2	9.1e-05	0.0345	DLGGFDEDAEPR	K	R	0.95	5.96	2	1320.57	86	97	TRUE
Benign and Cancer	Benign	Benign 3	Thymosin beta-10	IPI00220827	ipi.HUMAN.v3.71-random.fasta	5026	0.502	1	1	2	9.1e-05	0.273	NTLPTKETIEQE	K	K	0.95	3.07	2	1402.71	27	38	TRUE
Benign and Cancer	Benign	Benign 3	Basic salivary proline-rich protein 2	IPI00552432	ipi.HUMAN.v3.71-random.fasta	40798.9	0.502	1	1	1	4.55e-05	0.0457	SQGPPPPGKPQGPPPQGGS	K	K	0.95	3.44	2	1766.88	274	292	TRUE
Benign and Cancer	Benign	Benign 3	Hyaluronan-binding protein 2	IPI00746623	ipi.HUMAN.v3.71-random.fasta	62671.4	0.502	1	1	1	4.55e-05	0.0196	VKLIANTLCNS	K	R	0.95	3.09	2	1232.67	469	479	TRUE
Benign and Cancer	Benign	Benign 3	Isoform 1 of Extracellular matrix protein 1	IPI00003351,IPI00006969,IPI00645849,IPI00909747	ipi.HUMAN.v3.71-random.fasta	60673.4	0.502	1	1	2	9.1e-05	0.0315	LLPAQLPAEKEVGPPLP	K	Q	0.95	3.27	2	1769.02	91	107	TRUE
Benign and Cancer	Benign	Benign 3	Isoform 1 of Inter-alpha-trypsin inhibitor heavy chain H4	IPI00896419	ipi.HUMAN.v3.71-random.fasta	103358	1	3	4	8	0.000364	0.0194	QLGLPGPPDVPDH	R	A	0.95	5.02	2	1324.65	669	681	TRUE
Benign and Cancer	Benign	Benign 3	Isoform 1 of Inter-alpha-trypsin inhibitor heavy chain H4	IPI00896419	ipi.HUMAN.v3.71-random.fasta	103358	1	3	4	8	0.000364	0.0194	QLGLPGPPDVPDHA	R	A	0.95	3.92	2	1395.69	669	682	TRUE
Benign and Cancer	Benign	Benign 3	Isoform 1 of Inter-alpha-trypsin inhibitor heavy chain H4	IPI00896419	ipi.HUMAN.v3.71-random.fasta	103358	1	3	4	8	0.000364	0.0194	QLGLPGPPDVPDHAAYHP	R	F	0.95	3.19	2	1863.9	669	686	TRUE
Benign and Cancer	Benign	Benign 3	Apolipoprotein C-I	IPI00021855	ipi.HUMAN.v3.71-random.fasta	9332.4	1	3	3	3	0.000136	0.373	LKEFGNTLEDK	K	A	0.95	3.24	2	1293.67	37	47	TRUE
Benign and Cancer	Benign	Benign 3	Apolipoprotein C-I	IPI00021855	ipi.HUMAN.v3.71-random.fasta	9332.4	1	3	3	3	0.000136	0.373	MREWFSETFQ	K	K	0.95	2.49	2	1376.59	64	73	TRUE
Benign and Cancer	Benign	Benign 3	Apolipoprotein C-I	IPI00021855	ipi.HUMAN.v3.71-random.fasta	9332.4	1	3	3	3	0.000136	0.373	TPDVSSALDK	G	L	0.871	1.96	2	1032.52	27	36	TRUE
Benign and Cancer	Benign	Benign 3	Tu translation elongation factor, mitochondrial precursor	IPI00027107	ipi.HUMAN.v3.71-random.fasta	49875.8	0.502	1	1	1	4.55e-05	0.0242	HADYVKNMITG	G	T	0.95	2.82	2	1248.6	133	143	TRUE
Benign and Cancer	Benign	Benign 3	Hemoglobin subunit alpha	IPI00410714	ipi.HUMAN.v3.71-random.fasta	15257.6	0.502	1	2	2	9.1e-05	0.106	VGAHAGEYGAEALER	K	M	0.95	6.51	2	1529.73	18	32	TRUE
Benign and Cancer	Benign	Benign 3	Isoform 1 of Complement factor H	IPI00029739	ipi.HUMAN.v3.71-random.fasta	139096	0.502	1	1	1	4.55e-05	0.00812	TGESVEFVCK	R	R	0.95	3.66	2	1155.54	1193	1202	TRUE
Benign and Cancer	Benign	Benign 3	Protein-lysine 6-oxidase	IPI00002802	ipi.HUMAN.v3.71-random.fasta	46944.2	0.997	2	2	2	9.1e-05	0.0863	AGQQQPPREPPAAPGAW	A	R	0.944	2.43	2	1757.87	26	42	TRUE
Benign and Cancer	Benign	Benign 3	Protein-lysine 6-oxidase	IPI00002802	ipi.HUMAN.v3.71-random.fasta	46944.2	0.997	2	2	2	9.1e-05	0.0863	RDPGAAVPGAANASAQQPR	R	T	0.95	8.34	2	1833.93	70	88	TRUE
Benign and Cancer	Benign	Benign 3	Isoform 1 of Sulfhydryl oxidase 1	IPI00003590	ipi.HUMAN.v3.71-random.fasta	82578.7	0.998	2	2	3	0.000136	0.0174	NEQEQPLGQWH	R	L	0.95	5.21	2	1365.62	631	641	TRUE
Benign and Cancer	Benign	Benign 3	Isoform 1 of Sulfhydryl oxidase 1	IPI00003590	ipi.HUMAN.v3.71-random.fasta	82578.7	0.998	2	2	3	0.000136	0.0174	NEQEQPLGQWHLS	R	K	0.95	4.52	2	1565.73	631	643	TRUE
Benign and Cancer	Benign	Benign 3	Latent-transforming growth factor beta-binding protein 2	IPI00292150	ipi.HUMAN.v3.71-random.fasta	195056	0.978	1	1	2	9.1e-05	0.00769	EQDAPVAGLQPVER	R	A	0.95	4.35	2	1508.77	74	87	TRUE
Benign and Cancer	Benign	Benign 3	Keratin, type I cytoskeletal 9	IPI00019359	ipi.HUMAN.v3.71-random.fasta	62065.9	1	4	5	9	0.000409	0.053	RSGGGGGGGLGSGGSIRSS	S	Y	0.95	5.46	2	1562.76	13	31	TRUE
Benign and Cancer	Benign	Benign 3	Keratin, type I cytoskeletal 9	IPI00019359	ipi.HUMAN.v3.71-random.fasta	62065.9	1	4	5	9	0.000409	0.053	SRSGGGGGGGLGSGGSIRSS	L	Y	0.95	4.29	2	1649.8	12	31	TRUE
Benign and Cancer	Benign	Benign 3	Keratin, type I cytoskeletal 9	IPI00019359	ipi.HUMAN.v3.71-random.fasta	62065.9	1	4	5	9	0.000409	0.053	SRSGGGGGGGLGSGGSIRSSY	L	S	0.95	6	2	1812.86	12	32	TRUE
Benign and Cancer	Benign	Benign 3	Keratin, type I cytoskeletal 9	IPI00019359	ipi.HUMAN.v3.71-random.fasta	62065.9	1	4	5	9	0.000409	0.053	VNVEINVAPGKD	D	L	0.926	2.28	2	1254.67	307	318	TRUE
Benign and Cancer	Benign	Benign 3	Complement component C9	IPI00022395	ipi.HUMAN.v3.71-random.fasta	63174.9	1	3	4	8	0.000364	0.0733	AEQCCEETASSISLHG	K	K	0.95	7.51	2	1778.73	251	266	TRUE
Benign and Cancer	Benign	Benign 3	Complement component C9	IPI00022395	ipi.HUMAN.v3.71-random.fasta	63174.9	1	3	4	8	0.000364	0.0733	ISEGLPALEFPNE	K	-	0.95	3.92	2	1415.71	546	558	TRUE
Benign and Cancer	Benign	Benign 3	Complement component C9	IPI00022395	ipi.HUMAN.v3.71-random.fasta	63174.9	1	3	4	8	0.000364	0.0733	TEHYEEQIEAFK	R	S	0.95	7.68	2	1523.7	214	225	TRUE
Benign and Cancer	Benign	Benign 3	Isoform 1 of Clusterin	IPI00291262,IPI00400826,IPI00795633,IPI00954954	ipi.HUMAN.v3.71-random.fasta	52495	1	5	7	9	0.000409	0.116	DQTVSDNELQEMSNQGS	G	K	0.95	10.9	2	1897.77	23	39	TRUE
Benign and Cancer	Benign	Benign 3	Isoform 1 of Clusterin	IPI00291262,IPI00400826,IPI00795633,IPI00954954	ipi.HUMAN.v3.71-random.fasta	52495	1	5	7	9	0.000409	0.116	DQTVSDNELQEMSNQGSK	G	Y	0.95	3.43	2	2009.87	23	40	TRUE
Benign and Cancer	Benign	Benign 3	Isoform 1 of Clusterin	IPI00291262,IPI00400826,IPI00795633,IPI00954954	ipi.HUMAN.v3.71-random.fasta	52495	1	5	7	9	0.000409	0.116	ELDESLQVAER	R	L	0.904	2.12	2	1288.64	326	336	TRUE
Benign and Cancer	Benign	Benign 3	Isoform 1 of Clusterin	IPI00291262,IPI00400826,IPI00795633,IPI00954954	ipi.HUMAN.v3.71-random.fasta	52495	1	5	7	9	0.000409	0.116	FMETVAEKALQEY	K	R	0.95	2.55	2	1574.74	430	442	TRUE
Benign and Cancer	Benign	Benign 3	Isoform 1 of Clusterin	IPI00291262,IPI00400826,IPI00795633,IPI00954954	ipi.HUMAN.v3.71-random.fasta	52495	1	5	7	9	0.000409	0.116	SIIDELFQDR	S	F	0.906	2.14	2	1235.63	185	194	TRUE
Benign and Cancer	Benign	Benign 3	Growth/differentiation factor 6	IPI00419815	ipi.HUMAN.v3.71-random.fasta	50662.5	0.402	1	1	1	4.55e-05	0.0549	LGSAEAAGPGAGAEGSWPPPSGAPD	Q	A	0.927	1.96	2	2206.01	297	321	TRUE
Benign and Cancer	Benign	Benign 3	cDNA FLJ59205, highly similar to Mimecan	IPI00025465,IPI00515092	ipi.HUMAN.v3.71-random.fasta	40556.3	0.225	1	1	1	4.55e-05	0.0309	TAKDFADIPNL	L	R	0.846	1.85	2	1204.62	193	203	TRUE
Benign and Cancer	Benign	Benign 3	Antithrombin-III	IPI00032179	ipi.HUMAN.v3.71-random.fasta	52604.1	0.988	1	2	3	0.000136	0.0216	DDLYVSDAFH	R	K	0.95	4.72	2	1181.51	392	401	TRUE
Benign and Cancer	Benign	Benign 3	ADAM DEC1	IPI00004480,IPI00922737	ipi.HUMAN.v3.71-random.fasta	52776	0.426	1	1	1	4.55e-05	0.034	GEEITTKPENMEHCYY	R	K	0.933	2	2	2016.83	111	126	TRUE
Benign and Cancer	Benign	Benign 3	Isoform 1 of Proline-rich acidic protein 1	IPI00465255,IPI00855875,IPI00855900,IPI00922335,IPI00939511,IPI00953542	ipi.HUMAN.v3.71-random.fasta	17226.3	0.502	1	1	1	4.55e-05	0.106	LYHPPPEEDQGEERPR	S	L	0.95	2.24	2	1948.91	112	127	TRUE
Benign and Cancer	Benign	Benign 3	Isoform 1 of Fibronectin	IPI00022418,IPI00339223,IPI00339227,IPI00339319,IPI00855785	ipi.HUMAN.v3.71-random.fasta	262599	0.997	2	3	3	0.000136	0.0113	IISCHPVGTDEEPLQ	Y	F	0.95	3.49	2	1694.81	2133	2147	TRUE
Benign and Cancer	Benign	Benign 3	Isoform 1 of Fibronectin	IPI00022418,IPI00339223,IPI00339227,IPI00339319,IPI00855785	ipi.HUMAN.v3.71-random.fasta	262599	0.997	2	3	3	0.000136	0.0113	SVGQQMIFEEHG	P	F	0.937	2.37	2	1361.62	2045	2056	TRUE
Benign and Cancer	Benign	Benign 3	Cystatin-C	IPI00032293	ipi.HUMAN.v3.71-random.fasta	15799.2	0.375	1	1	1	4.55e-05	0.11	LVGGPMDASVEEEGVR	R	R	0.919	2.22	2	1660.78	35	50	TRUE
Benign and Cancer	Benign	Benign 3	Dermcidin	IPI00027547	ipi.HUMAN.v3.71-random.fasta	11284.1	1	6	7	9	0.000409	0.509	DAVEDLESVGK	K	G	0.95	4.08	2	1161.56	86	96	TRUE
Benign and Cancer	Benign	Benign 3	Dermcidin	IPI00027547	ipi.HUMAN.v3.71-random.fasta	11284.1	1	6	7	9	0.000409	0.509	LGKDAVEDLESVG	K	K	0.95	2.77	2	1331.67	83	95	TRUE
Benign and Cancer	Benign	Benign 3	Dermcidin	IPI00027547	ipi.HUMAN.v3.71-random.fasta	11284.1	1	6	7	9	0.000409	0.509	PGLARQAPKPRKQ	D	R	0.95	2.66	2	1446.87	49	61	TRUE
Benign and Cancer	Benign	Benign 3	Dermcidin	IPI00027547	ipi.HUMAN.v3.71-random.fasta	11284.1	1	6	7	9	0.000409	0.509	QKENAGEDPGLA	A	R	0.871	1.96	2	1211.55	41	52	TRUE
Benign and Cancer	Benign	Benign 3	Dermcidin	IPI00027547	ipi.HUMAN.v3.71-random.fasta	11284.1	1	6	7	9	0.000409	0.509	YDPEAASAPGSGNPCHEA	A	S	0.95	7.41	2	1829.74	20	37	TRUE
Benign and Cancer	Benign	Benign 3	Dermcidin	IPI00027547	ipi.HUMAN.v3.71-random.fasta	11284.1	1	6	7	9	0.000409	0.509	YDPEAASAPGSGNPCHEASAAQ	A	K	0.95	11.6	2	2186.9	20	41	TRUE
Benign and Cancer	Benign	Benign 3	Desmin	IPI00465084	ipi.HUMAN.v3.71-random.fasta	53536.6	0.502	1	1	1	4.55e-05	0.0319	DGEVVSEATQQQHEV	R	-	0.95	7.62	2	1655.75	455	469	TRUE
Benign and Cancer	Benign	Benign 3	Apolipoprotein B-100	IPI00022229	ipi.HUMAN.v3.71-random.fasta	515572	1	10	10	11	0.0005	0.0232	AEPLAFTFSHDY	K	K	0.95	5.29	2	1397.64	1935	1946	TRUE
Benign and Cancer	Benign	Benign 3	Apolipoprotein B-100	IPI00022229	ipi.HUMAN.v3.71-random.fasta	515572	1	10	10	11	0.0005	0.0232	ALVEQGFTVPEIK	K	T	0.95	4.08	2	1430.79	2579	2591	TRUE
Benign and Cancer	Benign	Benign 3	Apolipoprotein B-100	IPI00022229	ipi.HUMAN.v3.71-random.fasta	515572	1	10	10	11	0.0005	0.0232	AVSMPSFSILGSDVR	K	V	0.95	4.49	2	1581.79	3277	3291	TRUE
Benign and Cancer	Benign	Benign 3	Apolipoprotein B-100	IPI00022229	ipi.HUMAN.v3.71-random.fasta	515572	1	10	10	11	0.0005	0.0232	DFSAEYEEDGK	R	F	0.95	4.22	2	1289.52	3953	3963	TRUE
Benign and Cancer	Benign	Benign 3	Apolipoprotein B-100	IPI00022229	ipi.HUMAN.v3.71-random.fasta	515572	1	10	10	11	0.0005	0.0232	ITENDIQIALDDA	R	K	0.95	2.51	2	1430.7	2151	2163	TRUE
Benign and Cancer	Benign	Benign 3	Apolipoprotein B-100	IPI00022229	ipi.HUMAN.v3.71-random.fasta	515572	1	10	10	11	0.0005	0.0232	MTSNFPVDLSDYPK	K	S	0.95	6.51	2	1629.75	1189	1202	TRUE
Benign and Cancer	Benign	Benign 3	Apolipoprotein B-100	IPI00022229	ipi.HUMAN.v3.71-random.fasta	515572	1	10	10	11	0.0005	0.0232	NRNNALDFVTK	K	S	0.925	2.27	2	1291.68	3211	3221	TRUE
Benign and Cancer	Benign	Benign 3	Apolipoprotein B-100	IPI00022229	ipi.HUMAN.v3.71-random.fasta	515572	1	10	10	11	0.0005	0.0232	SVSDGIAALDLNAVAN	K	K	0.95	7.31	2	1529.78	3830	3845	TRUE
Benign and Cancer	Benign	Benign 3	Apolipoprotein B-100	IPI00022229	ipi.HUMAN.v3.71-random.fasta	515572	1	10	10	11	0.0005	0.0232	SVSDGIAALDLNAVANK	K	I	0.95	6.18	2	1657.88	3830	3846	TRUE
Benign and Cancer	Benign	Benign 3	Apolipoprotein B-100	IPI00022229	ipi.HUMAN.v3.71-random.fasta	515572	1	10	10	11	0.0005	0.0232	TSNFPVDLSDYPK	M	S	0.95	4.74	2	1482.71	1190	1202	TRUE
Benign and Cancer	Benign	Benign 3	Isoform 1 of Fibrinogen alpha chain	IPI00021885,IPI00029717	ipi.HUMAN.v3.71-random.fasta	94973.4	1	161	198	367	0.0167	0.405	ADSGEGDFLAEGGGV	T	R	0.95	8.96	2	1380.59	20	34	TRUE
Benign and Cancer	Benign	Benign 3	Isoform 1 of Fibrinogen alpha chain	IPI00021885,IPI00029717	ipi.HUMAN.v3.71-random.fasta	94973.4	1	161	198	367	0.0167	0.405	ADSGEGDFLAEGGGVR	T	G	0.95	8.7	2	1536.69	20	35	TRUE
Benign and Cancer	Benign	Benign 3	Isoform 1 of Fibrinogen alpha chain	IPI00021885,IPI00029717	ipi.HUMAN.v3.71-random.fasta	94973.4	1	161	198	367	0.0167	0.405	AGHWTSESSVSG	S	S	0.914	2.19	2	1204.52	370	381	TRUE
Benign and Cancer	Benign	Benign 3	Isoform 1 of Fibrinogen alpha chain	IPI00021885,IPI00029717	ipi.HUMAN.v3.71-random.fasta	94973.4	1	161	198	367	0.0167	0.405	AGHWTSESSVSGSTG	S	Q	0.95	5.82	2	1449.62	370	384	TRUE
Benign and Cancer	Benign	Benign 3	Isoform 1 of Fibrinogen alpha chain	IPI00021885,IPI00029717	ipi.HUMAN.v3.71-random.fasta	94973.4	1	161	198	367	0.0167	0.405	AGHWTSESSVSGSTGQ	S	W	0.937	2.37	2	1577.68	370	385	TRUE
Benign and Cancer	Benign	Benign 3	Isoform 1 of Fibrinogen alpha chain	IPI00021885,IPI00029717	ipi.HUMAN.v3.71-random.fasta	94973.4	1	161	198	367	0.0167	0.405	AGSWNSGSSGPGSTGN	S	R	0.95	4.68	2	1422.59	292	307	TRUE
Benign and Cancer	Benign	Benign 3	Isoform 1 of Fibrinogen alpha chain	IPI00021885,IPI00029717	ipi.HUMAN.v3.71-random.fasta	94973.4	1	161	198	367	0.0167	0.405	DEAAFFDTASTGK	P	T	0.95	7.28	2	1359.61	515	527	TRUE
Benign and Cancer	Benign	Benign 3	Isoform 1 of Fibrinogen alpha chain	IPI00021885,IPI00029717	ipi.HUMAN.v3.71-random.fasta	94973.4	1	161	198	367	0.0167	0.405	DFLAEGGGVR	G	G	0.906	2.14	2	1020.51	26	35	TRUE
Benign and Cancer	Benign	Benign 3	Isoform 1 of Fibrinogen alpha chain	IPI00021885,IPI00029717	ipi.HUMAN.v3.71-random.fasta	94973.4	1	161	198	367	0.0167	0.405	DLGTLSGIGTLD	M	G	0.95	2.74	2	1161.6	496	507	TRUE
Benign and Cancer	Benign	Benign 3	Isoform 1 of Fibrinogen alpha chain	IPI00021885,IPI00029717	ipi.HUMAN.v3.71-random.fasta	94973.4	1	161	198	367	0.0167	0.405	DLGTLSGIGTLDG	M	F	0.931	2.31	2	1218.62	496	508	TRUE
Benign and Cancer	Benign	Benign 3	Isoform 1 of Fibrinogen alpha chain	IPI00021885,IPI00029717	ipi.HUMAN.v3.71-random.fasta	94973.4	1	161	198	367	0.0167	0.405	DSGEGDFLAEGGGV	A	R	0.95	8.03	2	1309.55	21	34	TRUE
Benign and Cancer	Benign	Benign 3	Isoform 1 of Fibrinogen alpha chain	IPI00021885,IPI00029717	ipi.HUMAN.v3.71-random.fasta	94973.4	1	161	198	367	0.0167	0.405	DSGEGDFLAEGGGVR	A	G	0.95	5.92	2	1465.66	21	35	TRUE
Benign and Cancer	Benign	Benign 3	Isoform 1 of Fibrinogen alpha chain	IPI00021885,IPI00029717	ipi.HUMAN.v3.71-random.fasta	94973.4	1	161	198	367	0.0167	0.405	DSHSLTTNIME	K	I	0.883	2.01	2	1263.55	101	111	TRUE
Benign and Cancer	Benign	Benign 3	Isoform 1 of Fibrinogen alpha chain	IPI00021885,IPI00029717	ipi.HUMAN.v3.71-random.fasta	94973.4	1	161	198	367	0.0167	0.405	DSHSLTTNIMEI	K	L	0.95	3.74	2	1360.64	101	112	TRUE
Benign and Cancer	Benign	Benign 3	Isoform 1 of Fibrinogen alpha chain	IPI00021885,IPI00029717	ipi.HUMAN.v3.71-random.fasta	94973.4	1	161	198	367	0.0167	0.405	DSHSLTTNIMEIL	K	R	0.95	2.48	2	1489.72	101	113	TRUE
Benign and Cancer	Benign	Benign 3	Isoform 1 of Fibrinogen alpha chain	IPI00021885,IPI00029717	ipi.HUMAN.v3.71-random.fasta	94973.4	1	161	198	367	0.0167	0.405	DWGTFEEVSGNVSPGT	P	R	0.95	4.46	2	1681.73	409	424	TRUE
Benign and Cancer	Benign	Benign 3	Isoform 1 of Fibrinogen alpha chain	IPI00021885,IPI00029717	ipi.HUMAN.v3.71-random.fasta	94973.4	1	161	198	367	0.0167	0.405	EGDFLAEGGGVR	G	G	0.95	5.09	2	1206.58	24	35	TRUE
Benign and Cancer	Benign	Benign 3	Isoform 1 of Fibrinogen alpha chain	IPI00021885,IPI00029717	ipi.HUMAN.v3.71-random.fasta	94973.4	1	161	198	367	0.0167	0.405	ELERPGGNEIT	M	R	0.914	2.19	2	1214.6	260	270	TRUE
Benign and Cancer	Benign	Benign 3	Isoform 1 of Fibrinogen alpha chain	IPI00021885,IPI00029717	ipi.HUMAN.v3.71-random.fasta	94973.4	1	161	198	367	0.0167	0.405	ESSSHHPGIAEFPS	K	R	0.95	2.74	2	1481.67	559	572	TRUE
Benign and Cancer	Benign	Benign 3	Isoform 1 of Fibrinogen alpha chain	IPI00021885,IPI00029717	ipi.HUMAN.v3.71-random.fasta	94973.4	1	161	198	367	0.0167	0.405	ESSSHHPGIAEFPSRG	K	K	0.95	5.42	2	1694.79	559	574	TRUE
Benign and Cancer	Benign	Benign 3	Isoform 1 of Fibrinogen alpha chain	IPI00021885,IPI00029717	ipi.HUMAN.v3.71-random.fasta	94973.4	1	161	198	367	0.0167	0.405	EVDLKDYEDQQ	R	K	0.95	2.74	2	1381.61	191	201	TRUE
Benign and Cancer	Benign	Benign 3	Isoform 1 of Fibrinogen alpha chain	IPI00021885,IPI00029717	ipi.HUMAN.v3.71-random.fasta	94973.4	1	161	198	367	0.0167	0.405	GEGDFLAEGGGV	S	R	0.95	2.29	2	1107.5	23	34	TRUE
Benign and Cancer	Benign	Benign 3	Isoform 1 of Fibrinogen alpha chain	IPI00021885,IPI00029717	ipi.HUMAN.v3.71-random.fasta	94973.4	1	161	198	367	0.0167	0.405	GGSTSYGTGSETESP	R	R	0.95	4.7	2	1416.58	272	286	TRUE
Benign and Cancer	Benign	Benign 3	Isoform 1 of Fibrinogen alpha chain	IPI00021885,IPI00029717	ipi.HUMAN.v3.71-random.fasta	94973.4	1	161	198	367	0.0167	0.405	GGSTSYGTGSETESPR	R	N	0.95	8.36	2	1572.68	272	287	TRUE
Benign and Cancer	Benign	Benign 3	Isoform 1 of Fibrinogen alpha chain	IPI00021885,IPI00029717	ipi.HUMAN.v3.71-random.fasta	94973.4	1	161	198	367	0.0167	0.405	GGSTSYGTGSETESPRN	R	P	0.95	5.54	2	1686.72	272	288	TRUE
Benign and Cancer	Benign	Benign 3	Isoform 1 of Fibrinogen alpha chain	IPI00021885,IPI00029717	ipi.HUMAN.v3.71-random.fasta	94973.4	1	161	198	367	0.0167	0.405	GGSTSYGTGSETESPRNP	R	S	0.95	7.68	2	1783.77	272	289	TRUE
Benign and Cancer	Benign	Benign 3	Isoform 1 of Fibrinogen alpha chain	IPI00021885,IPI00029717	ipi.HUMAN.v3.71-random.fasta	94973.4	1	161	198	367	0.0167	0.405	GGSTSYGTGSETESPRNPS	R	S	0.95	9.26	2	1870.81	272	290	TRUE
Benign and Cancer	Benign	Benign 3	Isoform 1 of Fibrinogen alpha chain	IPI00021885,IPI00029717	ipi.HUMAN.v3.71-random.fasta	94973.4	1	161	198	367	0.0167	0.405	GGSTSYGTGSETESPRNPSS	R	A	0.95	6.13	2	1957.84	272	291	TRUE
Benign and Cancer	Benign	Benign 3	Isoform 1 of Fibrinogen alpha chain	IPI00021885,IPI00029717	ipi.HUMAN.v3.71-random.fasta	94973.4	1	161	198	367	0.0167	0.405	GGSTSYGTGSETESPRNPSSA	R	G	0.95	9.28	2	2028.87	272	292	TRUE
Benign and Cancer	Benign	Benign 3	Isoform 1 of Fibrinogen alpha chain	IPI00021885,IPI00029717	ipi.HUMAN.v3.71-random.fasta	94973.4	1	161	198	367	0.0167	0.405	GGSTSYGTGSETESPRNPSSAG	R	S	0.95	9.47	2	2085.9	272	293	TRUE
Benign and Cancer	Benign	Benign 3	Isoform 1 of Fibrinogen alpha chain	IPI00021885,IPI00029717	ipi.HUMAN.v3.71-random.fasta	94973.4	1	161	198	367	0.0167	0.405	GGSTSYGTGSETESPRNPSSAGS	R	W	0.95	8.8	2	2172.93	272	294	TRUE
Benign and Cancer	Benign	Benign 3	Isoform 1 of Fibrinogen alpha chain	IPI00021885,IPI00029717	ipi.HUMAN.v3.71-random.fasta	94973.4	1	161	198	367	0.0167	0.405	GGSTSYGTGSETESPRNPSSAGSW	R	N	0.95	5.51	2	2359.01	272	295	TRUE
Benign and Cancer	Benign	Benign 3	Isoform 1 of Fibrinogen alpha chain	IPI00021885,IPI00029717	ipi.HUMAN.v3.71-random.fasta	94973.4	1	161	198	367	0.0167	0.405	GGSTSYGTGSETESPRNPSSAGSWN	R	S	0.95	5.68	2	2473.05	272	296	TRUE
Benign and Cancer	Benign	Benign 3	Isoform 1 of Fibrinogen alpha chain	IPI00021885,IPI00029717	ipi.HUMAN.v3.71-random.fasta	94973.4	1	161	198	367	0.0167	0.405	GGSTSYGTGSETESPRNPSSAGSWNSGSSGP	R	G	0.95	5.85	2	2945.24	272	302	TRUE
Benign and Cancer	Benign	Benign 3	Isoform 1 of Fibrinogen alpha chain	IPI00021885,IPI00029717	ipi.HUMAN.v3.71-random.fasta	94973.4	1	161	198	367	0.0167	0.405	GGSTSYGTGSETESPRNPSSAGSWNSGSSGPGSTGN	R	R	0.95	3.24	2	3361.41	272	307	TRUE
Benign and Cancer	Benign	Benign 3	Isoform 1 of Fibrinogen alpha chain	IPI00021885,IPI00029717	ipi.HUMAN.v3.71-random.fasta	94973.4	1	161	198	367	0.0167	0.405	GHWTSESSVSGSTG	A	Q	0.95	5.92	2	1378.59	371	384	TRUE
Benign and Cancer	Benign	Benign 3	Isoform 1 of Fibrinogen alpha chain	IPI00021885,IPI00029717	ipi.HUMAN.v3.71-random.fasta	94973.4	1	161	198	367	0.0167	0.405	GSAGHWTSESSVSGSTG	R	Q	0.95	3.12	2	1593.68	368	384	TRUE
Benign and Cancer	Benign	Benign 3	Isoform 1 of Fibrinogen alpha chain	IPI00021885,IPI00029717	ipi.HUMAN.v3.71-random.fasta	94973.4	1	161	198	367	0.0167	0.405	GSAGHWTSESSVSGSTGQ	R	W	0.95	9.74	2	1721.74	368	385	TRUE
Benign and Cancer	Benign	Benign 3	Isoform 1 of Fibrinogen alpha chain	IPI00021885,IPI00029717	ipi.HUMAN.v3.71-random.fasta	94973.4	1	161	198	367	0.0167	0.405	GSAGHWTSESSVSGSTGQW	R	H	0.95	4.89	2	1907.82	368	386	TRUE
Benign and Cancer	Benign	Benign 3	Isoform 1 of Fibrinogen alpha chain	IPI00021885,IPI00029717	ipi.HUMAN.v3.71-random.fasta	94973.4	1	161	198	367	0.0167	0.405	GSAGHWTSESSVSGSTGQWHSE	R	S	0.95	2.74	2	2260.95	368	389	TRUE
Benign and Cancer	Benign	Benign 3	Isoform 1 of Fibrinogen alpha chain	IPI00021885,IPI00029717	ipi.HUMAN.v3.71-random.fasta	94973.4	1	161	198	367	0.0167	0.405	GSESGIFTNTKE	R	S	0.95	5.66	2	1269.6	548	559	TRUE
Benign and Cancer	Benign	Benign 3	Isoform 1 of Fibrinogen alpha chain	IPI00021885,IPI00029717	ipi.HUMAN.v3.71-random.fasta	94973.4	1	161	198	367	0.0167	0.405	GSFRPDSPGSGNA	S	R	0.926	2.28	2	1248.56	391	403	TRUE
Benign and Cancer	Benign	Benign 3	Isoform 1 of Fibrinogen alpha chain	IPI00021885,IPI00029717	ipi.HUMAN.v3.71-random.fasta	94973.4	1	161	198	367	0.0167	0.405	GSGNARPNNPDWGTFEE	P	V	0.95	6.96	2	1847.79	399	415	TRUE
Benign and Cancer	Benign	Benign 3	Isoform 1 of Fibrinogen alpha chain	IPI00021885,IPI00029717	ipi.HUMAN.v3.71-random.fasta	94973.4	1	161	198	367	0.0167	0.405	GSSGTGGTATWKPGSS	P	G	0.95	5.05	2	1437.66	311	326	TRUE
Benign and Cancer	Benign	Benign 3	Isoform 1 of Fibrinogen alpha chain	IPI00021885,IPI00029717	ipi.HUMAN.v3.71-random.fasta	94973.4	1	161	198	367	0.0167	0.405	GSSGTGGTATWKPGSSGP	P	G	0.863	1.92	2	1591.73	311	328	TRUE
Benign and Cancer	Benign	Benign 3	Isoform 1 of Fibrinogen alpha chain	IPI00021885,IPI00029717	ipi.HUMAN.v3.71-random.fasta	94973.4	1	161	198	367	0.0167	0.405	GSTGNRNPGSSGTGGTATW	P	K	0.95	11.4	2	1764.79	303	321	TRUE
Benign and Cancer	Benign	Benign 3	Isoform 1 of Fibrinogen alpha chain	IPI00021885,IPI00029717	ipi.HUMAN.v3.71-random.fasta	94973.4	1	161	198	367	0.0167	0.405	GSTGQWHSESGSF	S	R	0.95	3.07	2	1366.57	381	393	TRUE
Benign and Cancer	Benign	Benign 3	Isoform 1 of Fibrinogen alpha chain	IPI00021885,IPI00029717	ipi.HUMAN.v3.71-random.fasta	94973.4	1	161	198	367	0.0167	0.405	GSTGSWNSGSSGTGSTGNQN	P	P	0.95	8.17	2	1842.75	329	348	TRUE
Benign and Cancer	Benign	Benign 3	Isoform 1 of Fibrinogen alpha chain	IPI00021885,IPI00029717	ipi.HUMAN.v3.71-random.fasta	94973.4	1	161	198	367	0.0167	0.405	GSTGSWNSGSSGTGSTGNQNPG	P	S	0.95	3.89	2	1996.82	329	350	TRUE
Benign and Cancer	Benign	Benign 3	Isoform 1 of Fibrinogen alpha chain	IPI00021885,IPI00029717	ipi.HUMAN.v3.71-random.fasta	94973.4	1	161	198	367	0.0167	0.405	GSTGSWNSGSSGTGSTGNQNPGSP	P	R	0.95	6.68	2	2180.91	329	352	TRUE
Benign and Cancer	Benign	Benign 3	Isoform 1 of Fibrinogen alpha chain	IPI00021885,IPI00029717	ipi.HUMAN.v3.71-random.fasta	94973.4	1	161	198	367	0.0167	0.405	GSTGSWNSGSSGTGSTGNQNPGSPR	P	P	0.95	8.49	2	2337.01	329	353	TRUE
Benign and Cancer	Benign	Benign 3	Isoform 1 of Fibrinogen alpha chain	IPI00021885,IPI00029717	ipi.HUMAN.v3.71-random.fasta	94973.4	1	161	198	367	0.0167	0.405	GSTSYGTGSETESPR	G	N	0.95	8.19	2	1515.66	273	287	TRUE
Benign and Cancer	Benign	Benign 3	Isoform 1 of Fibrinogen alpha chain	IPI00021885,IPI00029717	ipi.HUMAN.v3.71-random.fasta	94973.4	1	161	198	367	0.0167	0.405	GSTSYGTGSETESPRN	G	P	0.95	4.62	2	1629.7	273	288	TRUE
Benign and Cancer	Benign	Benign 3	Isoform 1 of Fibrinogen alpha chain	IPI00021885,IPI00029717	ipi.HUMAN.v3.71-random.fasta	94973.4	1	161	198	367	0.0167	0.405	GSWNSGSSGPGSTG	A	N	0.949	2.48	2	1237.51	293	306	TRUE
Benign and Cancer	Benign	Benign 3	Isoform 1 of Fibrinogen alpha chain	IPI00021885,IPI00029717	ipi.HUMAN.v3.71-random.fasta	94973.4	1	161	198	367	0.0167	0.405	GTFEEVSGNVSPGT	W	R	0.95	3.57	2	1380.63	411	424	TRUE
Benign and Cancer	Benign	Benign 3	Isoform 1 of Fibrinogen alpha chain	IPI00021885,IPI00029717	ipi.HUMAN.v3.71-random.fasta	94973.4	1	161	198	367	0.0167	0.405	GTGSETESPRNPSSAGSW	Y	N	0.95	5.2	2	1806.79	278	295	TRUE
Benign and Cancer	Benign	Benign 3	Isoform 1 of Fibrinogen alpha chain	IPI00021885,IPI00029717	ipi.HUMAN.v3.71-random.fasta	94973.4	1	161	198	367	0.0167	0.405	GTGSETESPRNPSSAGSWN	Y	S	0.95	5.92	2	1920.83	278	296	TRUE
Benign and Cancer	Benign	Benign 3	Isoform 1 of Fibrinogen alpha chain	IPI00021885,IPI00029717	ipi.HUMAN.v3.71-random.fasta	94973.4	1	161	198	367	0.0167	0.405	GTGSETESPRNPSSAGSWNSGSSGP	Y	G	0.95	7.15	2	2393.02	278	302	TRUE
Benign and Cancer	Benign	Benign 3	Isoform 1 of Fibrinogen alpha chain	IPI00021885,IPI00029717	ipi.HUMAN.v3.71-random.fasta	94973.4	1	161	198	367	0.0167	0.405	GTGSETESPRNPSSAGSWNSGSSGPGSTGN	Y	R	0.95	7.13	2	2809.19	278	307	TRUE
Benign and Cancer	Benign	Benign 3	Isoform 1 of Fibrinogen alpha chain	IPI00021885,IPI00029717	ipi.HUMAN.v3.71-random.fasta	94973.4	1	161	198	367	0.0167	0.405	GTGSETESPRNPSSAGSWNSGSSGPGSTGNR	Y	N	0.95	6.89	2	2965.29	278	308	TRUE
Benign and Cancer	Benign	Benign 3	Isoform 1 of Fibrinogen alpha chain	IPI00021885,IPI00029717	ipi.HUMAN.v3.71-random.fasta	94973.4	1	161	198	367	0.0167	0.405	GTLSGIGTLD	L	G	0.933	1.82	2	933.489	498	507	TRUE
Benign and Cancer	Benign	Benign 3	Isoform 1 of Fibrinogen alpha chain	IPI00021885,IPI00029717	ipi.HUMAN.v3.71-random.fasta	94973.4	1	161	198	367	0.0167	0.405	HHPGIAEFPSRG	S	K	0.927	1.96	2	1304.65	563	574	TRUE
Benign and Cancer	Benign	Benign 3	Isoform 1 of Fibrinogen alpha chain	IPI00021885,IPI00029717	ipi.HUMAN.v3.71-random.fasta	94973.4	1	161	198	367	0.0167	0.405	HPDEAAFFDTASTG	R	K	0.95	7.41	2	1465.62	513	526	TRUE
Benign and Cancer	Benign	Benign 3	Isoform 1 of Fibrinogen alpha chain	IPI00021885,IPI00029717	ipi.HUMAN.v3.71-random.fasta	94973.4	1	161	198	367	0.0167	0.405	HPDEAAFFDTASTGK	R	T	0.95	8.27	2	1593.72	513	527	TRUE
Benign and Cancer	Benign	Benign 3	Isoform 1 of Fibrinogen alpha chain	IPI00021885,IPI00029717	ipi.HUMAN.v3.71-random.fasta	94973.4	1	161	198	367	0.0167	0.405	HRHPDEAAFFDT	R	A	0.95	3.05	2	1442.64	511	522	TRUE
Benign and Cancer	Benign	Benign 3	Isoform 1 of Fibrinogen alpha chain	IPI00021885,IPI00029717	ipi.HUMAN.v3.71-random.fasta	94973.4	1	161	198	367	0.0167	0.405	HRHPDEAAFFDTA	R	S	0.95	5.05	2	1513.68	511	523	TRUE
Benign and Cancer	Benign	Benign 3	Isoform 1 of Fibrinogen alpha chain	IPI00021885,IPI00029717	ipi.HUMAN.v3.71-random.fasta	94973.4	1	161	198	367	0.0167	0.405	HRHPDEAAFFDTASTG	R	K	0.95	5.37	2	1758.78	511	526	TRUE
Benign and Cancer	Benign	Benign 3	Isoform 1 of Fibrinogen alpha chain	IPI00021885,IPI00029717	ipi.HUMAN.v3.71-random.fasta	94973.4	1	161	198	367	0.0167	0.405	HRHPDEAAFFDTASTGK	R	T	0.95	7.6	2	1886.88	511	527	TRUE
Benign and Cancer	Benign	Benign 3	Isoform 1 of Fibrinogen alpha chain	IPI00021885,IPI00029717	ipi.HUMAN.v3.71-random.fasta	94973.4	1	161	198	367	0.0167	0.405	HSESGSFRPDSPGSGNA	W	R	0.95	4.44	2	1688.73	387	403	TRUE
Benign and Cancer	Benign	Benign 3	Isoform 1 of Fibrinogen alpha chain	IPI00021885,IPI00029717	ipi.HUMAN.v3.71-random.fasta	94973.4	1	161	198	367	0.0167	0.405	KPVPDLVPGNF	M	K	0.95	3.66	2	1182.65	227	237	TRUE
Benign and Cancer	Benign	Benign 3	Isoform 1 of Fibrinogen alpha chain	IPI00021885,IPI00029717	ipi.HUMAN.v3.71-random.fasta	94973.4	1	161	198	367	0.0167	0.405	LGEFVSETESR	M	G	0.921	2.24	2	1253.6	537	547	TRUE
Benign and Cancer	Benign	Benign 3	Isoform 1 of Fibrinogen alpha chain	IPI00021885,IPI00029717	ipi.HUMAN.v3.71-random.fasta	94973.4	1	161	198	367	0.0167	0.405	LGEFVSETESRG	M	S	0.915	2.19	2	1310.62	537	548	TRUE
Benign and Cancer	Benign	Benign 3	Isoform 1 of Fibrinogen alpha chain	IPI00021885,IPI00029717	ipi.HUMAN.v3.71-random.fasta	94973.4	1	161	198	367	0.0167	0.405	MADEAGSEADHEGTHST	K	K	0.95	7.2	2	1744.67	603	619	TRUE
Benign and Cancer	Benign	Benign 3	Isoform 1 of Fibrinogen alpha chain	IPI00021885,IPI00029717	ipi.HUMAN.v3.71-random.fasta	94973.4	1	161	198	367	0.0167	0.405	MELERPGGNEI	R	T	0.871	1.96	2	1260.59	259	269	TRUE
Benign and Cancer	Benign	Benign 3	Isoform 1 of Fibrinogen alpha chain	IPI00021885,IPI00029717	ipi.HUMAN.v3.71-random.fasta	94973.4	1	161	198	367	0.0167	0.405	MELERPGGNEIT	R	R	0.95	4.31	2	1361.64	259	270	TRUE
Benign and Cancer	Benign	Benign 3	Isoform 1 of Fibrinogen alpha chain	IPI00021885,IPI00029717	ipi.HUMAN.v3.71-random.fasta	94973.4	1	161	198	367	0.0167	0.405	MKPVPDLVPGNF	K	K	0.95	2.64	2	1313.69	226	237	TRUE
Benign and Cancer	Benign	Benign 3	Isoform 1 of Fibrinogen alpha chain	IPI00021885,IPI00029717	ipi.HUMAN.v3.71-random.fasta	94973.4	1	161	198	367	0.0167	0.405	MLGEFVSETE	P	S	0.911	2.17	2	1157.5	536	545	TRUE
Benign and Cancer	Benign	Benign 3	Isoform 1 of Fibrinogen alpha chain	IPI00021885,IPI00029717	ipi.HUMAN.v3.71-random.fasta	94973.4	1	161	198	367	0.0167	0.405	MLGEFVSETES	P	R	0.95	5.07	2	1244.54	536	546	TRUE
Benign and Cancer	Benign	Benign 3	Isoform 1 of Fibrinogen alpha chain	IPI00021885,IPI00029717	ipi.HUMAN.v3.71-random.fasta	94973.4	1	161	198	367	0.0167	0.405	MLGEFVSETESR	P	G	0.95	3.96	2	1400.64	536	547	TRUE
Benign and Cancer	Benign	Benign 3	Isoform 1 of Fibrinogen alpha chain	IPI00021885,IPI00029717	ipi.HUMAN.v3.71-random.fasta	94973.4	1	161	198	367	0.0167	0.405	MLGEFVSETESRG	P	S	0.95	5.1	2	1457.66	536	548	TRUE
Benign and Cancer	Benign	Benign 3	Isoform 1 of Fibrinogen alpha chain	IPI00021885,IPI00029717	ipi.HUMAN.v3.71-random.fasta	94973.4	1	161	198	367	0.0167	0.405	NNPDWGTFEE	P	V	0.95	2.43	2	1208.49	406	415	TRUE
Benign and Cancer	Benign	Benign 3	Isoform 1 of Fibrinogen alpha chain	IPI00021885,IPI00029717	ipi.HUMAN.v3.71-random.fasta	94973.4	1	161	198	367	0.0167	0.405	NPSSAGSWNSGSSGPGSTGN	R	R	0.95	14.3	2	1807.75	288	307	TRUE
Benign and Cancer	Benign	Benign 3	Isoform 1 of Fibrinogen alpha chain	IPI00021885,IPI00029717	ipi.HUMAN.v3.71-random.fasta	94973.4	1	161	198	367	0.0167	0.405	NPSSAGSWNSGSSGPGSTGNR	R	N	0.95	6.03	2	1963.85	288	308	TRUE
Benign and Cancer	Benign	Benign 3	Isoform 1 of Fibrinogen alpha chain	IPI00021885,IPI00029717	ipi.HUMAN.v3.71-random.fasta	94973.4	1	161	198	367	0.0167	0.405	PDSPGSGNARPNNPDW	R	G	0.95	6.14	2	1680.74	395	410	TRUE
Benign and Cancer	Benign	Benign 3	Isoform 1 of Fibrinogen alpha chain	IPI00021885,IPI00029717	ipi.HUMAN.v3.71-random.fasta	94973.4	1	161	198	367	0.0167	0.405	PDSPGSGNARPNNPDWG	R	T	0.95	3.43	2	1737.76	395	411	TRUE
Benign and Cancer	Benign	Benign 3	Isoform 1 of Fibrinogen alpha chain	IPI00021885,IPI00029717	ipi.HUMAN.v3.71-random.fasta	94973.4	1	161	198	367	0.0167	0.405	PDSPGSGNARPNNPDWGTF	R	E	0.95	4.16	2	1985.87	395	413	TRUE
Benign and Cancer	Benign	Benign 3	Isoform 1 of Fibrinogen alpha chain	IPI00021885,IPI00029717	ipi.HUMAN.v3.71-random.fasta	94973.4	1	161	198	367	0.0167	0.405	PDSPGSGNARPNNPDWGTFEE	R	V	0.95	5.92	2	2243.96	395	415	TRUE
Benign and Cancer	Benign	Benign 3	Isoform 1 of Fibrinogen alpha chain	IPI00021885,IPI00029717	ipi.HUMAN.v3.71-random.fasta	94973.4	1	161	198	367	0.0167	0.405	PDSPGSGNARPNNPDWGTFEEVSGNVSPGT	R	R	0.95	7.13	2	3042.35	395	424	TRUE
Benign and Cancer	Benign	Benign 3	Isoform 1 of Fibrinogen alpha chain	IPI00021885,IPI00029717	ipi.HUMAN.v3.71-random.fasta	94973.4	1	161	198	367	0.0167	0.405	PDWGTFEEVSGNVSPGT	N	R	0.95	4.21	2	1778.79	408	424	TRUE
Benign and Cancer	Benign	Benign 3	Isoform 1 of Fibrinogen alpha chain	IPI00021885,IPI00029717	ipi.HUMAN.v3.71-random.fasta	94973.4	1	161	198	367	0.0167	0.405	PGSPRPGSTGTWN	N	P	0.871	1.96	2	1313.62	349	361	TRUE
Benign and Cancer	Benign	Benign 3	Isoform 1 of Fibrinogen alpha chain	IPI00021885,IPI00029717	ipi.HUMAN.v3.71-random.fasta	94973.4	1	161	198	367	0.0167	0.405	PGSPRPGSTGTWNPGSSER	N	G	0.95	4.62	2	1926.91	349	367	TRUE
Benign and Cancer	Benign	Benign 3	Isoform 1 of Fibrinogen alpha chain	IPI00021885,IPI00029717	ipi.HUMAN.v3.71-random.fasta	94973.4	1	161	198	367	0.0167	0.405	PGSSGPGSTGSW	K	N	0.95	3.8	2	1076.46	323	334	TRUE
Benign and Cancer	Benign	Benign 3	Isoform 1 of Fibrinogen alpha chain	IPI00021885,IPI00029717	ipi.HUMAN.v3.71-random.fasta	94973.4	1	161	198	367	0.0167	0.405	PGSSGPGSTGSWN	K	S	0.95	9.38	2	1190.51	323	335	TRUE
Benign and Cancer	Benign	Benign 3	Isoform 1 of Fibrinogen alpha chain	IPI00021885,IPI00029717	ipi.HUMAN.v3.71-random.fasta	94973.4	1	161	198	367	0.0167	0.405	PGSSGPGSTGSWNSGSSGTGSTGN	K	Q	0.95	10.1	2	2082.86	323	346	TRUE
Benign and Cancer	Benign	Benign 3	Isoform 1 of Fibrinogen alpha chain	IPI00021885,IPI00029717	ipi.HUMAN.v3.71-random.fasta	94973.4	1	161	198	367	0.0167	0.405	PGSSGPGSTGSWNSGSSGTGSTGNQN	K	P	0.95	8.59	2	2324.96	323	348	TRUE
Benign and Cancer	Benign	Benign 3	Isoform 1 of Fibrinogen alpha chain	IPI00021885,IPI00029717	ipi.HUMAN.v3.71-random.fasta	94973.4	1	161	198	367	0.0167	0.405	PGSSGPGSTGSWNSGSSGTGSTGNQNPGSPR	K	P	0.95	9.22	2	2819.22	323	353	TRUE
Benign and Cancer	Benign	Benign 3	Isoform 1 of Fibrinogen alpha chain	IPI00021885,IPI00029717	ipi.HUMAN.v3.71-random.fasta	94973.4	1	161	198	367	0.0167	0.405	PGSTGTWNPGS	R	S	0.95	3.26	2	1060.47	354	364	TRUE
Benign and Cancer	Benign	Benign 3	Isoform 1 of Fibrinogen alpha chain	IPI00021885,IPI00029717	ipi.HUMAN.v3.71-random.fasta	94973.4	1	161	198	367	0.0167	0.405	PGSTGTWNPGSS	R	E	0.95	2.48	2	1147.5	354	365	TRUE
Benign and Cancer	Benign	Benign 3	Isoform 1 of Fibrinogen alpha chain	IPI00021885,IPI00029717	ipi.HUMAN.v3.71-random.fasta	94973.4	1	161	198	367	0.0167	0.405	PGSTGTWNPGSSE	R	R	0.95	4.74	2	1276.54	354	366	TRUE
Benign and Cancer	Benign	Benign 3	Isoform 1 of Fibrinogen alpha chain	IPI00021885,IPI00029717	ipi.HUMAN.v3.71-random.fasta	94973.4	1	161	198	367	0.0167	0.405	PGSTGTWNPGSSER	R	G	0.95	6	2	1432.65	354	367	TRUE
Benign and Cancer	Benign	Benign 3	Isoform 1 of Fibrinogen alpha chain	IPI00021885,IPI00029717	ipi.HUMAN.v3.71-random.fasta	94973.4	1	161	198	367	0.0167	0.405	PNNPDWGTF	R	E	0.95	2.68	2	1047.45	405	413	TRUE
Benign and Cancer	Benign	Benign 3	Isoform 1 of Fibrinogen alpha chain	IPI00021885,IPI00029717	ipi.HUMAN.v3.71-random.fasta	94973.4	1	161	198	367	0.0167	0.405	PNNPDWGTFEE	R	V	0.95	4.66	2	1305.54	405	415	TRUE
Benign and Cancer	Benign	Benign 3	Isoform 1 of Fibrinogen alpha chain	IPI00021885,IPI00029717	ipi.HUMAN.v3.71-random.fasta	94973.4	1	161	198	367	0.0167	0.405	PNNPDWGTFEEV	R	S	0.95	3.96	2	1404.61	405	416	TRUE
Benign and Cancer	Benign	Benign 3	Isoform 1 of Fibrinogen alpha chain	IPI00021885,IPI00029717	ipi.HUMAN.v3.71-random.fasta	94973.4	1	161	198	367	0.0167	0.405	PNNPDWGTFEEVSG	R	N	0.854	1.89	2	1548.66	405	418	TRUE
Benign and Cancer	Benign	Benign 3	Isoform 1 of Fibrinogen alpha chain	IPI00021885,IPI00029717	ipi.HUMAN.v3.71-random.fasta	94973.4	1	161	198	367	0.0167	0.405	PNNPDWGTFEEVSGNVSPGT	R	R	0.95	12.9	2	2103.93	405	424	TRUE
Benign and Cancer	Benign	Benign 3	Isoform 1 of Fibrinogen alpha chain	IPI00021885,IPI00029717	ipi.HUMAN.v3.71-random.fasta	94973.4	1	161	198	367	0.0167	0.405	PSSAGSWNSGSSGPGSTGN	N	R	0.95	9.42	2	1693.7	289	307	TRUE
Benign and Cancer	Benign	Benign 3	Isoform 1 of Fibrinogen alpha chain	IPI00021885,IPI00029717	ipi.HUMAN.v3.71-random.fasta	94973.4	1	161	198	367	0.0167	0.405	PSSAGSWNSGSSGPGSTGNR	N	N	0.95	8.57	2	1849.81	289	308	TRUE
Benign and Cancer	Benign	Benign 3	Isoform 1 of Fibrinogen alpha chain	IPI00021885,IPI00029717	ipi.HUMAN.v3.71-random.fasta	94973.4	1	161	198	367	0.0167	0.405	QFTSSTSYNRGDSTFES	K	K	0.95	5.4	2	1913.81	582	598	TRUE
Benign and Cancer	Benign	Benign 3	Isoform 1 of Fibrinogen alpha chain	IPI00021885,IPI00029717	ipi.HUMAN.v3.71-random.fasta	94973.4	1	161	198	367	0.0167	0.405	QLQKVPPEWK	S	A	0.938	2.38	2	1235.68	240	249	TRUE
Benign and Cancer	Benign	Benign 3	Isoform 1 of Fibrinogen alpha chain	IPI00021885,IPI00029717	ipi.HUMAN.v3.71-random.fasta	94973.4	1	161	198	367	0.0167	0.405	QNPGSPRPGSTGTWNPGSSE	N	R	0.95	9.26	2	1995.88	347	366	TRUE
Benign and Cancer	Benign	Benign 3	Isoform 1 of Fibrinogen alpha chain	IPI00021885,IPI00029717	ipi.HUMAN.v3.71-random.fasta	94973.4	1	161	198	367	0.0167	0.405	QNPGSPRPGSTGTWNPGSSER	N	G	0.908	2.15	2	2151.98	347	367	TRUE
Benign and Cancer	Benign	Benign 3	Isoform 1 of Fibrinogen alpha chain	IPI00021885,IPI00029717	ipi.HUMAN.v3.71-random.fasta	94973.4	1	161	198	367	0.0167	0.405	RHPDEAAFFDTA	H	S	0.893	2.07	2	1376.62	512	523	TRUE
Benign and Cancer	Benign	Benign 3	Isoform 1 of Fibrinogen alpha chain	IPI00021885,IPI00029717	ipi.HUMAN.v3.71-random.fasta	94973.4	1	161	198	367	0.0167	0.405	RHPDEAAFFDTASTG	H	K	0.95	6.49	2	1621.72	512	526	TRUE
Benign and Cancer	Benign	Benign 3	Isoform 1 of Fibrinogen alpha chain	IPI00021885,IPI00029717	ipi.HUMAN.v3.71-random.fasta	94973.4	1	161	198	367	0.0167	0.405	RHPDEAAFFDTASTGK	H	T	0.95	5.41	2	1749.82	512	527	TRUE
Benign and Cancer	Benign	Benign 3	Isoform 1 of Fibrinogen alpha chain	IPI00021885,IPI00029717	ipi.HUMAN.v3.71-random.fasta	94973.4	1	161	198	367	0.0167	0.405	SAGHWTSESSVSGSTGQ	G	W	0.95	8.96	2	1664.71	369	385	TRUE
Benign and Cancer	Benign	Benign 3	Isoform 1 of Fibrinogen alpha chain	IPI00021885,IPI00029717	ipi.HUMAN.v3.71-random.fasta	94973.4	1	161	198	367	0.0167	0.405	SAGSWNSGSSGPGSTG	S	N	0.95	3.08	2	1395.58	291	306	TRUE
Benign and Cancer	Benign	Benign 3	Isoform 1 of Fibrinogen alpha chain	IPI00021885,IPI00029717	ipi.HUMAN.v3.71-random.fasta	94973.4	1	161	198	367	0.0167	0.405	SAGSWNSGSSGPGSTGNR	S	N	0.95	5.41	2	1665.72	291	308	TRUE
Benign and Cancer	Benign	Benign 3	Isoform 1 of Fibrinogen alpha chain	IPI00021885,IPI00029717	ipi.HUMAN.v3.71-random.fasta	94973.4	1	161	198	367	0.0167	0.405	SESGSFRPDSPGSGN	H	A	0.95	2.7	2	1480.63	388	402	TRUE
Benign and Cancer	Benign	Benign 3	Isoform 1 of Fibrinogen alpha chain	IPI00021885,IPI00029717	ipi.HUMAN.v3.71-random.fasta	94973.4	1	161	198	367	0.0167	0.405	SESGSFRPDSPGSGNA	H	R	0.95	6.3	2	1551.67	388	403	TRUE
Benign and Cancer	Benign	Benign 3	Isoform 1 of Fibrinogen alpha chain	IPI00021885,IPI00029717	ipi.HUMAN.v3.71-random.fasta	94973.4	1	161	198	367	0.0167	0.405	SESGSFRPDSPGSGNARPN	H	N	0.95	3.8	2	1918.86	388	406	TRUE
Benign and Cancer	Benign	Benign 3	Isoform 1 of Fibrinogen alpha chain	IPI00021885,IPI00029717	ipi.HUMAN.v3.71-random.fasta	94973.4	1	161	198	367	0.0167	0.405	SESGSFRPDSPGSGNARPNN	H	P	0.95	5.19	2	2032.91	388	407	TRUE
Benign and Cancer	Benign	Benign 3	Isoform 1 of Fibrinogen alpha chain	IPI00021885,IPI00029717	ipi.HUMAN.v3.71-random.fasta	94973.4	1	161	198	367	0.0167	0.405	SESGSFRPDSPGSGNARPNNPDWGT	H	F	0.95	2.29	2	2589.14	388	412	TRUE
Benign and Cancer	Benign	Benign 3	Isoform 1 of Fibrinogen alpha chain	IPI00021885,IPI00029717	ipi.HUMAN.v3.71-random.fasta	94973.4	1	161	198	367	0.0167	0.405	SESSVSGSTGQWH	T	S	0.95	4.34	2	1348.58	375	387	TRUE
Benign and Cancer	Benign	Benign 3	Isoform 1 of Fibrinogen alpha chain	IPI00021885,IPI00029717	ipi.HUMAN.v3.71-random.fasta	94973.4	1	161	198	367	0.0167	0.405	SESSVSGSTGQWHSESGSF	T	R	0.95	4.57	2	1942.8	375	393	TRUE
Benign and Cancer	Benign	Benign 3	Isoform 1 of Fibrinogen alpha chain	IPI00021885,IPI00029717	ipi.HUMAN.v3.71-random.fasta	94973.4	1	161	198	367	0.0167	0.405	SGEGDFLAEGGGV	D	R	0.95	2.85	2	1194.53	22	34	TRUE
Benign and Cancer	Benign	Benign 3	Isoform 1 of Fibrinogen alpha chain	IPI00021885,IPI00029717	ipi.HUMAN.v3.71-random.fasta	94973.4	1	161	198	367	0.0167	0.405	SGEGDFLAEGGGVR	D	G	0.95	7.08	2	1350.63	22	35	TRUE
Benign and Cancer	Benign	Benign 3	Isoform 1 of Fibrinogen alpha chain	IPI00021885,IPI00029717	ipi.HUMAN.v3.71-random.fasta	94973.4	1	161	198	367	0.0167	0.405	SGSFRPDSPGSGNA	E	R	0.95	2.85	2	1335.59	390	403	TRUE
Benign and Cancer	Benign	Benign 3	Isoform 1 of Fibrinogen alpha chain	IPI00021885,IPI00029717	ipi.HUMAN.v3.71-random.fasta	94973.4	1	161	198	367	0.0167	0.405	SGSFRPDSPGSGNARPN	E	N	0.95	4.27	2	1702.79	390	406	TRUE
Benign and Cancer	Benign	Benign 3	Isoform 1 of Fibrinogen alpha chain	IPI00021885,IPI00029717	ipi.HUMAN.v3.71-random.fasta	94973.4	1	161	198	367	0.0167	0.405	SGSFRPDSPGSGNARPNN	E	P	0.95	5.49	2	1816.83	390	407	TRUE
Benign and Cancer	Benign	Benign 3	Isoform 1 of Fibrinogen alpha chain	IPI00021885,IPI00029717	ipi.HUMAN.v3.71-random.fasta	94973.4	1	161	198	367	0.0167	0.405	SGSFRPDSPGSGNARPNNPDWGT	E	F	0.95	2.34	2	2373.06	390	412	TRUE
Benign and Cancer	Benign	Benign 3	Isoform 1 of Fibrinogen alpha chain	IPI00021885,IPI00029717	ipi.HUMAN.v3.71-random.fasta	94973.4	1	161	198	367	0.0167	0.405	SGSSGPGSTGNRNPGSSGTGGTATW	N	K	0.95	7.05	2	2236.98	297	321	TRUE
Benign and Cancer	Benign	Benign 3	Isoform 1 of Fibrinogen alpha chain	IPI00021885,IPI00029717	ipi.HUMAN.v3.71-random.fasta	94973.4	1	161	198	367	0.0167	0.405	SGSSGTGSTGNQNPGSPRPGSTGTWNPGSSE	N	R	0.95	6.51	2	2905.26	336	366	TRUE
Benign and Cancer	Benign	Benign 3	Isoform 1 of Fibrinogen alpha chain	IPI00021885,IPI00029717	ipi.HUMAN.v3.71-random.fasta	94973.4	1	161	198	367	0.0167	0.405	SGSTGQWHSESGSF	V	R	0.95	4.85	2	1453.6	380	393	TRUE
Benign and Cancer	Benign	Benign 3	Isoform 1 of Fibrinogen alpha chain	IPI00021885,IPI00029717	ipi.HUMAN.v3.71-random.fasta	94973.4	1	161	198	367	0.0167	0.405	SHHPGIAEFPS	S	R	0.95	3.33	2	1178.56	562	572	TRUE
Benign and Cancer	Benign	Benign 3	Isoform 1 of Fibrinogen alpha chain	IPI00021885,IPI00029717	ipi.HUMAN.v3.71-random.fasta	94973.4	1	161	198	367	0.0167	0.405	SSAGSWNSGSSGPGSTG	P	N	0.95	6.07	2	1482.61	290	306	TRUE
Benign and Cancer	Benign	Benign 3	Isoform 1 of Fibrinogen alpha chain	IPI00021885,IPI00029717	ipi.HUMAN.v3.71-random.fasta	94973.4	1	161	198	367	0.0167	0.405	SSAGSWNSGSSGPGSTGN	P	R	0.95	11	2	1596.65	290	307	TRUE
Benign and Cancer	Benign	Benign 3	Isoform 1 of Fibrinogen alpha chain	IPI00021885,IPI00029717	ipi.HUMAN.v3.71-random.fasta	94973.4	1	161	198	367	0.0167	0.405	SSAGSWNSGSSGPGSTGNR	P	N	0.95	6.77	2	1752.75	290	308	TRUE
Benign and Cancer	Benign	Benign 3	Isoform 1 of Fibrinogen alpha chain	IPI00021885,IPI00029717	ipi.HUMAN.v3.71-random.fasta	94973.4	1	161	198	367	0.0167	0.405	SSAGSWNSGSSGPGSTGNRN	P	P	0.95	3.35	2	1866.8	290	309	TRUE
Benign and Cancer	Benign	Benign 3	Isoform 1 of Fibrinogen alpha chain	IPI00021885,IPI00029717	ipi.HUMAN.v3.71-random.fasta	94973.4	1	161	198	367	0.0167	0.405	SSHHPGIAEFPS	S	R	0.863	1.92	2	1265.59	561	572	TRUE
Benign and Cancer	Benign	Benign 3	Isoform 1 of Fibrinogen alpha chain	IPI00021885,IPI00029717	ipi.HUMAN.v3.71-random.fasta	94973.4	1	161	198	367	0.0167	0.405	SSHHPGIAEFPSRG	S	K	0.95	4.2	2	1478.71	561	574	TRUE
Benign and Cancer	Benign	Benign 3	Isoform 1 of Fibrinogen alpha chain	IPI00021885,IPI00029717	ipi.HUMAN.v3.71-random.fasta	94973.4	1	161	198	367	0.0167	0.405	SSSHHPGIAEFPSRG	E	K	0.95	2.41	2	1565.75	560	574	TRUE
Benign and Cancer	Benign	Benign 3	Isoform 1 of Fibrinogen alpha chain	IPI00021885,IPI00029717	ipi.HUMAN.v3.71-random.fasta	94973.4	1	161	198	367	0.0167	0.405	SSVSGSTGQWHSESGSF	E	R	0.95	5.92	2	1726.73	377	393	TRUE
Benign and Cancer	Benign	Benign 3	Isoform 1 of Fibrinogen alpha chain	IPI00021885,IPI00029717	ipi.HUMAN.v3.71-random.fasta	94973.4	1	161	198	367	0.0167	0.405	SSVSGSTGQWHSESGSFRPDSPGSGNA	E	R	0.95	2.48	2	2665.15	377	403	TRUE
Benign and Cancer	Benign	Benign 3	Isoform 1 of Fibrinogen alpha chain	IPI00021885,IPI00029717	ipi.HUMAN.v3.71-random.fasta	94973.4	1	161	198	367	0.0167	0.405	STGQWHSESGSF	G	R	0.95	6.11	2	1309.54	382	393	TRUE
Benign and Cancer	Benign	Benign 3	Isoform 1 of Fibrinogen alpha chain	IPI00021885,IPI00029717	ipi.HUMAN.v3.71-random.fasta	94973.4	1	161	198	367	0.0167	0.405	STGQWHSESGSFRPDSPGSGNA	G	R	0.95	9.22	2	2247.97	382	403	TRUE
Benign and Cancer	Benign	Benign 3	Isoform 1 of Fibrinogen alpha chain	IPI00021885,IPI00029717	ipi.HUMAN.v3.71-random.fasta	94973.4	1	161	198	367	0.0167	0.405	STGSWNSGSSGTGSTGNQNPGSPR	G	P	0.95	12.5	2	2279.99	330	353	TRUE
Benign and Cancer	Benign	Benign 3	Isoform 1 of Fibrinogen alpha chain	IPI00021885,IPI00029717	ipi.HUMAN.v3.71-random.fasta	94973.4	1	161	198	367	0.0167	0.405	STSYGTGSETESPR	G	N	0.95	6.27	2	1458.63	274	287	TRUE
Benign and Cancer	Benign	Benign 3	Isoform 1 of Fibrinogen alpha chain	IPI00021885,IPI00029717	ipi.HUMAN.v3.71-random.fasta	94973.4	1	161	198	367	0.0167	0.405	STSYGTGSETESPRNPSSAG	G	S	0.95	6.26	2	1971.85	274	293	TRUE
Benign and Cancer	Benign	Benign 3	Isoform 1 of Fibrinogen alpha chain	IPI00021885,IPI00029717	ipi.HUMAN.v3.71-random.fasta	94973.4	1	161	198	367	0.0167	0.405	SVSGSTGQWHSESGSF	S	R	0.95	9.8	2	1639.7	378	393	TRUE
Benign and Cancer	Benign	Benign 3	Isoform 1 of Fibrinogen alpha chain	IPI00021885,IPI00029717	ipi.HUMAN.v3.71-random.fasta	94973.4	1	161	198	367	0.0167	0.405	SVSGSTGQWHSESGSFRPDSPGSGNA	S	R	0.95	3.8	2	2578.12	378	403	TRUE
Benign and Cancer	Benign	Benign 3	Isoform 1 of Fibrinogen alpha chain	IPI00021885,IPI00029717	ipi.HUMAN.v3.71-random.fasta	94973.4	1	161	198	367	0.0167	0.405	SWNSGSSGPGSTG	G	N	0.95	3.8	2	1180.49	294	306	TRUE
Benign and Cancer	Benign	Benign 3	Isoform 1 of Fibrinogen alpha chain	IPI00021885,IPI00029717	ipi.HUMAN.v3.71-random.fasta	94973.4	1	161	198	367	0.0167	0.405	SWNSGSSGPGSTGN	G	R	0.95	6.25	2	1294.53	294	307	TRUE
Benign and Cancer	Benign	Benign 3	Isoform 1 of Fibrinogen alpha chain	IPI00021885,IPI00029717	ipi.HUMAN.v3.71-random.fasta	94973.4	1	161	198	367	0.0167	0.405	SYGTGSETESPR	T	N	0.95	5.43	2	1270.55	276	287	TRUE
Benign and Cancer	Benign	Benign 3	Isoform 1 of Fibrinogen alpha chain	IPI00021885,IPI00029717	ipi.HUMAN.v3.71-random.fasta	94973.4	1	161	198	367	0.0167	0.405	TLSGIGTLDGF	G	R	0.95	3.44	2	1080.56	499	509	TRUE
Benign and Cancer	Benign	Benign 3	Isoform 1 of Fibrinogen alpha chain	IPI00021885,IPI00029717	ipi.HUMAN.v3.71-random.fasta	94973.4	1	161	198	367	0.0167	0.405	TSESSVSGSTGQWHSESGSF	W	R	0.95	5.46	2	2043.85	374	393	TRUE
Benign and Cancer	Benign	Benign 3	Isoform 1 of Fibrinogen alpha chain	IPI00021885,IPI00029717	ipi.HUMAN.v3.71-random.fasta	94973.4	1	161	198	367	0.0167	0.405	TSYGTGSETESPR	S	N	0.95	4.96	2	1371.6	275	287	TRUE
Benign and Cancer	Benign	Benign 3	Isoform 1 of Fibrinogen alpha chain	IPI00021885,IPI00029717	ipi.HUMAN.v3.71-random.fasta	94973.4	1	161	198	367	0.0167	0.405	TVIGPDGHKEVTKEVVTSED	K	G	0.914	1.89	2	2140.08	468	487	TRUE
Benign and Cancer	Benign	Benign 3	Isoform 1 of Fibrinogen alpha chain	IPI00021885,IPI00029717	ipi.HUMAN.v3.71-random.fasta	94973.4	1	161	198	367	0.0167	0.405	VPDLVPGNF	P	K	0.95	2.77	2	957.504	229	237	TRUE
Benign and Cancer	Benign	Benign 3	Isoform 1 of Fibrinogen alpha chain	IPI00021885,IPI00029717	ipi.HUMAN.v3.71-random.fasta	94973.4	1	161	198	367	0.0167	0.405	VSGSTGQWHSESGSF	S	R	0.95	4.8	2	1552.67	379	393	TRUE
Benign and Cancer	Benign	Benign 3	Isoform 1 of Fibrinogen alpha chain	IPI00021885,IPI00029717	ipi.HUMAN.v3.71-random.fasta	94973.4	1	161	198	367	0.0167	0.405	WHSESGSFRPDSPGSGNA	Q	R	0.95	4.74	2	1874.81	386	403	TRUE
Benign and Cancer	Benign	Benign 3	Isoform 1 of Fibrinogen alpha chain	IPI00021885,IPI00029717	ipi.HUMAN.v3.71-random.fasta	94973.4	1	161	198	367	0.0167	0.405	WNSGSSGTGSTGNQNPGSPR	S	P	0.95	6.82	2	1947.85	334	353	TRUE
Benign and Cancer	Benign	Benign 3	Isoform 1 of Myopalladin	IPI00645179-R	ipi.HUMAN.v3.71-random.fasta	145258	0.25	1	1	1	4.55e-05	0.0106	NCAVVHTSTPSPNQ	T	L	0.863	1.92	2	1511.69	329	342	TRUE
Benign and Cancer	Benign	Benign 3	Histone H4	IPI00453473	ipi.HUMAN.v3.71-random.fasta	11367.7	0.357	1	1	1	4.55e-05	0.107	DNIQGITKPAI	R	R	0.913	2.18	2	1169.65	25	35	TRUE
Benign and Cancer	Benign	Benign 3	FLJ00385 protein (Fragment)	IPI00168728,IPI00418153,IPI00827754,IPI00930684,IPI00939826,IPI00940451,IPI00941837,IPI00942113	ipi.HUMAN.v3.71-random.fasta	56110.1	0.502	1	2	6	0.000273	0.0295	CPEPKSCDTPPPCPR	R	C	0.95	2.96	2	1780.75	177	191	TRUE
Benign and Cancer	Benign	Benign 3	Transthyretin	IPI00022432,IPI00855916	ipi.HUMAN.v3.71-random.fasta	15886.9	1	24	31	68	0.00309	0.531	AADDTWEPFASG	K	K	0.887	2.03	2	1266.53	56	67	TRUE
Benign and Cancer	Benign	Benign 3	Transthyretin	IPI00022432,IPI00855916	ipi.HUMAN.v3.71-random.fasta	15886.9	1	24	31	68	0.00309	0.531	AADDTWEPFASGK	K	T	0.95	7.19	2	1394.62	56	68	TRUE
Benign and Cancer	Benign	Benign 3	Transthyretin	IPI00022432,IPI00855916	ipi.HUMAN.v3.71-random.fasta	15886.9	1	24	31	68	0.00309	0.531	ADDTWEPFASGK	A	T	0.95	5.96	2	1323.59	57	68	TRUE
Benign and Cancer	Benign	Benign 3	Transthyretin	IPI00022432,IPI00855916	ipi.HUMAN.v3.71-random.fasta	15886.9	1	24	31	68	0.00309	0.531	DDTWEPFASGK	A	T	0.95	6.21	2	1252.55	58	68	TRUE
Benign and Cancer	Benign	Benign 3	Transthyretin	IPI00022432,IPI00855916	ipi.HUMAN.v3.71-random.fasta	15886.9	1	24	31	68	0.00309	0.531	GPTGTGESKCPLMV	A	K	0.95	5.48	2	1449.67	21	34	TRUE
Benign and Cancer	Benign	Benign 3	Transthyretin	IPI00022432,IPI00855916	ipi.HUMAN.v3.71-random.fasta	15886.9	1	24	31	68	0.00309	0.531	GPTGTGESKCPLMVK	A	V	0.95	3.8	2	1561.77	21	35	TRUE
Benign and Cancer	Benign	Benign 3	Transthyretin	IPI00022432,IPI00855916	ipi.HUMAN.v3.71-random.fasta	15886.9	1	24	31	68	0.00309	0.531	GSPAINVAVHV	R	F	0.884	2.02	2	1063.59	42	52	TRUE
Benign and Cancer	Benign	Benign 3	Transthyretin	IPI00022432,IPI00855916	ipi.HUMAN.v3.71-random.fasta	15886.9	1	24	31	68	0.00309	0.531	KAADDTWEPFASG	R	K	0.95	4.72	2	1394.62	55	67	TRUE
Benign and Cancer	Benign	Benign 3	Transthyretin	IPI00022432,IPI00855916	ipi.HUMAN.v3.71-random.fasta	15886.9	1	24	31	68	0.00309	0.531	KAADDTWEPFASGK	R	T	0.95	10.1	2	1522.72	55	68	TRUE
Benign and Cancer	Benign	Benign 3	Transthyretin	IPI00022432,IPI00855916	ipi.HUMAN.v3.71-random.fasta	15886.9	1	24	31	68	0.00309	0.531	LSPYSYSTTAVVTNPKE	L	-	0.95	7.8	2	1856.93	131	147	TRUE
Benign and Cancer	Benign	Benign 3	Transthyretin	IPI00022432,IPI00855916	ipi.HUMAN.v3.71-random.fasta	15886.9	1	24	31	68	0.00309	0.531	LTTEEEFVEGI	G	Y	0.88	2	2	1266.61	78	88	TRUE
Benign and Cancer	Benign	Benign 3	Transthyretin	IPI00022432,IPI00855916	ipi.HUMAN.v3.71-random.fasta	15886.9	1	24	31	68	0.00309	0.531	LTTEEEFVEGIY	G	K	0.95	4	2	1429.67	78	89	TRUE
Benign and Cancer	Benign	Benign 3	Transthyretin	IPI00022432,IPI00855916	ipi.HUMAN.v3.71-random.fasta	15886.9	1	24	31	68	0.00309	0.531	SPYSYSTTAVVTNPKE	L	-	0.95	9.8	2	1743.84	132	147	TRUE
Benign and Cancer	Benign	Benign 3	Transthyretin	IPI00022432,IPI00855916	ipi.HUMAN.v3.71-random.fasta	15886.9	1	24	31	68	0.00309	0.531	SYSTTAVVTNPK	Y	-	0.95	5.72	2	1267.65	135	146	TRUE
Benign and Cancer	Benign	Benign 3	Transthyretin	IPI00022432,IPI00855916	ipi.HUMAN.v3.71-random.fasta	15886.9	1	24	31	68	0.00309	0.531	SYSTTAVVTNPKE	Y	-	0.95	6.89	2	1396.7	135	147	TRUE
Benign and Cancer	Benign	Benign 3	Transthyretin	IPI00022432,IPI00855916	ipi.HUMAN.v3.71-random.fasta	15886.9	1	24	31	68	0.00309	0.531	TGTGESKCPLM	P	V	0.95	3.08	2	1196.53	23	33	TRUE
Benign and Cancer	Benign	Benign 3	Transthyretin	IPI00022432,IPI00855916	ipi.HUMAN.v3.71-random.fasta	15886.9	1	24	31	68	0.00309	0.531	TGTGESKCPLMV	P	K	0.95	3.18	2	1295.6	23	34	TRUE
Benign and Cancer	Benign	Benign 3	Transthyretin	IPI00022432,IPI00855916	ipi.HUMAN.v3.71-random.fasta	15886.9	1	24	31	68	0.00309	0.531	TGTGESKCPLMVK	P	V	0.846	1.85	2	1423.69	23	35	TRUE
Benign and Cancer	Benign	Benign 3	Transthyretin	IPI00022432,IPI00855916	ipi.HUMAN.v3.71-random.fasta	15886.9	1	24	31	68	0.00309	0.531	TSESGELHGLTTEEEF	K	V	0.95	4.42	2	1765.78	69	84	TRUE
Benign and Cancer	Benign	Benign 3	Transthyretin	IPI00022432,IPI00855916	ipi.HUMAN.v3.71-random.fasta	15886.9	1	24	31	68	0.00309	0.531	TSESGELHGLTTEEEFVEGI	K	Y	0.95	8.12	2	2163.99	69	88	TRUE
Benign and Cancer	Benign	Benign 3	Transthyretin	IPI00022432,IPI00855916	ipi.HUMAN.v3.71-random.fasta	15886.9	1	24	31	68	0.00309	0.531	TSESGELHGLTTEEEFVEGIY	K	K	0.95	3.8	2	2327.06	69	89	TRUE
Benign and Cancer	Benign	Benign 3	Transthyretin	IPI00022432,IPI00855916	ipi.HUMAN.v3.71-random.fasta	15886.9	1	24	31	68	0.00309	0.531	TTEEEFVEGIY	L	K	0.95	2.62	2	1316.59	79	89	TRUE
Benign and Cancer	Benign	Benign 3	Transthyretin	IPI00022432,IPI00855916	ipi.HUMAN.v3.71-random.fasta	15886.9	1	24	31	68	0.00309	0.531	YSTTAVVTNPKE	S	-	0.95	5.52	2	1309.66	136	147	TRUE
Benign and Cancer	Benign	Benign 3	Transthyretin	IPI00022432,IPI00855916	ipi.HUMAN.v3.71-random.fasta	15886.9	1	24	31	68	0.00309	0.531	YSYSTTAVVTNPKE	P	-	0.95	4.06	2	1559.76	134	147	TRUE
Benign and Cancer	Benign	Benign 3	Apolipoprotein A-I	IPI00021841	ipi.HUMAN.v3.71-random.fasta	30778.5	1	38	48	90	0.00409	0.539	AKVQPYLDDFQ	K	K	0.95	4.41	2	1323.66	119	129	TRUE
Benign and Cancer	Benign	Benign 3	Apolipoprotein A-I	IPI00021841	ipi.HUMAN.v3.71-random.fasta	30778.5	1	38	48	90	0.00409	0.539	AKVQPYLDDFQK	K	K	0.95	4.24	2	1451.75	119	130	TRUE
Benign and Cancer	Benign	Benign 3	Apolipoprotein A-I	IPI00021841	ipi.HUMAN.v3.71-random.fasta	30778.5	1	38	48	90	0.00409	0.539	ATEHLSTLS	K	E	0.891	2.06	2	958.484	220	228	TRUE
Benign and Cancer	Benign	Benign 3	Apolipoprotein A-I	IPI00021841	ipi.HUMAN.v3.71-random.fasta	30778.5	1	38	48	90	0.00409	0.539	ATEHLSTLSEK	K	A	0.893	2.07	2	1215.62	220	230	TRUE
Benign and Cancer	Benign	Benign 3	Apolipoprotein A-I	IPI00021841	ipi.HUMAN.v3.71-random.fasta	30778.5	1	38	48	90	0.00409	0.539	ATEHLSTLSEKAKPALEDL	K	R	0.95	5.55	2	2053.08	220	238	TRUE
Benign and Cancer	Benign	Benign 3	Apolipoprotein A-I	IPI00021841	ipi.HUMAN.v3.71-random.fasta	30778.5	1	38	48	90	0.00409	0.539	ATEHLSTLSEKAKPALEDLR	K	Q	0.941	2.06	2	2209.18	220	239	TRUE
Benign and Cancer	Benign	Benign 3	Apolipoprotein A-I	IPI00021841	ipi.HUMAN.v3.71-random.fasta	30778.5	1	38	48	90	0.00409	0.539	DSGRDYVSQFEGSALG	K	K	0.95	6.48	2	1687.76	48	63	TRUE
Benign and Cancer	Benign	Benign 3	Apolipoprotein A-I	IPI00021841	ipi.HUMAN.v3.71-random.fasta	30778.5	1	38	48	90	0.00409	0.539	DYVSQFEGSALG	R	K	0.95	4.2	2	1272.57	52	63	TRUE
Benign and Cancer	Benign	Benign 3	Apolipoprotein A-I	IPI00021841	ipi.HUMAN.v3.71-random.fasta	30778.5	1	38	48	90	0.00409	0.539	FLSALEEYT	S	K	0.95	2.82	2	1072.52	253	261	TRUE
Benign and Cancer	Benign	Benign 3	Apolipoprotein A-I	IPI00021841	ipi.HUMAN.v3.71-random.fasta	30778.5	1	38	48	90	0.00409	0.539	HLAPYSDELR	T	Q	0.95	3.17	2	1200.6	186	195	TRUE
Benign and Cancer	Benign	Benign 3	Apolipoprotein A-I	IPI00021841	ipi.HUMAN.v3.71-random.fasta	30778.5	1	38	48	90	0.00409	0.539	HLAPYSDELRQ	T	R	0.95	4.7	2	1328.66	186	196	TRUE
Benign and Cancer	Benign	Benign 3	Apolipoprotein A-I	IPI00021841	ipi.HUMAN.v3.71-random.fasta	30778.5	1	38	48	90	0.00409	0.539	KVQPYLDDFQ	A	K	0.95	3.28	2	1252.62	120	129	TRUE
Benign and Cancer	Benign	Benign 3	Apolipoprotein A-I	IPI00021841	ipi.HUMAN.v3.71-random.fasta	30778.5	1	38	48	90	0.00409	0.539	KVQPYLDDFQK	A	K	0.95	4.19	2	1380.72	120	130	TRUE
Benign and Cancer	Benign	Benign 3	Apolipoprotein A-I	IPI00021841	ipi.HUMAN.v3.71-random.fasta	30778.5	1	38	48	90	0.00409	0.539	KWQEEMELY	K	R	0.903	2.12	2	1271.56	131	139	TRUE
Benign and Cancer	Benign	Benign 3	Apolipoprotein A-I	IPI00021841	ipi.HUMAN.v3.71-random.fasta	30778.5	1	38	48	90	0.00409	0.539	LHELQEKLSPLGEEM	K	R	0.95	8.11	2	1768.88	158	172	TRUE
Benign and Cancer	Benign	Benign 3	Apolipoprotein A-I	IPI00021841	ipi.HUMAN.v3.71-random.fasta	30778.5	1	38	48	90	0.00409	0.539	LHELQEKLSPLGEEMRD	K	R	0.938	2.04	2	2040.01	158	174	TRUE
Benign and Cancer	Benign	Benign 3	Apolipoprotein A-I	IPI00021841	ipi.HUMAN.v3.71-random.fasta	30778.5	1	38	48	90	0.00409	0.539	PLRAELQEGAR	E	Q	0.95	3.24	2	1239.68	145	155	TRUE
Benign and Cancer	Benign	Benign 3	Apolipoprotein A-I	IPI00021841	ipi.HUMAN.v3.71-random.fasta	30778.5	1	38	48	90	0.00409	0.539	QEMSKDLEEVK	R	A	0.95	3.22	2	1334.61	108	118	TRUE
Benign and Cancer	Benign	Benign 3	Apolipoprotein A-I	IPI00021841	ipi.HUMAN.v3.71-random.fasta	30778.5	1	38	48	90	0.00409	0.539	QEMSKDLEEVKA	R	K	0.935	2.35	2	1405.65	108	119	TRUE
Benign and Cancer	Benign	Benign 3	Apolipoprotein A-I	IPI00021841	ipi.HUMAN.v3.71-random.fasta	30778.5	1	38	48	90	0.00409	0.539	QGLLPVLES	R	F	0.95	2.28	2	938.519	240	248	TRUE
Benign and Cancer	Benign	Benign 3	Apolipoprotein A-I	IPI00021841	ipi.HUMAN.v3.71-random.fasta	30778.5	1	38	48	90	0.00409	0.539	QGLLPVLESF	R	K	0.95	4.35	2	1085.59	240	249	TRUE
Benign and Cancer	Benign	Benign 3	Apolipoprotein A-I	IPI00021841	ipi.HUMAN.v3.71-random.fasta	30778.5	1	38	48	90	0.00409	0.539	QKLHELQEKLSPLGEEM	R	R	0.95	2.44	2	2008.01	156	172	TRUE
Benign and Cancer	Benign	Benign 3	Apolipoprotein A-I	IPI00021841	ipi.HUMAN.v3.71-random.fasta	30778.5	1	38	48	90	0.00409	0.539	QKVEPLRAELQEGA	R	R	0.95	4.77	2	1550.82	141	154	TRUE
Benign and Cancer	Benign	Benign 3	Apolipoprotein A-I	IPI00021841	ipi.HUMAN.v3.71-random.fasta	30778.5	1	38	48	90	0.00409	0.539	QKVEPLRAELQEGAR	R	Q	0.863	1.92	2	1706.92	141	155	TRUE
Benign and Cancer	Benign	Benign 3	Apolipoprotein A-I	IPI00021841	ipi.HUMAN.v3.71-random.fasta	30778.5	1	38	48	90	0.00409	0.539	QKVEPLRAELQEGARQ	R	K	0.95	4.92	2	1834.98	141	156	TRUE
Benign and Cancer	Benign	Benign 3	Apolipoprotein A-I	IPI00021841	ipi.HUMAN.v3.71-random.fasta	30778.5	1	38	48	90	0.00409	0.539	SEKAKPALEDL	L	R	0.947	2.47	2	1200.65	228	238	TRUE
Benign and Cancer	Benign	Benign 3	Apolipoprotein A-I	IPI00021841	ipi.HUMAN.v3.71-random.fasta	30778.5	1	38	48	90	0.00409	0.539	SPLGEEMRD	L	R	0.95	2.82	2	1033.46	166	174	TRUE
Benign and Cancer	Benign	Benign 3	Apolipoprotein A-I	IPI00021841	ipi.HUMAN.v3.71-random.fasta	30778.5	1	38	48	90	0.00409	0.539	THLAPYSDE	R	L	0.95	2.7	2	1032.46	185	193	TRUE
Benign and Cancer	Benign	Benign 3	Apolipoprotein A-I	IPI00021841	ipi.HUMAN.v3.71-random.fasta	30778.5	1	38	48	90	0.00409	0.539	THLAPYSDEL	R	R	0.95	4.16	2	1145.55	185	194	TRUE
Benign and Cancer	Benign	Benign 3	Apolipoprotein A-I	IPI00021841	ipi.HUMAN.v3.71-random.fasta	30778.5	1	38	48	90	0.00409	0.539	THLAPYSDELR	R	Q	0.95	2.36	2	1301.65	185	195	TRUE
Benign and Cancer	Benign	Benign 3	Apolipoprotein A-I	IPI00021841	ipi.HUMAN.v3.71-random.fasta	30778.5	1	38	48	90	0.00409	0.539	THLAPYSDELRQ	R	R	0.95	5.77	2	1429.71	185	196	TRUE
Benign and Cancer	Benign	Benign 3	Apolipoprotein A-I	IPI00021841	ipi.HUMAN.v3.71-random.fasta	30778.5	1	38	48	90	0.00409	0.539	TVYVDVLKDSGRDY	A	V	0.95	3.46	2	1629.81	40	53	TRUE
Benign and Cancer	Benign	Benign 3	Apolipoprotein A-I	IPI00021841	ipi.HUMAN.v3.71-random.fasta	30778.5	1	38	48	90	0.00409	0.539	VEPLRAELQEGA	K	R	0.95	2.72	2	1311.69	143	154	TRUE
Benign and Cancer	Benign	Benign 3	Apolipoprotein A-I	IPI00021841	ipi.HUMAN.v3.71-random.fasta	30778.5	1	38	48	90	0.00409	0.539	VQPYLDDFQ	K	K	0.908	2.15	2	1124.53	121	129	TRUE
Benign and Cancer	Benign	Benign 3	Apolipoprotein A-I	IPI00021841	ipi.HUMAN.v3.71-random.fasta	30778.5	1	38	48	90	0.00409	0.539	VSFLSALEEY	K	T	0.95	3.26	2	1157.57	251	260	TRUE
Benign and Cancer	Benign	Benign 3	Apolipoprotein A-I	IPI00021841	ipi.HUMAN.v3.71-random.fasta	30778.5	1	38	48	90	0.00409	0.539	VSFLSALEEYT	K	K	0.95	4.36	2	1258.62	251	261	TRUE
Benign and Cancer	Benign	Benign 3	Apolipoprotein A-I	IPI00021841	ipi.HUMAN.v3.71-random.fasta	30778.5	1	38	48	90	0.00409	0.539	VSFLSALEEYTK	K	K	0.95	5.31	2	1386.72	251	262	TRUE
Benign and Cancer	Benign	Benign 3	Apolipoprotein A-I	IPI00021841	ipi.HUMAN.v3.71-random.fasta	30778.5	1	38	48	90	0.00409	0.539	YVDVLKDSGRDY	V	V	0.935	2.35	2	1429.7	42	53	TRUE
Benign and Cancer	Benign	Benign 3	Alpha-2-HS-glycoprotein	IPI00953689	ipi.HUMAN.v3.71-random.fasta	39323.4	1	6	6	8	0.000364	0.0763	GVVSLGSPSGEVSHPR	M	K	0.95	3.46	2	1564.81	322	337	TRUE
Benign and Cancer	Benign	Benign 3	Alpha-2-HS-glycoprotein	IPI00953689	ipi.HUMAN.v3.71-random.fasta	39323.4	1	6	6	8	0.000364	0.0763	HVLLAAPPGHQ	S	L	0.95	2.89	2	1139.63	298	308	TRUE
Benign and Cancer	Benign	Benign 3	Alpha-2-HS-glycoprotein	IPI00953689	ipi.HUMAN.v3.71-random.fasta	39323.4	1	6	6	8	0.000364	0.0763	MGVVSLGSPSGEVSHP	F	R	0.95	3.14	2	1555.74	321	336	TRUE
Benign and Cancer	Benign	Benign 3	Alpha-2-HS-glycoprotein	IPI00953689	ipi.HUMAN.v3.71-random.fasta	39323.4	1	6	6	8	0.000364	0.0763	SLGSPSGEVSHP	V	R	0.943	2.42	2	1153.55	325	336	TRUE
Benign and Cancer	Benign	Benign 3	Alpha-2-HS-glycoprotein	IPI00953689	ipi.HUMAN.v3.71-random.fasta	39323.4	1	6	6	8	0.000364	0.0763	VVSLGSPSGEVSHP	G	R	0.95	7.46	2	1351.69	323	336	TRUE
Benign and Cancer	Benign	Benign 3	Alpha-2-HS-glycoprotein	IPI00953689	ipi.HUMAN.v3.71-random.fasta	39323.4	1	6	6	8	0.000364	0.0763	VVSLGSPSGEVSHPR	G	K	0.95	3.82	2	1507.79	323	337	TRUE
Benign and Cancer	Benign	Benign 3	Apolipoprotein C-III	IPI00021857,IPI00657670	ipi.HUMAN.v3.71-random.fasta	10852.3	1	13	21	50	0.00227	0.364	DALSSVQESQVA	K	Q	0.95	2.7	2	1233.6	45	56	TRUE
Benign and Cancer	Benign	Benign 3	Apolipoprotein C-III	IPI00021857,IPI00657670	ipi.HUMAN.v3.71-random.fasta	10852.3	1	13	21	50	0.00227	0.364	DALSSVQESQVAQ	K	Q	0.95	6.21	2	1361.65	45	57	TRUE
Benign and Cancer	Benign	Benign 3	Apolipoprotein C-III	IPI00021857,IPI00657670	ipi.HUMAN.v3.71-random.fasta	10852.3	1	13	21	50	0.00227	0.364	DALSSVQESQVAQQ	K	A	0.95	7.41	2	1489.71	45	58	TRUE
Benign and Cancer	Benign	Benign 3	Apolipoprotein C-III	IPI00021857,IPI00657670	ipi.HUMAN.v3.71-random.fasta	10852.3	1	13	21	50	0.00227	0.364	DALSSVQESQVAQQA	K	R	0.95	6.57	2	1560.75	45	59	TRUE
Benign and Cancer	Benign	Benign 3	Apolipoprotein C-III	IPI00021857,IPI00657670	ipi.HUMAN.v3.71-random.fasta	10852.3	1	13	21	50	0.00227	0.364	DALSSVQESQVAQQAR	K	G	0.95	8.62	2	1716.85	45	60	TRUE
Benign and Cancer	Benign	Benign 3	Apolipoprotein C-III	IPI00021857,IPI00657670	ipi.HUMAN.v3.71-random.fasta	10852.3	1	13	21	50	0.00227	0.364	LSSVQESQVAQQ	A	A	0.95	2.66	2	1303.65	47	58	TRUE
Benign and Cancer	Benign	Benign 3	Apolipoprotein C-III	IPI00021857,IPI00657670	ipi.HUMAN.v3.71-random.fasta	10852.3	1	13	21	50	0.00227	0.364	LSSVQESQVAQQA	A	R	0.95	4.62	2	1374.69	47	59	TRUE
Benign and Cancer	Benign	Benign 3	Apolipoprotein C-III	IPI00021857,IPI00657670	ipi.HUMAN.v3.71-random.fasta	10852.3	1	13	21	50	0.00227	0.364	LSSVQESQVAQQAR	A	G	0.95	4.64	2	1530.79	47	60	TRUE
Benign and Cancer	Benign	Benign 3	Apolipoprotein C-III	IPI00021857,IPI00657670	ipi.HUMAN.v3.71-random.fasta	10852.3	1	13	21	50	0.00227	0.364	SEAEDASLLSFMQG	A	Y	0.846	1.85	2	1500.65	21	34	TRUE
Benign and Cancer	Benign	Benign 3	Apolipoprotein C-III	IPI00021857,IPI00657670	ipi.HUMAN.v3.71-random.fasta	10852.3	1	13	21	50	0.00227	0.364	SEAEDASLLSFMQGYM	A	K	0.95	10.6	2	1810.75	21	36	TRUE
Benign and Cancer	Benign	Benign 3	Apolipoprotein C-III	IPI00021857,IPI00657670	ipi.HUMAN.v3.71-random.fasta	10852.3	1	13	21	50	0.00227	0.364	SEAEDASLLSFMQGYMK	A	H	0.95	8.62	2	1938.85	21	37	TRUE
Benign and Cancer	Benign	Benign 3	Apolipoprotein C-III	IPI00021857,IPI00657670	ipi.HUMAN.v3.71-random.fasta	10852.3	1	13	21	50	0.00227	0.364	TAKDALSSVQESQVAQQA	K	R	0.95	8.12	2	1860.93	42	59	TRUE
Benign and Cancer	Benign	Benign 3	Apolipoprotein C-III	IPI00021857,IPI00657670	ipi.HUMAN.v3.71-random.fasta	10852.3	1	13	21	50	0.00227	0.364	TAKDALSSVQESQVAQQAR	K	G	0.95	8.64	2	2017.03	42	60	TRUE
Benign and Cancer	Benign	Benign 3	IGL@ protein	IPI00154742,IPI00450309,IPI00658130,IPI00719452,IPI00744476,IPI00784935,IPI00788824,IPI00807428,IPI00827875,IPI00829877,IPI00887169,IPI00944677	ipi.HUMAN.v3.71-random.fasta	24791.9	1	6	6	6	0.000273	0.248	AAPSVTLFPPSSEELQANK	K	A	0.95	3.42	2	1986.02	133	151	TRUE
Benign and Cancer	Benign	Benign 3	IGL@ protein	IPI00154742,IPI00450309,IPI00658130,IPI00719452,IPI00744476,IPI00784935,IPI00788824,IPI00807428,IPI00827875,IPI00829877,IPI00887169,IPI00944677	ipi.HUMAN.v3.71-random.fasta	24791.9	1	6	6	6	0.000273	0.248	ADSSPVKAGVETTTPS	K	K	0.95	3.18	2	1546.76	172	187	TRUE
Benign and Cancer	Benign	Benign 3	IGL@ protein	IPI00154742,IPI00450309,IPI00658130,IPI00719452,IPI00744476,IPI00784935,IPI00788824,IPI00807428,IPI00827875,IPI00829877,IPI00887169,IPI00944677	ipi.HUMAN.v3.71-random.fasta	24791.9	1	6	6	6	0.000273	0.248	STVEKTVAPTECS	G	-	0.912	2.17	2	1408.66	222	234	TRUE
Benign and Cancer	Benign	Benign 3	IGL@ protein	IPI00154742,IPI00450309,IPI00658130,IPI00719452,IPI00744476,IPI00784935,IPI00788824,IPI00807428,IPI00827875,IPI00829877,IPI00887169,IPI00944677	ipi.HUMAN.v3.71-random.fasta	24791.9	1	6	6	6	0.000273	0.248	SYSCQVTHEGSTVE	R	K	0.907	2.14	2	1583.66	212	225	TRUE
Benign and Cancer	Benign	Benign 3	IGL@ protein	IPI00154742,IPI00450309,IPI00658130,IPI00719452,IPI00744476,IPI00784935,IPI00788824,IPI00807428,IPI00827875,IPI00829877,IPI00887169,IPI00944677	ipi.HUMAN.v3.71-random.fasta	24791.9	1	6	6	6	0.000273	0.248	SYSCQVTHEGSTVEK	R	T	0.95	3.49	2	1711.76	212	226	TRUE
Benign and Cancer	Benign	Benign 3	IGL@ protein	IPI00154742,IPI00450309,IPI00658130,IPI00719452,IPI00744476,IPI00784935,IPI00788824,IPI00807428,IPI00827875,IPI00829877,IPI00887169,IPI00944677	ipi.HUMAN.v3.71-random.fasta	24791.9	1	6	6	6	0.000273	0.248	SYSCQVTHEGSTVEKTVAPTECS	R	-	0.95	2.52	2	2557.12	212	234	TRUE
Benign and Cancer	Benign	Benign 3	Complement C4-A	IPI00032258,IPI00418163,IPI00643525,IPI00654875,IPI00843913,IPI00887154,IPI00889723,IPI00892547,IPI00892604,IPI00937598	ipi.HUMAN.v3.71-random.fasta	192773	1	5	5	7	0.000318	0.0287	DDPDAPLQPVTPL	K	Q	0.883	2.01	2	1377.69	1429	1441	TRUE
Benign and Cancer	Benign	Benign 3	Complement C4-A	IPI00032258,IPI00418163,IPI00643525,IPI00654875,IPI00843913,IPI00887154,IPI00889723,IPI00892547,IPI00892604,IPI00937598	ipi.HUMAN.v3.71-random.fasta	192773	1	5	5	7	0.000318	0.0287	DDPDAPLQPVTPLQ	K	L	0.95	3.74	2	1505.75	1429	1442	TRUE
Benign and Cancer	Benign	Benign 3	Complement C4-A	IPI00032258,IPI00418163,IPI00643525,IPI00654875,IPI00843913,IPI00887154,IPI00889723,IPI00892547,IPI00892604,IPI00937598	ipi.HUMAN.v3.71-random.fasta	192773	1	5	5	7	0.000318	0.0287	EELVYELNPLDH	R	R	0.95	4.43	2	1470.71	942	953	TRUE
Benign and Cancer	Benign	Benign 3	Complement C4-A	IPI00032258,IPI00418163,IPI00643525,IPI00654875,IPI00843913,IPI00887154,IPI00889723,IPI00892547,IPI00892604,IPI00937598	ipi.HUMAN.v3.71-random.fasta	192773	1	5	5	7	0.000318	0.0287	GLEEELQFSLGS	R	K	0.95	3	2	1308.63	1353	1364	TRUE
Benign and Cancer	Benign	Benign 3	Complement C4-A	IPI00032258,IPI00418163,IPI00643525,IPI00654875,IPI00843913,IPI00887154,IPI00889723,IPI00892547,IPI00892604,IPI00937598	ipi.HUMAN.v3.71-random.fasta	192773	1	5	5	7	0.000318	0.0287	TLEIPGNSDPNM	R	I	0.926	2.28	2	1303.58	957	968	TRUE
Benign and Cancer	Benign	Benign 3	Isoform 1 of Peroxidasin homolog	IPI00016112,IPI00888304	ipi.HUMAN.v3.71-random.fasta	165276	0.502	1	1	1	4.55e-05	0.00811	SLEFSYQEDKPT	R	K	0.95	3.55	2	1443.66	1337	1348	TRUE
Benign and Cancer	Benign	Benign 3	Isoform HMW of Kininogen-1	IPI00032328	ipi.HUMAN.v3.71-random.fasta	71957.6	1	3	6	9	0.000409	0.0497	DDDLEHQGGHVLDHGH	L	K	0.95	10.3	2	1780.76	480	495	TRUE
Benign and Cancer	Benign	Benign 3	Isoform HMW of Kininogen-1	IPI00032328	ipi.HUMAN.v3.71-random.fasta	71957.6	1	3	6	9	0.000409	0.0497	KLDDDLEHQGGHVLDHGH	F	K	0.95	2.72	2	2021.94	478	495	TRUE
Benign and Cancer	Benign	Benign 3	Isoform HMW of Kininogen-1	IPI00032328	ipi.HUMAN.v3.71-random.fasta	71957.6	1	3	6	9	0.000409	0.0497	LDDDLEHQGGHVLDHGH	K	K	0.95	4.66	2	1893.85	479	495	TRUE
Benign and Cancer	Benign	Benign 3	Isoform HMW of Kininogen-1	IPI00032328	ipi.HUMAN.v3.71-random.fasta	71957.6	1	3	6	9	0.000409	0.0497	YEIKEGDCPVQSG	K	K	0.95	4.48	2	1481.66	76	88	FALSE	IPI00924859,IPI00215894
Benign and Cancer	Benign	Benign 3	Isoform HMW of Kininogen-1	IPI00032328	ipi.HUMAN.v3.71-random.fasta	71957.6	1	3	6	9	0.000409	0.0497	YEIKEGDCPVQSGK	K	T	0.95	7.06	2	1609.75	76	89	FALSE	IPI00924859,IPI00215894
Benign and Cancer	Benign	Benign 3	Cofilin-1	IPI00012011	ipi.HUMAN.v3.71-random.fasta	18503.2	0.502	1	1	1	4.55e-05	0.0602	AVLFCLSEDK	K	K	0.95	2.85	2	1181.59	35	44	TRUE
Benign and Cancer	Benign	Benign 3	Macrophage migration inhibitory factor	IPI00293276	ipi.HUMAN.v3.71-random.fasta	12476.5	0.502	1	1	1	4.55e-05	0.0957	PMFIVNTNVPR	M	A	0.95	2.8	2	1303.68	2	12	TRUE
Benign and Cancer	Benign	Benign 3	Agrin	IPI00374563-R	ipi.HUMAN.v3.71-random.fasta	214838	0.471	1	1	1	4.55e-05	0.0044	HEWSTPETF	P	P	0.944	2.43	2	1133.49	1191	1199	TRUE
Benign and Cancer	Benign	Benign 3	Isoform 1 of Inter-alpha-trypsin inhibitor heavy chain H3	IPI00028413,IPI00876950,IPI00953573	ipi.HUMAN.v3.71-random.fasta	99850.9	0.502	1	2	2	9.1e-05	0.0225	AIADKPGEDAEATPVSPAMS	R	Y	0.95	4.72	2	1972.92	614	633	TRUE
Benign and Cancer	Benign	Benign 3	SNC66 protein	IPI00383164,IPI00386524,IPI00386879,IPI00423460,IPI00423462,IPI00426060,IPI00449920,IPI00647704	ipi.HUMAN.v3.71-random.fasta	53664.7	0.502	1	1	1	4.55e-05	0.0362	NFPPSQDASGDLYTTSSQ	R	L	0.95	6.48	2	1914.84	196	213	TRUE
Benign and Cancer	Benign	Benign 3	Profilin-1	IPI00216691	ipi.HUMAN.v3.71-random.fasta	15054.3	0.363	1	1	1	4.55e-05	0.0857	DSPSVWAAVPGK	K	T	0.915	2.19	2	1213.62	27	38	TRUE
Benign and Cancer	Benign	Benign 3	Isoform 3 of AT-rich interactive domain-containing protein 1B	IPI00396577-R	ipi.HUMAN.v3.71-random.fasta	241462	0.423	1	1	1	4.55e-05	0.00568	PSGMSSPYSESPG	D	K	0.933	2.33	2	1298.52	2239	2251	TRUE
Benign and Cancer	Benign	Benign 3	Collagen alpha-1(I) chain	IPI00297646	ipi.HUMAN.v3.71-random.fasta	138911	0.25	1	1	1	4.55e-05	0.015	TGSPGSPGPDGKTGPPGPAGQD	L	G	0.863	1.92	2	1933.89	541	562	TRUE
Benign and Cancer	Benign	Benign 3	Isoform 2 of Phospholipid transfer protein	IPI00217778,IPI00643034,IPI00909702	ipi.HUMAN.v3.71-random.fasta	49274.1	0.997	2	2	2	9.1e-05	0.0658	ALELVKQEGL	K	R	0.88	2	2	1099.64	30	39	TRUE
Benign and Cancer	Benign	Benign 3	Isoform 2 of Phospholipid transfer protein	IPI00217778,IPI00643034,IPI00909702	ipi.HUMAN.v3.71-random.fasta	49274.1	0.997	2	2	2	9.1e-05	0.0658	SSVDELVGIDYSLMKDPVA	R	S	0.95	5.82	2	2054	155	173	TRUE
Benign and Cancer	Benign	Benign 3	Rho GDP-dissociation inhibitor 1	IPI00003815,IPI00793767,IPI00794402,IPI00796541,IPI00797560,IPI00797924	ipi.HUMAN.v3.71-random.fasta	23207.5	0.502	1	1	1	4.55e-05	0.0735	SIQEIQELDKDDESL	K	R	0.95	3.59	2	1761.84	34	48	TRUE
Benign and Cancer	Benign	Benign 3	Isoform 1 of Macrophage colony-stimulating factor 1	IPI00015881	ipi.HUMAN.v3.71-random.fasta	60119.4	0.502	1	1	1	4.55e-05	0.0307	AEPEGGPASEGAARPLP	P	R	0.95	6.03	2	1605.79	453	469	TRUE
Benign and Cancer	Benign	Benign 3	Cartilage intermediate layer protein 1	IPI00289275,IPI00791803	ipi.HUMAN.v3.71-random.fasta	132624	0.502	1	1	1	4.55e-05	0.011	DEVTSEPLNAGKV	R	K	0.95	3.82	2	1358.68	666	678	TRUE
Benign and Cancer	Benign	Benign 3	Isoform 2 of UPF0663 transmembrane protein C17orf28	IPI00607714-R	ipi.HUMAN.v3.71-random.fasta	88618.6	0.499	1	1	1	4.55e-05	0.0127	EPVVVPGFGG	G	A	0.95	2	2	957.504	599	608	TRUE
Benign and Cancer	Benign	Benign 3	cDNA FLJ52545, highly similar to Dickkopf-related protein 3	IPI00002714,IPI00383937,IPI00910436,IPI00940990	ipi.HUMAN.v3.71-random.fasta	39850.3	0.502	1	2	2	9.1e-05	0.0302	EVEELMEDTQH	R	K	0.95	3.62	2	1359.57	53	63	TRUE
Benign and Cancer	Benign	Benign 3	Keratin, type II cytoskeletal 2 epidermal	IPI00021304	ipi.HUMAN.v3.71-random.fasta	65866.4	0.99	1	1	1	4.55e-05	0.0171	LEEALQQAKED	D	L	0.95	3.8	2	1273.63	451	461	TRUE
Benign and Cancer	Benign	Benign 3	Neuroblast differentiation-associated protein AHNAK	IPI00021812,IPI00555610	ipi.HUMAN.v3.71-random.fasta	629104	0.502	1	1	15	0.000682	0.00204	GEGPDVDVNLPK	K	A	0.95	4.85	2	1239.62	2781	2792	TRUE
Benign and Cancer	Benign	Benign 3	Isoform 1 of Gelsolin	IPI00026314,IPI00513782,IPI00646773,IPI00647556,IPI00796316	ipi.HUMAN.v3.71-random.fasta	85697.8	1	11	14	21	0.000955	0.078	DAATLHTSTAM	F	A	0.95	4.34	2	1134.51	423	433	TRUE
Benign and Cancer	Benign	Benign 3	Isoform 1 of Gelsolin	IPI00026314,IPI00513782,IPI00646773,IPI00647556,IPI00796316	ipi.HUMAN.v3.71-random.fasta	85697.8	1	11	14	21	0.000955	0.078	FDAATLHT	P	S	0.871	1.96	2	875.426	422	429	TRUE
Benign and Cancer	Benign	Benign 3	Isoform 1 of Gelsolin	IPI00026314,IPI00513782,IPI00646773,IPI00647556,IPI00796316	ipi.HUMAN.v3.71-random.fasta	85697.8	1	11	14	21	0.000955	0.078	FDAATLHTST	P	A	0.908	2.15	2	1063.51	422	431	TRUE
Benign and Cancer	Benign	Benign 3	Isoform 1 of Gelsolin	IPI00026314,IPI00513782,IPI00646773,IPI00647556,IPI00796316	ipi.HUMAN.v3.71-random.fasta	85697.8	1	11	14	21	0.000955	0.078	FDAATLHTSTAM	P	A	0.95	6.06	2	1281.58	422	433	TRUE
Benign and Cancer	Benign	Benign 3	Isoform 1 of Gelsolin	IPI00026314,IPI00513782,IPI00646773,IPI00647556,IPI00796316	ipi.HUMAN.v3.71-random.fasta	85697.8	1	11	14	21	0.000955	0.078	FDAATLHTSTAMAA	P	Q	0.95	4.38	2	1423.65	422	435	TRUE
Benign and Cancer	Benign	Benign 3	Isoform 1 of Gelsolin	IPI00026314,IPI00513782,IPI00646773,IPI00647556,IPI00796316	ipi.HUMAN.v3.71-random.fasta	85697.8	1	11	14	21	0.000955	0.078	MDYPKQTQVSVLPEGGETPL	K	F	0.95	4.47	2	2205.07	369	388	TRUE
Benign and Cancer	Benign	Benign 3	Isoform 1 of Gelsolin	IPI00026314,IPI00513782,IPI00646773,IPI00647556,IPI00796316	ipi.HUMAN.v3.71-random.fasta	85697.8	1	11	14	21	0.000955	0.078	NWRDPDQTDGLGLS	K	Y	0.95	5.51	2	1573.72	395	408	TRUE
Benign and Cancer	Benign	Benign 3	Isoform 1 of Gelsolin	IPI00026314,IPI00513782,IPI00646773,IPI00647556,IPI00796316	ipi.HUMAN.v3.71-random.fasta	85697.8	1	11	14	21	0.000955	0.078	SEDCFILDHG	K	K	0.95	2.96	2	1192.49	328	337	TRUE
Benign and Cancer	Benign	Benign 3	Isoform 1 of Gelsolin	IPI00026314,IPI00513782,IPI00646773,IPI00647556,IPI00796316	ipi.HUMAN.v3.71-random.fasta	85697.8	1	11	14	21	0.000955	0.078	SEDCFILDHGK	K	D	0.95	2.96	2	1320.59	328	338	TRUE
Benign and Cancer	Benign	Benign 3	Isoform 1 of Gelsolin	IPI00026314,IPI00513782,IPI00646773,IPI00647556,IPI00796316	ipi.HUMAN.v3.71-random.fasta	85697.8	1	11	14	21	0.000955	0.078	VPFDAATLHTSTAM	R	A	0.95	8.64	2	1477.7	420	433	TRUE
Benign and Cancer	Benign	Benign 3	Isoform 1 of Gelsolin	IPI00026314,IPI00513782,IPI00646773,IPI00647556,IPI00796316	ipi.HUMAN.v3.71-random.fasta	85697.8	1	11	14	21	0.000955	0.078	VPFDAATLHTSTAMAA	R	Q	0.95	5.42	2	1619.77	420	435	TRUE
Benign and Cancer	Benign	Benign 3	Glyceraldehyde-3-phosphate dehydrogenase	IPI00219018,IPI00788737,IPI00789134,IPI00795257,IPI00797221	ipi.HUMAN.v3.71-random.fasta	36053.4	0.502	1	1	1	4.55e-05	0.0507	DGRGALQNIIPASTGAA	R	K	0.95	2.68	2	1611.85	198	214	TRUE
Benign and Cancer	Benign	Benign 3	Complement C5	IPI00032291,IPI00816741	ipi.HUMAN.v3.71-random.fasta	188309	1	3	3	3	0.000136	0.0191	ESYSGVTLDPR	R	G	0.95	3.3	2	1223.59	937	947	TRUE
Benign and Cancer	Benign	Benign 3	Complement C5	IPI00032291,IPI00816741	ipi.HUMAN.v3.71-random.fasta	188309	1	3	3	3	0.000136	0.0191	IPLDLVPKTEI	R	K	0.949	2.48	2	1237.74	963	973	TRUE
Benign and Cancer	Benign	Benign 3	Complement C5	IPI00032291,IPI00816741	ipi.HUMAN.v3.71-random.fasta	188309	1	3	3	3	0.000136	0.0191	TLLPVSKPEI	K	R	0.946	2.46	2	1096.66	756	765	TRUE
Benign and Cancer	Benign	Benign 3	Monocyte differentiation antigen CD14	IPI00029260	ipi.HUMAN.v3.71-random.fasta	40076.6	0.502	1	1	2	9.1e-05	0.0267	VLDLSCNRLN	R	R	0.95	3.68	2	1203.62	301	310	TRUE
Benign and Cancer	Benign	Benign 3	cDNA FLJ35730 fis, clone TESTI2003131, highly similar to ALPHA-1-ANTICHYMOTRYPSIN	IPI00550991,IPI00847635	ipi.HUMAN.v3.71-random.fasta	50600.5	1	7	8	10	0.000455	0.105	AVLDVFEEGTEASA	K	A	0.95	2.7	2	1437.67	386	399	TRUE
Benign and Cancer	Benign	Benign 3	cDNA FLJ35730 fis, clone TESTI2003131, highly similar to ALPHA-1-ANTICHYMOTRYPSIN	IPI00550991,IPI00847635	ipi.HUMAN.v3.71-random.fasta	50600.5	1	7	8	10	0.000455	0.105	AVLDVFEEGTEASAATAVK	K	I	0.95	7	2	1907.96	386	404	TRUE
Benign and Cancer	Benign	Benign 3	cDNA FLJ35730 fis, clone TESTI2003131, highly similar to ALPHA-1-ANTICHYMOTRYPSIN	IPI00550991,IPI00847635	ipi.HUMAN.v3.71-random.fasta	50600.5	1	7	8	10	0.000455	0.105	HPNSPLDEENLTQEN	C	Q	0.95	5.38	2	1736.77	49	63	TRUE
Benign and Cancer	Benign	Benign 3	cDNA FLJ35730 fis, clone TESTI2003131, highly similar to ALPHA-1-ANTICHYMOTRYPSIN	IPI00550991,IPI00847635	ipi.HUMAN.v3.71-random.fasta	50600.5	1	7	8	10	0.000455	0.105	HPNSPLDEENLTQENQDR	C	G	0.95	6.92	2	2135.96	49	66	TRUE
Benign and Cancer	Benign	Benign 3	cDNA FLJ35730 fis, clone TESTI2003131, highly similar to ALPHA-1-ANTICHYMOTRYPSIN	IPI00550991,IPI00847635	ipi.HUMAN.v3.71-random.fasta	50600.5	1	7	8	10	0.000455	0.105	NLAVSQVVH	R	K	0.95	2.92	2	966.537	376	384	TRUE
Benign and Cancer	Benign	Benign 3	cDNA FLJ35730 fis, clone TESTI2003131, highly similar to ALPHA-1-ANTICHYMOTRYPSIN	IPI00550991,IPI00847635	ipi.HUMAN.v3.71-random.fasta	50600.5	1	7	8	10	0.000455	0.105	NLAVSQVVHK	R	A	0.95	2.82	2	1094.63	376	385	TRUE
Benign and Cancer	Benign	Benign 3	cDNA FLJ35730 fis, clone TESTI2003131, highly similar to ALPHA-1-ANTICHYMOTRYPSIN	IPI00550991,IPI00847635	ipi.HUMAN.v3.71-random.fasta	50600.5	1	7	8	10	0.000455	0.105	NSPLDEENLTQENQDR	P	G	0.95	7.37	2	1901.85	51	66	TRUE
Benign and Cancer	Benign	Benign 3	SPARC-like protein 1	IPI00296777,IPI00909737,IPI00910380,IPI00910886	ipi.HUMAN.v3.71-random.fasta	75207.5	1	3	4	4	0.000182	0.0617	HIQETEWQSQEGK	K	T	0.95	5.82	2	1599.74	287	299	TRUE
Benign and Cancer	Benign	Benign 3	SPARC-like protein 1	IPI00296777,IPI00909737,IPI00910380,IPI00910886	ipi.HUMAN.v3.71-random.fasta	75207.5	1	3	4	4	0.000182	0.0617	LLMEPTDDGNTTPR	A	N	0.95	6.21	2	1575.73	320	333	TRUE
Benign and Cancer	Benign	Benign 3	SPARC-like protein 1	IPI00296777,IPI00909737,IPI00910380,IPI00910886	ipi.HUMAN.v3.71-random.fasta	75207.5	1	3	4	4	0.000182	0.0617	TGLEAISNHKETEE	K	K	0.846	1.85	2	1557.74	300	313	TRUE
Benign and Cancer	Benign	Benign 3	Plasminogen	IPI00019580	ipi.HUMAN.v3.71-random.fasta	90567.4	0.996	2	2	2	9.1e-05	0.0321	EAQLPVIENK	K	V	0.913	2.18	2	1140.63	718	727	TRUE
Benign and Cancer	Benign	Benign 3	Plasminogen	IPI00019580	ipi.HUMAN.v3.71-random.fasta	90567.4	0.996	2	2	2	9.1e-05	0.0321	LDDYVNTQGASLFSVT	P	K	0.95	4.02	2	1729.83	22	37	TRUE
Benign and Cancer	Benign	Benign 3	Prothrombin (Fragment)	IPI00019568	ipi.HUMAN.v3.71-random.fasta	70036.8	1	10	11	14	0.000637	0.0788	ELLESYIDGR	R	I	0.95	3.04	2	1194.6	354	363	TRUE
Benign and Cancer	Benign	Benign 3	Prothrombin (Fragment)	IPI00019568	ipi.HUMAN.v3.71-random.fasta	70036.8	1	10	11	14	0.000637	0.0788	SLEDKTERELLESYIDGR	K	I	0.95	4.33	2	2153.07	346	363	TRUE
Benign and Cancer	Benign	Benign 3	Prothrombin (Fragment)	IPI00019568	ipi.HUMAN.v3.71-random.fasta	70036.8	1	10	11	14	0.000637	0.0788	TATSEYQTF	R	F	0.95	2.51	2	1047.46	315	323	TRUE
Benign and Cancer	Benign	Benign 3	Prothrombin (Fragment)	IPI00019568	ipi.HUMAN.v3.71-random.fasta	70036.8	1	10	11	14	0.000637	0.0788	TATSEYQTFF	R	N	0.863	1.92	2	1194.53	315	324	TRUE
Benign and Cancer	Benign	Benign 3	Prothrombin (Fragment)	IPI00019568	ipi.HUMAN.v3.71-random.fasta	70036.8	1	10	11	14	0.000637	0.0788	TATSEYQTFFNP	R	R	0.95	3.57	2	1405.63	315	326	TRUE
Benign and Cancer	Benign	Benign 3	Prothrombin (Fragment)	IPI00019568	ipi.HUMAN.v3.71-random.fasta	70036.8	1	10	11	14	0.000637	0.0788	TATSEYQTFFNPR	R	T	0.95	3.7	2	1561.73	315	327	TRUE
Benign and Cancer	Benign	Benign 3	Prothrombin (Fragment)	IPI00019568	ipi.HUMAN.v3.71-random.fasta	70036.8	1	10	11	14	0.000637	0.0788	TERELLESYIDGR	K	I	0.95	2.96	2	1580.79	351	363	TRUE
Benign and Cancer	Benign	Benign 3	Prothrombin (Fragment)	IPI00019568	ipi.HUMAN.v3.71-random.fasta	70036.8	1	10	11	14	0.000637	0.0788	TFGSGEADCGLRPLFE	R	K	0.95	6.47	2	1755.8	328	343	TRUE
Benign and Cancer	Benign	Benign 3	Prothrombin (Fragment)	IPI00019568	ipi.HUMAN.v3.71-random.fasta	70036.8	1	10	11	14	0.000637	0.0788	TFGSGEADCGLRPLFEK	R	K	0.95	5.7	2	1883.9	328	344	TRUE
Benign and Cancer	Benign	Benign 3	Prothrombin (Fragment)	IPI00019568	ipi.HUMAN.v3.71-random.fasta	70036.8	1	10	11	14	0.000637	0.0788	TFGSGEADCGLRPLFEKK	R	S	0.95	2.41	2	2011.99	328	345	TRUE
Benign and Cancer	Benign	Benign 3	Insulin-like growth factor-binding protein 4	IPI00305380	ipi.HUMAN.v3.71-random.fasta	27933.7	0.994	2	2	2	9.1e-05	0.0969	EDARPVPQGSCQSELH	R	R	0.95	2.92	2	1809.82	164	179	TRUE
Benign and Cancer	Benign	Benign 3	Insulin-like growth factor-binding protein 4	IPI00305380	ipi.HUMAN.v3.71-random.fasta	27933.7	0.994	2	2	2	9.1e-05	0.0969	TGVKLPGGL	K	E	0.871	1.96	2	841.514	233	241	TRUE
Benign and Cancer	Benign	Benign 3	Chromogranin-A	IPI00290315	ipi.HUMAN.v3.71-random.fasta	50688.1	0.998	2	2	2	9.1e-05	0.0875	RLEGQEEEEDNRDSSM	K	K	0.95	4.72	2	1939.79	357	372	TRUE
Benign and Cancer	Benign	Benign 3	Chromogranin-A	IPI00290315	ipi.HUMAN.v3.71-random.fasta	50688.1	0.998	2	2	2	9.1e-05	0.0875	SQKYPGPQAEGDSEGLSQGLVDRE	P	K	0.95	2.96	2	2547.2	191	214	TRUE
Benign and Cancer	Benign	Benign 3	Putative uncharacterized protein CD99	IPI00220117,IPI00253036,IPI00642948,IPI00644034	ipi.HUMAN.v3.71-random.fasta	17695.3	1	4	4	4	0.000182	0.226	DADLADGVSGGEGK	S	G	0.95	4.24	2	1290.58	92	105	TRUE
Benign and Cancer	Benign	Benign 3	Putative uncharacterized protein CD99	IPI00220117,IPI00253036,IPI00642948,IPI00644034	ipi.HUMAN.v3.71-random.fasta	17695.3	1	4	4	4	0.000182	0.226	KEGEEADAPGVIPGIVGAV	R	V	0.871	1.96	2	1807.94	116	134	TRUE
Benign and Cancer	Benign	Benign 3	Putative uncharacterized protein CD99	IPI00220117,IPI00253036,IPI00642948,IPI00644034	ipi.HUMAN.v3.71-random.fasta	17695.3	1	4	4	4	0.000182	0.226	SFSDADLADGVSGGEGK	G	G	0.95	8.1	2	1611.71	89	105	TRUE
Benign and Cancer	Benign	Benign 3	Putative uncharacterized protein CD99	IPI00220117,IPI00253036,IPI00642948,IPI00644034	ipi.HUMAN.v3.71-random.fasta	17695.3	1	4	4	4	0.000182	0.226	SSSGSFSDADLADGVSGGEGK	P	G	0.95	8.6	2	1929.83	85	105	TRUE
Benign and Cancer	Benign	Benign 3	Immunoglobulin J chain	IPI00178926,IPI00947235	ipi.HUMAN.v3.71-random.fasta	18098.5	0.502	1	1	1	4.55e-05	0.0755	SSEDPNEDIVER	R	N	0.95	6.31	2	1389.61	47	58	TRUE
Benign and Cancer	Benign	Benign 3	Isoform 1 of Dermokine	IPI00454602,IPI00873051,IPI00890700,IPI00890701,IPI00890724,IPI00890761,IPI00890826,IPI00942197	ipi.HUMAN.v3.71-random.fasta	47082	0.502	1	2	2	9.1e-05	0.0336	VGEAAHALGNTGHEIG	R	R	0.95	4.28	2	1532.75	99	114	TRUE
Benign and Cancer	Benign	Benign 3	polydom	IPI00301288,IPI00646063,IPI00847609,IPI00939415	ipi.HUMAN.v3.71-random.fasta	390161	0.502	1	1	1	4.55e-05	0.0042	MVPSFCSDAEDIDCR	K	L	0.95	9.51	2	1817.71	829	843	TRUE
Benign and Cancer	Benign	Benign 3	Coagulation factor XII	IPI00019581	ipi.HUMAN.v3.71-random.fasta	67816.7	0.976	1	1	2	9.1e-05	0.0146	IPPWEAPKE	S	H	0.899	2.1	2	1066.56	20	28	TRUE
Benign and Cancer	Benign	Benign 3	FKBP1A protein	IPI00413778,IPI00759644,IPI00873810,IPI00955936	ipi.HUMAN.v3.71-random.fasta	15688.9	0.502	1	1	1	4.55e-05	0.0897	GVQVETISPGDGR	M	T	0.95	2.8	2	1314.66	39	51	TRUE
Benign and Cancer	Benign	Benign 3	Phosphoglycerate kinase 1	IPI00169383,IPI00916818	ipi.HUMAN.v3.71-random.fasta	44615.3	0.502	1	1	1	4.55e-05	0.0336	LGDVYVNDAFGTAH	K	R	0.95	3.13	2	1478.69	157	170	TRUE
Benign and Cancer	Benign	Benign 3	Vitronectin	IPI00298971	ipi.HUMAN.v3.71-random.fasta	54306.1	1	3	3	3	0.000136	0.0565	SLTSDLQAQS	P	K	0.95	2.8	2	1049.51	97	106	TRUE
Benign and Cancer	Benign	Benign 3	Vitronectin	IPI00298971	ipi.HUMAN.v3.71-random.fasta	54306.1	1	3	3	3	0.000136	0.0565	TPVLKPEEEAPAPEVG	Q	A	0.925	2.27	2	1662.86	113	128	TRUE
Benign and Cancer	Benign	Benign 3	Vitronectin	IPI00298971	ipi.HUMAN.v3.71-random.fasta	54306.1	1	3	3	3	0.000136	0.0565	TPVLKPEEEAPAPEVGA	Q	S	0.95	5.72	2	1733.9	113	129	TRUE
Benign and Cancer	Benign	Benign 3	Isoform 1 of Coiled-coil domain-containing protein 80	IPI00260630,IPI00795085,IPI00844310,IPI00947149	ipi.HUMAN.v3.71-random.fasta	108176	0.502	1	1	1	4.55e-05	0.0126	STLEEPNLQPLQ	R	R	0.95	3.31	2	1368.7	64	75	TRUE
Benign and Cancer	Benign	Benign 3	Peptidyl-prolyl cis-trans isomerase A	IPI00419585,IPI00910407,IPI00939576	ipi.HUMAN.v3.71-random.fasta	18012.9	0.451	1	1	1	4.55e-05	0.0667	KITIADCGQLE	K	-	0.939	2.39	2	1247.63	155	165	TRUE
Benign and Cancer	Benign	Benign 3	Thymosin beta-4-like protein 3	IPI00180240,IPI00220828,IPI00719405,IPI00815642,IPI00816288	ipi.HUMAN.v3.71-random.fasta	5062.9	1	3	3	4	0.000182	0.568	KTETQEKNPLPSKETIEQEKQAGES	K	-	0.95	2.89	2	2829.41	20	44	TRUE
Benign and Cancer	Benign	Benign 3	Thymosin beta-4-like protein 3	IPI00180240,IPI00220828,IPI00719405,IPI00815642,IPI00816288	ipi.HUMAN.v3.71-random.fasta	5062.9	1	3	3	4	0.000182	0.568	NPLPSKETIEQE	K	K	0.95	4.04	2	1384.7	27	38	TRUE
Benign and Cancer	Benign	Benign 3	Thymosin beta-4-like protein 3	IPI00180240,IPI00220828,IPI00719405,IPI00815642,IPI00816288	ipi.HUMAN.v3.71-random.fasta	5062.9	1	3	3	4	0.000182	0.568	TETQEKNPLPSKETIEQEKQAGES	K	-	0.95	4.82	2	2701.32	21	44	TRUE
Benign and Cancer	Benign	Benign 3	Isoform 1 of Alpha-1-antitrypsin	IPI00553177	ipi.HUMAN.v3.71-random.fasta	46737.9	1	48	58	106	0.00482	0.409	AVHKAVLTIDEK	K	G	0.95	4.68	2	1323.76	356	367	TRUE
Benign and Cancer	Benign	Benign 3	Isoform 1 of Alpha-1-antitrypsin	IPI00553177	ipi.HUMAN.v3.71-random.fasta	46737.9	1	48	58	106	0.00482	0.409	AVLTIDEKGTEA	K	A	0.846	1.85	2	1246.65	360	371	TRUE
Benign and Cancer	Benign	Benign 3	Isoform 1 of Alpha-1-antitrypsin	IPI00553177	ipi.HUMAN.v3.71-random.fasta	46737.9	1	48	58	106	0.00482	0.409	AVLTIDEKGTEAAG	K	A	0.95	3.1	2	1374.71	360	373	TRUE
Benign and Cancer	Benign	Benign 3	Isoform 1 of Alpha-1-antitrypsin	IPI00553177	ipi.HUMAN.v3.71-random.fasta	46737.9	1	48	58	106	0.00482	0.409	AVLTIDEKGTEAAGA	K	M	0.95	4.85	2	1445.75	360	374	TRUE
Benign and Cancer	Benign	Benign 3	Isoform 1 of Alpha-1-antitrypsin	IPI00553177	ipi.HUMAN.v3.71-random.fasta	46737.9	1	48	58	106	0.00482	0.409	AVLTIDEKGTEAAGAM	K	F	0.95	10	2	1592.78	360	375	TRUE
Benign and Cancer	Benign	Benign 3	Isoform 1 of Alpha-1-antitrypsin	IPI00553177	ipi.HUMAN.v3.71-random.fasta	46737.9	1	48	58	106	0.00482	0.409	AVLTIDEKGTEAAGAMF	K	L	0.95	5.44	2	1739.85	360	376	TRUE
Benign and Cancer	Benign	Benign 3	Isoform 1 of Alpha-1-antitrypsin	IPI00553177	ipi.HUMAN.v3.71-random.fasta	46737.9	1	48	58	106	0.00482	0.409	DLSGVTEEAPLKLS	A	K	0.95	3.12	2	1458.77	341	354	TRUE
Benign and Cancer	Benign	Benign 3	Isoform 1 of Alpha-1-antitrypsin	IPI00553177	ipi.HUMAN.v3.71-random.fasta	46737.9	1	48	58	106	0.00482	0.409	DTEEEDFHVDQVTT	K	V	0.95	4.55	2	1664.69	226	239	TRUE
Benign and Cancer	Benign	Benign 3	Isoform 1 of Alpha-1-antitrypsin	IPI00553177	ipi.HUMAN.v3.71-random.fasta	46737.9	1	48	58	106	0.00482	0.409	DTEEEDFHVDQVTTV	K	K	0.95	4.11	2	1763.76	226	240	TRUE
Benign and Cancer	Benign	Benign 3	Isoform 1 of Alpha-1-antitrypsin	IPI00553177	ipi.HUMAN.v3.71-random.fasta	46737.9	1	48	58	106	0.00482	0.409	DTEEEDFHVDQVTTVKVPM	K	M	0.95	2.26	2	2235.01	226	244	TRUE
Benign and Cancer	Benign	Benign 3	Isoform 1 of Alpha-1-antitrypsin	IPI00553177	ipi.HUMAN.v3.71-random.fasta	46737.9	1	48	58	106	0.00482	0.409	EDPQGDAAQKTDTSHHDQDHPTFNK	A	I	0.945	2.14	2	2819.23	25	49	TRUE
Benign and Cancer	Benign	Benign 3	Isoform 1 of Alpha-1-antitrypsin	IPI00553177	ipi.HUMAN.v3.71-random.fasta	46737.9	1	48	58	106	0.00482	0.409	GADLSGVTEEAPLK	N	L	0.95	3.59	2	1386.71	339	352	TRUE
Benign and Cancer	Benign	Benign 3	Isoform 1 of Alpha-1-antitrypsin	IPI00553177	ipi.HUMAN.v3.71-random.fasta	46737.9	1	48	58	106	0.00482	0.409	GADLSGVTEEAPLKLS	N	K	0.95	4.85	2	1586.83	339	354	TRUE
Benign and Cancer	Benign	Benign 3	Isoform 1 of Alpha-1-antitrypsin	IPI00553177	ipi.HUMAN.v3.71-random.fasta	46737.9	1	48	58	106	0.00482	0.409	GMFNIQHC	L	K	0.95	3.3	2	1022.42	249	256	TRUE
Benign and Cancer	Benign	Benign 3	Isoform 1 of Alpha-1-antitrypsin	IPI00553177	ipi.HUMAN.v3.71-random.fasta	46737.9	1	48	58	106	0.00482	0.409	GTEAAGAMFLEAIPM	K	S	0.95	6.43	2	1540.7	368	382	TRUE
Benign and Cancer	Benign	Benign 3	Isoform 1 of Alpha-1-antitrypsin	IPI00553177	ipi.HUMAN.v3.71-random.fasta	46737.9	1	48	58	106	0.00482	0.409	ITPNLAEFAFS	K	L	0.95	3.03	2	1209.62	50	60	TRUE
Benign and Cancer	Benign	Benign 3	Isoform 1 of Alpha-1-antitrypsin	IPI00553177	ipi.HUMAN.v3.71-random.fasta	46737.9	1	48	58	106	0.00482	0.409	LEAIPMSIPPEVK	F	F	0.949	2.48	2	1439.78	377	389	TRUE
Benign and Cancer	Benign	Benign 3	Isoform 1 of Alpha-1-antitrypsin	IPI00553177	ipi.HUMAN.v3.71-random.fasta	46737.9	1	48	58	106	0.00482	0.409	LFMGKVVNPT	P	Q	0.871	1.96	2	1121.6	407	416	TRUE
Benign and Cancer	Benign	Benign 3	Isoform 1 of Alpha-1-antitrypsin	IPI00553177	ipi.HUMAN.v3.71-random.fasta	46737.9	1	48	58	106	0.00482	0.409	LFMGKVVNPTQ	P	-	0.95	3.28	2	1233.67	407	417	TRUE
Benign and Cancer	Benign	Benign 3	Isoform 1 of Alpha-1-antitrypsin	IPI00553177	ipi.HUMAN.v3.71-random.fasta	46737.9	1	48	58	106	0.00482	0.409	LGMFNIQH	R	C	0.915	2.19	2	959.477	248	255	TRUE
Benign and Cancer	Benign	Benign 3	Isoform 1 of Alpha-1-antitrypsin	IPI00553177	ipi.HUMAN.v3.71-random.fasta	46737.9	1	48	58	106	0.00482	0.409	LGMFNIQHC	R	K	0.95	2.96	2	1135.5	248	256	TRUE
Benign and Cancer	Benign	Benign 3	Isoform 1 of Alpha-1-antitrypsin	IPI00553177	ipi.HUMAN.v3.71-random.fasta	46737.9	1	48	58	106	0.00482	0.409	LSGVTEEAPLKLS	D	K	0.95	2.74	2	1343.74	342	354	TRUE
Benign and Cancer	Benign	Benign 3	Isoform 1 of Alpha-1-antitrypsin	IPI00553177	ipi.HUMAN.v3.71-random.fasta	46737.9	1	48	58	106	0.00482	0.409	NGADLSGVTEEAPLKLS	S	K	0.95	5.47	2	1700.87	338	354	TRUE
Benign and Cancer	Benign	Benign 3	Isoform 1 of Alpha-1-antitrypsin	IPI00553177	ipi.HUMAN.v3.71-random.fasta	46737.9	1	48	58	106	0.00482	0.409	NKITPNLAEF	F	A	0.95	2.49	2	1146.62	48	57	TRUE
Benign and Cancer	Benign	Benign 3	Isoform 1 of Alpha-1-antitrypsin	IPI00553177	ipi.HUMAN.v3.71-random.fasta	46737.9	1	48	58	106	0.00482	0.409	QINDYVEKGTQGK	K	I	0.846	1.85	2	1479.74	180	192	TRUE
Benign and Cancer	Benign	Benign 3	Isoform 1 of Alpha-1-antitrypsin	IPI00553177	ipi.HUMAN.v3.71-random.fasta	46737.9	1	48	58	106	0.00482	0.409	QKTDTSHHDQDHPTFN	A	K	0.95	2.49	2	1890.8	33	48	TRUE
Benign and Cancer	Benign	Benign 3	Isoform 1 of Alpha-1-antitrypsin	IPI00553177	ipi.HUMAN.v3.71-random.fasta	46737.9	1	48	58	106	0.00482	0.409	RLGMFNIQH	K	C	0.902	1.82	2	1131.57	247	255	TRUE
Benign and Cancer	Benign	Benign 3	Isoform 1 of Alpha-1-antitrypsin	IPI00553177	ipi.HUMAN.v3.71-random.fasta	46737.9	1	48	58	106	0.00482	0.409	SGVTEEAPLKL	L	S	0.94	2.4	2	1143.63	343	353	TRUE
Benign and Cancer	Benign	Benign 3	Isoform 1 of Alpha-1-antitrypsin	IPI00553177	ipi.HUMAN.v3.71-random.fasta	46737.9	1	48	58	106	0.00482	0.409	SGVTEEAPLKLS	L	K	0.846	1.85	2	1230.66	343	354	TRUE
Benign and Cancer	Benign	Benign 3	Isoform 1 of Alpha-1-antitrypsin	IPI00553177	ipi.HUMAN.v3.71-random.fasta	46737.9	1	48	58	106	0.00482	0.409	SNGADLSGVTEEAPLKLS	F	K	0.95	3.54	2	1787.9	337	354	TRUE
Benign and Cancer	Benign	Benign 3	Isoform 1 of Alpha-1-antitrypsin	IPI00553177	ipi.HUMAN.v3.71-random.fasta	46737.9	1	48	58	106	0.00482	0.409	SPLFMGKVV	K	N	0.95	2.62	2	977.549	405	413	TRUE
Benign and Cancer	Benign	Benign 3	Isoform 1 of Alpha-1-antitrypsin	IPI00553177	ipi.HUMAN.v3.71-random.fasta	46737.9	1	48	58	106	0.00482	0.409	SPLFMGKVVNPT	K	Q	0.95	2.92	2	1289.69	405	416	TRUE
Benign and Cancer	Benign	Benign 3	Isoform 1 of Alpha-1-antitrypsin	IPI00553177	ipi.HUMAN.v3.71-random.fasta	46737.9	1	48	58	106	0.00482	0.409	SPLFMGKVVNPTQ	K	-	0.95	6.96	2	1417.75	405	417	TRUE
Benign and Cancer	Benign	Benign 3	Isoform 1 of Alpha-1-antitrypsin	IPI00553177	ipi.HUMAN.v3.71-random.fasta	46737.9	1	48	58	106	0.00482	0.409	SPLFMGKVVNPTQK	K	-	0.95	7.41	2	1545.85	405	418	TRUE
Benign and Cancer	Benign	Benign 3	Isoform 1 of Alpha-1-antitrypsin	IPI00553177	ipi.HUMAN.v3.71-random.fasta	46737.9	1	48	58	106	0.00482	0.409	SVLGQLGITK	K	V	0.95	3.4	2	1015.61	325	334	TRUE
Benign and Cancer	Benign	Benign 3	Isoform 1 of Alpha-1-antitrypsin	IPI00553177	ipi.HUMAN.v3.71-random.fasta	46737.9	1	48	58	106	0.00482	0.409	SVLGQLGITKV	K	F	0.95	5.3	2	1114.68	325	335	TRUE
Benign and Cancer	Benign	Benign 3	Isoform 1 of Alpha-1-antitrypsin	IPI00553177	ipi.HUMAN.v3.71-random.fasta	46737.9	1	48	58	106	0.00482	0.409	TDTSHHDQDHPTFN	K	K	0.95	2.8	2	1651.67	35	48	TRUE
Benign and Cancer	Benign	Benign 3	Isoform 1 of Alpha-1-antitrypsin	IPI00553177	ipi.HUMAN.v3.71-random.fasta	46737.9	1	48	58	106	0.00482	0.409	TEAAGAMFLEAIPM	G	S	0.95	3.38	2	1483.68	369	382	TRUE
Benign and Cancer	Benign	Benign 3	Isoform 1 of Alpha-1-antitrypsin	IPI00553177	ipi.HUMAN.v3.71-random.fasta	46737.9	1	48	58	106	0.00482	0.409	TEEAPLKLS	V	K	0.91	2.16	2	987.536	346	354	TRUE
Benign and Cancer	Benign	Benign 3	Isoform 1 of Alpha-1-antitrypsin	IPI00553177	ipi.HUMAN.v3.71-random.fasta	46737.9	1	48	58	106	0.00482	0.409	TLNQPDSQLQLTTGN	R	G	0.95	7.21	2	1629.81	126	140	TRUE
Benign and Cancer	Benign	Benign 3	Isoform 1 of Alpha-1-antitrypsin	IPI00553177	ipi.HUMAN.v3.71-random.fasta	46737.9	1	48	58	106	0.00482	0.409	VFSNGADLSGVTEEAPL	K	K	0.95	7.14	2	1705.83	335	351	TRUE
Benign and Cancer	Benign	Benign 3	Isoform 1 of Alpha-1-antitrypsin	IPI00553177	ipi.HUMAN.v3.71-random.fasta	46737.9	1	48	58	106	0.00482	0.409	VFSNGADLSGVTEEAPLK	K	L	0.95	7.46	2	1833.92	335	352	TRUE
Benign and Cancer	Benign	Benign 3	Isoform 1 of Alpha-1-antitrypsin	IPI00553177	ipi.HUMAN.v3.71-random.fasta	46737.9	1	48	58	106	0.00482	0.409	VFSNGADLSGVTEEAPLKL	K	S	0.95	9.59	2	1947.01	335	353	TRUE
Benign and Cancer	Benign	Benign 3	Isoform 1 of Alpha-1-antitrypsin	IPI00553177	ipi.HUMAN.v3.71-random.fasta	46737.9	1	48	58	106	0.00482	0.409	VFSNGADLSGVTEEAPLKLS	K	K	0.95	8.32	2	2034.04	335	354	TRUE
Benign and Cancer	Benign	Benign 3	Isoform 1 of Alpha-1-antitrypsin	IPI00553177	ipi.HUMAN.v3.71-random.fasta	46737.9	1	48	58	106	0.00482	0.409	VLGQLGITK	S	V	0.905	2.13	2	928.583	326	334	TRUE
Benign and Cancer	Benign	Benign 3	Isoform 1 of Alpha-1-antitrypsin	IPI00553177	ipi.HUMAN.v3.71-random.fasta	46737.9	1	48	58	106	0.00482	0.409	VLGQLGITKV	S	F	0.937	2.37	2	1027.65	326	335	TRUE
Benign and Cancer	Benign	Benign 3	Isoform 1 of Alpha-1-antitrypsin	IPI00553177	ipi.HUMAN.v3.71-random.fasta	46737.9	1	48	58	106	0.00482	0.409	VLTIDEKGTEAAGAM	A	F	0.95	2.64	2	1521.75	361	375	TRUE
Benign and Cancer	Benign	Benign 3	Isoform 1 of Alpha-1-antitrypsin	IPI00553177	ipi.HUMAN.v3.71-random.fasta	46737.9	1	48	58	106	0.00482	0.409	VTEEAPLKLS	G	K	0.95	2.74	2	1086.6	345	354	TRUE
Benign and Cancer	Benign	Benign 3	Myeloid cell nuclear differentiation antigen	IPI00013163	ipi.HUMAN.v3.71-random.fasta	45837	0.502	1	1	1	4.55e-05	0.0369	SGASTSAAVDHPPLP	P	Q	0.95	3.7	2	1406.69	162	176	TRUE
Benign and Cancer	Benign	Benign 3	Integral membrane protein 2B	IPI00031821,IPI00477987	ipi.HUMAN.v3.71-random.fasta	30339.1	0.502	1	1	1	4.55e-05	0.0338	FAVETLICS	K	-	0.95	2.59	2	1039.51	258	266	TRUE
Benign and Cancer	Benign	Benign 3	Collagen alpha-1(XIX) chain	IPI00019090,IPI00647124	ipi.HUMAN.v3.71-random.fasta	115224	0.225	1	1	1	4.55e-05	0.00963	GDPGGIIGPPG	K	L	0.846	1.85	2	936.479	561	571	TRUE
Benign and Cancer	Benign	Benign 3	Serum paraoxonase/arylesterase 1	IPI00218732	ipi.HUMAN.v3.71-random.fasta	39750.4	0.225	1	1	2	9.1e-05	0.0282	IQNILTEEPK	R	V	0.846	1.85	2	1184.65	307	316	TRUE
Benign and Cancer	Benign	Benign 3	Angiotensinogen	IPI00032220	ipi.HUMAN.v3.71-random.fasta	53154.8	1	3	3	4	0.000182	0.0639	ANAGKPKDPTFIPAPIQA	K	K	0.95	4	2	1836	57	74	TRUE
Benign and Cancer	Benign	Benign 3	Angiotensinogen	IPI00032220	ipi.HUMAN.v3.71-random.fasta	53154.8	1	3	3	4	0.000182	0.0639	SLDFTELDVAAE	R	K	0.95	4.02	2	1309.62	238	249	TRUE
Benign and Cancer	Benign	Benign 3	Angiotensinogen	IPI00032220	ipi.HUMAN.v3.71-random.fasta	53154.8	1	3	3	4	0.000182	0.0639	SLDFTELDVAAEK	R	I	0.95	6.59	2	1437.71	238	250	TRUE
Benign and Cancer	Benign	Benign 3	Inter-alpha-trypsin inhibitor heavy chain H1	IPI00292530,IPI00383338,IPI00877852,IPI00953675	ipi.HUMAN.v3.71-random.fasta	101390	0.354	1	1	1	4.55e-05	0.0121	LPDRVTGVDTD	R	P	0.912	2.17	2	1187.59	662	672	TRUE
Benign and Cancer	Benign	Benign 3	cDNA FLJ55673, highly similar to Complement factor B	IPI00019591,IPI00939824	ipi.HUMAN.v3.71-random.fasta	140944	1	8	10	13	0.000591	0.0648	EKLQDEDLGFL	K	-	0.95	3.39	2	1306.65	1256	1266	TRUE
Benign and Cancer	Benign	Benign 3	cDNA FLJ55673, highly similar to Complement factor B	IPI00019591,IPI00939824	ipi.HUMAN.v3.71-random.fasta	140944	1	8	10	13	0.000591	0.0648	FLSSLTETIEGVDAEDGHGPGEQQ	A	K	0.95	9.27	2	2516.14	736	759	TRUE
Benign and Cancer	Benign	Benign 3	cDNA FLJ55673, highly similar to Complement factor B	IPI00019591,IPI00939824	ipi.HUMAN.v3.71-random.fasta	140944	1	8	10	13	0.000591	0.0648	GSCERDAQYAPGYDK	K	V	0.95	5.36	2	1716.73	1156	1170	TRUE
Benign and Cancer	Benign	Benign 3	cDNA FLJ55673, highly similar to Complement factor B	IPI00019591,IPI00939824	ipi.HUMAN.v3.71-random.fasta	140944	1	8	10	13	0.000591	0.0648	LEDSVTYHCS	R	R	0.95	3.7	2	1210.5	685	694	TRUE
Benign and Cancer	Benign	Benign 3	cDNA FLJ55673, highly similar to Complement factor B	IPI00019591,IPI00939824	ipi.HUMAN.v3.71-random.fasta	140944	1	8	10	13	0.000591	0.0648	LSSLTETIEGVDAEDGHGPGEQQ	F	K	0.95	8.41	2	2369.07	737	759	TRUE
Benign and Cancer	Benign	Benign 3	cDNA FLJ55673, highly similar to Complement factor B	IPI00019591,IPI00939824	ipi.HUMAN.v3.71-random.fasta	140944	1	8	10	13	0.000591	0.0648	LTETIEGVDAEDGHGPGEQQ	S	K	0.95	9.02	2	2081.93	740	759	TRUE
Benign and Cancer	Benign	Benign 3	cDNA FLJ55673, highly similar to Complement factor B	IPI00019591,IPI00939824	ipi.HUMAN.v3.71-random.fasta	140944	1	8	10	13	0.000591	0.0648	SHMLGATNPTQ	F	K	0.838	1.82	2	1156.54	163	173	TRUE
Benign and Cancer	Benign	Benign 3	cDNA FLJ55673, highly similar to Complement factor B	IPI00019591,IPI00939824	ipi.HUMAN.v3.71-random.fasta	140944	1	8	10	13	0.000591	0.0648	VKDISEVVTPR	K	F	0.885	2.02	2	1242.71	1171	1181	TRUE
Benign and Cancer	Benign	Benign 3	Selenoprotein P	IPI00029061,IPI00847381	ipi.HUMAN.v3.71-random.fasta	42704.3	0.502	1	2	2	9.1e-05	0.0315	DMPASEDLQDLQ	R	K	0.95	3.27	2	1377.58	262	273	TRUE
Benign and Cancer	Benign	Benign 3	Alpha-2-macroglobulin	IPI00478003	ipi.HUMAN.v3.71-random.fasta	163291	1	7	11	14	0.000637	0.0163	FYESDVMG	G	R	0.95	3.24	2	963.376	707	714	TRUE
Benign and Cancer	Benign	Benign 3	Alpha-2-macroglobulin	IPI00478003	ipi.HUMAN.v3.71-random.fasta	163291	1	7	11	14	0.000637	0.0163	GFYESDVM	V	G	0.95	2.59	2	963.376	706	713	TRUE
Benign and Cancer	Benign	Benign 3	Alpha-2-macroglobulin	IPI00478003	ipi.HUMAN.v3.71-random.fasta	163291	1	7	11	14	0.000637	0.0163	GFYESDVMG	V	R	0.95	2.92	2	1020.4	706	714	TRUE
Benign and Cancer	Benign	Benign 3	Alpha-2-macroglobulin	IPI00478003	ipi.HUMAN.v3.71-random.fasta	163291	1	7	11	14	0.000637	0.0163	TGTHGLLVKQEDM	R	K	0.943	2.42	2	1444.71	508	520	TRUE
Benign and Cancer	Benign	Benign 3	Alpha-2-macroglobulin	IPI00478003	ipi.HUMAN.v3.71-random.fasta	163291	1	7	11	14	0.000637	0.0163	VGFYESDVM	R	G	0.95	2.89	2	1062.44	705	713	TRUE
Benign and Cancer	Benign	Benign 3	Alpha-2-macroglobulin	IPI00478003	ipi.HUMAN.v3.71-random.fasta	163291	1	7	11	14	0.000637	0.0163	VGFYESDVMG	R	R	0.95	2.51	2	1103.47	705	714	TRUE
Benign and Cancer	Benign	Benign 3	Alpha-2-macroglobulin	IPI00478003	ipi.HUMAN.v3.71-random.fasta	163291	1	7	11	14	0.000637	0.0163	VGFYESDVMGR	R	G	0.95	6.47	2	1275.57	705	715	TRUE
Benign and Cancer	Benign	Benign 3	187 kDa protein	IPI00874173-R	ipi.HUMAN.v3.71-random.fasta	186588	0.502	1	1	1	4.55e-05	0.0073	GITAQTGALEST	E	L	0.95	2.57	2	1148.58	362	373	TRUE
Benign and Cancer	Benign	Benign 3	pulmonary surfactant-associated protein B precursor	IPI00296083,IPI00910268,IPI00915806	ipi.HUMAN.v3.71-random.fasta	43346.3	0.502	1	1	1	4.55e-05	0.028	LRDPLPDPLLD	P	K	0.95	2.89	2	1263.69	176	186	TRUE
Benign and Cancer	Benign	Benign 3	Isoform 2 of Carboxypeptidase B2	IPI00293057,IPI00329775,IPI00952848	ipi.HUMAN.v3.71-random.fasta	40909.9	0.502	1	1	2	9.1e-05	0.0333	FQSGQVLAALPR	A	T	0.95	4.21	2	1286.72	23	34	TRUE
Benign and Cancer	Benign	Benign 3	Serpin peptidase inhibitor, clade D (Heparin cofactor), member 1	IPI00292950,IPI00879573	ipi.HUMAN.v3.71-random.fasta	60180.6	0.988	2	2	4	0.000182	0.0361	GSKGPLDQLE	G	K	0.846	1.85	2	1043.54	48	57	TRUE
Benign and Cancer	Benign	Benign 3	Serpin peptidase inhibitor, clade D (Heparin cofactor), member 1	IPI00292950,IPI00879573	ipi.HUMAN.v3.71-random.fasta	60180.6	0.988	2	2	4	0.000182	0.0361	SVNDLYIQK	R	Q	0.921	2.24	2	1079.57	248	256	TRUE
Benign and Cancer	Benign	Benign 3	Isoform 1 of HHIP-like protein 1	IPI00477056,IPI00873374	ipi.HUMAN.v3.71-random.fasta	86731.7	0.502	1	1	1	4.55e-05	0.0205	MSTGEPSATAPRGVVY	F	K	0.95	2.55	2	1622.78	555	570	TRUE
Benign and Cancer	Benign	Benign 3	Myosin-7	IPI00025880,IPI00514201	ipi.HUMAN.v3.71-random.fasta	223104	0.502	1	1	1	4.55e-05	0.00775	RQAEEAEEQANTNLS	K	K	0.95	5.03	2	1689.77	1880	1894	TRUE
Benign and Cancer	Benign	Benign 3	Polymeric immunoglobulin receptor	IPI00004573	ipi.HUMAN.v3.71-random.fasta	83283.4	1	3	3	4	0.000182	0.0262	ADAAPDEKVLDSGF	K	R	0.95	6.35	2	1434.67	578	591	TRUE
Benign and Cancer	Benign	Benign 3	Polymeric immunoglobulin receptor	IPI00004573	ipi.HUMAN.v3.71-random.fasta	83283.4	1	3	3	4	0.000182	0.0262	DVSLAKADAAPDEK	R	V	0.95	5.82	2	1429.72	572	585	TRUE
Benign and Cancer	Benign	Benign 3	Polymeric immunoglobulin receptor	IPI00004573	ipi.HUMAN.v3.71-random.fasta	83283.4	1	3	3	4	0.000182	0.0262	DVSLAKADAAPDEKVLDSGF	R	R	0.95	5.8	2	2048.02	572	591	TRUE
Benign and Cancer	Benign	Benign 3	Matrix Gla protein	IPI00028714	ipi.HUMAN.v3.71-random.fasta	12353.6	0.99	1	1	1	4.55e-05	0.0874	ACDDYRLCE	E	R	0.944	2.43	2	1201.46	72	80	TRUE
Benign and Cancer	Benign	Benign 3	Apolipoprotein A-II	IPI00021854	ipi.HUMAN.v3.71-random.fasta	11175.3	1	9	9	11	0.0005	0.51	DLMEKVKSPELQAEA	K	K	0.871	1.96	2	1703.85	47	61	TRUE
Benign and Cancer	Benign	Benign 3	Apolipoprotein A-II	IPI00021854	ipi.HUMAN.v3.71-random.fasta	11175.3	1	9	9	11	0.0005	0.51	FQTVTDYGKDLME	Y	K	0.95	6.7	2	1562.7	38	50	TRUE
Benign and Cancer	Benign	Benign 3	Apolipoprotein A-II	IPI00021854	ipi.HUMAN.v3.71-random.fasta	11175.3	1	9	9	11	0.0005	0.51	FQTVTDYGKDLMEK	Y	V	0.95	3.41	2	1690.8	38	51	TRUE
Benign and Cancer	Benign	Benign 3	Apolipoprotein A-II	IPI00021854	ipi.HUMAN.v3.71-random.fasta	11175.3	1	9	9	11	0.0005	0.51	QAKEPCVESLVSQ	R	Y	0.95	5.02	2	1457.69	24	36	TRUE
Benign and Cancer	Benign	Benign 3	Apolipoprotein A-II	IPI00021854	ipi.HUMAN.v3.71-random.fasta	11175.3	1	9	9	11	0.0005	0.51	QTVTDYGKDLME	F	K	0.95	2.52	2	1415.64	39	50	TRUE
Benign and Cancer	Benign	Benign 3	Apolipoprotein A-II	IPI00021854	ipi.HUMAN.v3.71-random.fasta	11175.3	1	9	9	11	0.0005	0.51	QTVTDYGKDLMEK	F	V	0.95	3.96	2	1526.7	39	51	TRUE
Benign and Cancer	Benign	Benign 3	Apolipoprotein A-II	IPI00021854	ipi.HUMAN.v3.71-random.fasta	11175.3	1	9	9	11	0.0005	0.51	QTVTDYGKDLMEKV	F	K	0.95	3	2	1625.77	39	52	TRUE
Benign and Cancer	Benign	Benign 3	Apolipoprotein A-II	IPI00021854	ipi.HUMAN.v3.71-random.fasta	11175.3	1	9	9	11	0.0005	0.51	SYFEKSKEQLTPLI	K	K	0.846	1.85	2	1682.9	63	76	TRUE
Benign and Cancer	Benign	Benign 3	Apolipoprotein A-II	IPI00021854	ipi.HUMAN.v3.71-random.fasta	11175.3	1	9	9	11	0.0005	0.51	TVTDYGKDLME	Q	K	0.95	3.96	2	1287.58	40	50	TRUE
Benign and Cancer	Benign	Benign 3	Serum amyloid A protein	IPI00552578	ipi.HUMAN.v3.71-random.fasta	13532.6	0.998	2	2	2	9.1e-05	0.148	FGHGAEDSLADQAANEWG	F	R	0.95	4.13	2	1874.79	87	104	TRUE
Benign and Cancer	Benign	Benign 3	Serum amyloid A protein	IPI00552578	ipi.HUMAN.v3.71-random.fasta	13532.6	0.998	2	2	2	9.1e-05	0.148	GAEDSLADQAAN	H	E	0.95	5.21	2	1161.5	90	101	TRUE	IPI00006146
Benign and Cancer	Benign	Benign 3	55 kDa protein	IPI00029863,IPI00879231	ipi.HUMAN.v3.71-random.fasta	55065.2	0.985	1	1	1	4.55e-05	0.0303	VPPMEEDYPQFGSPK	L	-	0.95	3.34	2	1736.78	481	495	TRUE
Benign and Cancer	Benign	Benign 3	Hornerin	IPI00398625	ipi.HUMAN.v3.71-random.fasta	282373	0.502	1	1	3	0.000136	0.00456	GSGSGWSSSRGPY	Y	E	0.95	3.14	2	1284.56	1498	1510	TRUE
Benign and Cancer	Benign	Benign 3	Putative uncharacterized protein	IPI00550731,IPI00784865,IPI00784985,IPI00853045,IPI00889156,IPI00909649,IPI00939470,IPI00939805,IPI00940069,IPI00940952,IPI00941203,IPI00941420,IPI00941650,IPI00942387,IPI00942608	ipi.HUMAN.v3.71-random.fasta	26234.3	0.998	2	2	2	9.1e-05	0.146	VDNALQSGNSQESVTEQDS	K	K	0.95	7.22	2	2007.87	175	193	TRUE
Benign and Cancer	Benign	Benign 3	Putative uncharacterized protein	IPI00550731,IPI00784865,IPI00784985,IPI00853045,IPI00889156,IPI00909649,IPI00939470,IPI00939805,IPI00940069,IPI00940952,IPI00941203,IPI00941420,IPI00941650,IPI00942387,IPI00942608	ipi.HUMAN.v3.71-random.fasta	26234.3	0.998	2	2	2	9.1e-05	0.146	VYACEVTHQGLSSPVT	K	K	0.95	2.8	2	1747.83	216	231	TRUE
Benign and Cancer	Benign	Benign 3	Isoform 1 of Gamma-glutamyltransferase 5	IPI00002243,IPI00855794	ipi.HUMAN.v3.71-random.fasta	62260.9	0.264	1	1	1	4.55e-05	0.0324	SHAPSLLDQCAQALPLGTG	A	A	0.871	1.96	2	1935.96	116	134	TRUE
Benign and Cancer	Benign	Benign 3	Dopamine beta-hydroxylase	IPI00171678	ipi.HUMAN.v3.71-random.fasta	69065.4	0.502	1	1	1	4.55e-05	0.0211	AGPTVVSIGGGKG	P	-	0.95	3	2	1099.61	605	617	TRUE
Benign and Cancer	Benign	Benign 3	Isoform 1 of Putative sodium-coupled neutral amino acid transporter 10	IPI00443799	ipi.HUMAN.v3.71-random.fasta	119761	0.502	1	1	1	4.55e-05	0.0125	QVEVHQEPGAAVPR	R	G	0.95	5.03	2	1499.76	747	760	TRUE
Benign and Cancer	Benign	Benign 3	Isoform Gamma-B of Fibrinogen gamma chain	IPI00021891,IPI00877703	ipi.HUMAN.v3.71-random.fasta	51513.3	1	27	35	47	0.00214	0.0486	AIQLTYNPDE	K	S	0.95	2.31	2	1163.56	89	98	TRUE
Benign and Cancer	Benign	Benign 3	Isoform Gamma-B of Fibrinogen gamma chain	IPI00021891,IPI00877703	ipi.HUMAN.v3.71-random.fasta	51513.3	1	27	35	47	0.00214	0.0486	AIQLTYNPDESSKP	K	N	0.95	4.68	2	1562.77	89	102	TRUE
Benign and Cancer	Benign	Benign 3	Isoform Gamma-B of Fibrinogen gamma chain	IPI00021891,IPI00877703	ipi.HUMAN.v3.71-random.fasta	51513.3	1	27	35	47	0.00214	0.0486	AIQLTYNPDESSKPN	K	M	0.95	7.74	2	1676.81	89	103	TRUE
Benign and Cancer	Benign	Benign 3	Isoform Gamma-B of Fibrinogen gamma chain	IPI00021891,IPI00877703	ipi.HUMAN.v3.71-random.fasta	51513.3	1	27	35	47	0.00214	0.0486	AIQLTYNPDESSKPNM	K	I	0.95	8.62	2	1823.85	89	104	TRUE
Benign and Cancer	Benign	Benign 3	Isoform Gamma-B of Fibrinogen gamma chain	IPI00021891,IPI00877703	ipi.HUMAN.v3.71-random.fasta	51513.3	1	27	35	47	0.00214	0.0486	AIQLTYNPDESSKPNMI	K	D	0.95	9.52	2	1936.93	89	105	TRUE
Benign and Cancer	Benign	Benign 3	Isoform Gamma-B of Fibrinogen gamma chain	IPI00021891,IPI00877703	ipi.HUMAN.v3.71-random.fasta	51513.3	1	27	35	47	0.00214	0.0486	AIQLTYNPDESSKPNMID	K	A	0.95	3.6	2	2051.96	89	106	TRUE
Benign and Cancer	Benign	Benign 3	Isoform Gamma-B of Fibrinogen gamma chain	IPI00021891,IPI00877703	ipi.HUMAN.v3.71-random.fasta	51513.3	1	27	35	47	0.00214	0.0486	AIQLTYNPDESSKPNMIDA	K	A	0.95	5.57	2	2123	89	107	TRUE
Benign and Cancer	Benign	Benign 3	Isoform Gamma-B of Fibrinogen gamma chain	IPI00021891,IPI00877703	ipi.HUMAN.v3.71-random.fasta	51513.3	1	27	35	47	0.00214	0.0486	AIQLTYNPDESSKPNMIDAA	K	T	0.95	7.62	2	2178.04	89	108	TRUE
Benign and Cancer	Benign	Benign 3	Isoform Gamma-B of Fibrinogen gamma chain	IPI00021891,IPI00877703	ipi.HUMAN.v3.71-random.fasta	51513.3	1	27	35	47	0.00214	0.0486	AIQLTYNPDESSKPNMIDAAT	K	L	0.95	6.2	2	2279.09	89	109	TRUE
Benign and Cancer	Benign	Benign 3	Isoform Gamma-B of Fibrinogen gamma chain	IPI00021891,IPI00877703	ipi.HUMAN.v3.71-random.fasta	51513.3	1	27	35	47	0.00214	0.0486	AIQLTYNPDESSKPNMIDAATL	K	K	0.95	4.4	2	2408.17	89	110	TRUE
Benign and Cancer	Benign	Benign 3	Isoform Gamma-B of Fibrinogen gamma chain	IPI00021891,IPI00877703	ipi.HUMAN.v3.71-random.fasta	51513.3	1	27	35	47	0.00214	0.0486	IQLTYNPDESSKPN	A	M	0.95	6	2	1605.78	90	103	TRUE
Benign and Cancer	Benign	Benign 3	Isoform Gamma-B of Fibrinogen gamma chain	IPI00021891,IPI00877703	ipi.HUMAN.v3.71-random.fasta	51513.3	1	27	35	47	0.00214	0.0486	IQLTYNPDESSKPNM	A	I	0.95	8.48	2	1752.81	90	104	TRUE
Benign and Cancer	Benign	Benign 3	Isoform Gamma-B of Fibrinogen gamma chain	IPI00021891,IPI00877703	ipi.HUMAN.v3.71-random.fasta	51513.3	1	27	35	47	0.00214	0.0486	IQLTYNPDESSKPNMIDAAT	A	L	0.95	5.92	2	2224.04	90	109	TRUE
Benign and Cancer	Benign	Benign 3	Isoform Gamma-B of Fibrinogen gamma chain	IPI00021891,IPI00877703	ipi.HUMAN.v3.71-random.fasta	51513.3	1	27	35	47	0.00214	0.0486	IQLTYNPDESSKPNMIDAATL	A	K	0.95	3.33	2	2337.13	90	110	TRUE
Benign and Cancer	Benign	Benign 3	Isoform Gamma-B of Fibrinogen gamma chain	IPI00021891,IPI00877703	ipi.HUMAN.v3.71-random.fasta	51513.3	1	27	35	47	0.00214	0.0486	LTYNPDESSKPNMIDAA	Q	T	0.949	2.48	2	1865.86	92	108	TRUE
Benign and Cancer	Benign	Benign 3	Isoform Gamma-B of Fibrinogen gamma chain	IPI00021891,IPI00877703	ipi.HUMAN.v3.71-random.fasta	51513.3	1	27	35	47	0.00214	0.0486	LTYNPDESSKPNMIDAAT	Q	L	0.95	2.77	2	1982.9	92	109	TRUE
Benign and Cancer	Benign	Benign 3	Isoform Gamma-B of Fibrinogen gamma chain	IPI00021891,IPI00877703	ipi.HUMAN.v3.71-random.fasta	51513.3	1	27	35	47	0.00214	0.0486	PDESSKPNMIDAA	N	T	0.94	2.4	2	1374.62	96	108	TRUE
Benign and Cancer	Benign	Benign 3	Isoform Gamma-B of Fibrinogen gamma chain	IPI00021891,IPI00877703	ipi.HUMAN.v3.71-random.fasta	51513.3	1	27	35	47	0.00214	0.0486	PDESSKPNMIDAAT	N	L	0.95	3.19	2	1475.67	96	109	TRUE
Benign and Cancer	Benign	Benign 3	Isoform Gamma-B of Fibrinogen gamma chain	IPI00021891,IPI00877703	ipi.HUMAN.v3.71-random.fasta	51513.3	1	27	35	47	0.00214	0.0486	PDESSKPNMIDAATL	N	K	0.895	2.08	2	1604.75	96	110	TRUE
Benign and Cancer	Benign	Benign 3	Isoform Gamma-B of Fibrinogen gamma chain	IPI00021891,IPI00877703	ipi.HUMAN.v3.71-random.fasta	51513.3	1	27	35	47	0.00214	0.0486	QLTYNPDESSKPNMIDAAT	I	L	0.854	1.89	2	2110.96	91	109	TRUE
Benign and Cancer	Benign	Benign 3	Isoform Gamma-B of Fibrinogen gamma chain	IPI00021891,IPI00877703	ipi.HUMAN.v3.71-random.fasta	51513.3	1	27	35	47	0.00214	0.0486	TYNPDESSKPNM	L	I	0.95	5.82	2	1382.59	93	104	TRUE
Benign and Cancer	Benign	Benign 3	Isoform Gamma-B of Fibrinogen gamma chain	IPI00021891,IPI00877703	ipi.HUMAN.v3.71-random.fasta	51513.3	1	27	35	47	0.00214	0.0486	TYNPDESSKPNMI	L	D	0.95	3.7	2	1495.67	93	105	TRUE
Benign and Cancer	Benign	Benign 3	Isoform Gamma-B of Fibrinogen gamma chain	IPI00021891,IPI00877703	ipi.HUMAN.v3.71-random.fasta	51513.3	1	27	35	47	0.00214	0.0486	TYNPDESSKPNMIDA	L	A	0.95	6.13	2	1681.74	93	107	TRUE
Benign and Cancer	Benign	Benign 3	Isoform Gamma-B of Fibrinogen gamma chain	IPI00021891,IPI00877703	ipi.HUMAN.v3.71-random.fasta	51513.3	1	27	35	47	0.00214	0.0486	TYNPDESSKPNMIDAA	L	T	0.95	4.74	2	1768.77	93	108	TRUE
Benign and Cancer	Benign	Benign 3	Isoform Gamma-B of Fibrinogen gamma chain	IPI00021891,IPI00877703	ipi.HUMAN.v3.71-random.fasta	51513.3	1	27	35	47	0.00214	0.0486	TYNPDESSKPNMIDAAT	L	L	0.95	6	2	1853.82	93	109	TRUE
Benign and Cancer	Benign	Benign 3	Isoform Gamma-B of Fibrinogen gamma chain	IPI00021891,IPI00877703	ipi.HUMAN.v3.71-random.fasta	51513.3	1	27	35	47	0.00214	0.0486	TYNPDESSKPNMIDAATL	L	K	0.926	2.28	2	1982.9	93	110	TRUE
Benign and Cancer	Benign	Benign 3	Isoform Gamma-B of Fibrinogen gamma chain	IPI00021891,IPI00877703	ipi.HUMAN.v3.71-random.fasta	51513.3	1	27	35	47	0.00214	0.0486	YNPDESSKPNMIDAATL	T	K	0.888	2.04	2	1881.85	94	110	TRUE
Benign and Cancer	Benign	Benign 3	Isoform 2 of Apolipoprotein L1	IPI00186903,IPI00514475,IPI00914948	ipi.HUMAN.v3.71-random.fasta	45919.6	1	4	5	8	0.000364	0.0628	RVTEPISAESGEQVE	P	R	0.95	7.55	2	1630.79	321	335	TRUE
Benign and Cancer	Benign	Benign 3	Isoform 2 of Apolipoprotein L1	IPI00186903,IPI00514475,IPI00914948	ipi.HUMAN.v3.71-random.fasta	45919.6	1	4	5	8	0.000364	0.0628	RVTEPISAESGEQVER	P	V	0.95	9.55	2	1786.89	321	336	TRUE
Benign and Cancer	Benign	Benign 3	Isoform 2 of Apolipoprotein L1	IPI00186903,IPI00514475,IPI00914948	ipi.HUMAN.v3.71-random.fasta	45919.6	1	4	5	8	0.000364	0.0628	VTEPISAESGEQVER	R	V	0.95	7.49	2	1630.79	322	336	TRUE
Benign and Cancer	Benign	Benign 3	Isoform 2 of Apolipoprotein L1	IPI00186903,IPI00514475,IPI00914948	ipi.HUMAN.v3.71-random.fasta	45919.6	1	4	5	8	0.000364	0.0628	VTEPISAESGEQVERVNEPSILEMS	R	R	0.95	7.35	2	2746.31	322	346	TRUE
Benign and Cancer	Benign	Benign 3	Inter-alpha (Globulin) inhibitor H2	IPI00645038	ipi.HUMAN.v3.71-random.fasta	105218	1	3	3	3	0.000136	0.0417	NDLISATKTQVADA	R	K	0.95	4.13	2	1446.74	349	362	TRUE
Benign and Cancer	Benign	Benign 3	Inter-alpha (Globulin) inhibitor H2	IPI00645038	ipi.HUMAN.v3.71-random.fasta	105218	1	3	3	3	0.000136	0.0417	NVKENIQDNISL	K	F	0.95	2.54	2	1386.72	426	437	TRUE
Benign and Cancer	Benign	Benign 3	Inter-alpha (Globulin) inhibitor H2	IPI00645038	ipi.HUMAN.v3.71-random.fasta	105218	1	3	3	3	0.000136	0.0417	TSLVIENEAGDER	L	M	0.95	3.48	2	1432.69	615	627	TRUE
Benign and Cancer	Benign	Benign 3	Complement C3 (Fragment)	IPI00783987	ipi.HUMAN.v3.71-random.fasta	187149	1	15	18	55	0.0025	0.0505	EDIPPADLSDQVPDTESET	K	R	0.95	10.3	2	2057.9	960	978	TRUE
Benign and Cancer	Benign	Benign 3	Complement C3 (Fragment)	IPI00783987	ipi.HUMAN.v3.71-random.fasta	187149	1	15	18	55	0.0025	0.0505	EDIPPADLSDQVPDTESETR	K	I	0.95	6.39	2	2214	960	979	TRUE
Benign and Cancer	Benign	Benign 3	Complement C3 (Fragment)	IPI00783987	ipi.HUMAN.v3.71-random.fasta	187149	1	15	18	55	0.0025	0.0505	EGVQKEDIPPADLSDQVPDTESET	R	R	0.95	7.8	2	2599.19	955	978	TRUE
Benign and Cancer	Benign	Benign 3	Complement C3 (Fragment)	IPI00783987	ipi.HUMAN.v3.71-random.fasta	187149	1	15	18	55	0.0025	0.0505	EGVQKEDIPPADLSDQVPDTESETR	R	I	0.938	2.04	2	2755.29	955	979	TRUE
Benign and Cancer	Benign	Benign 3	Complement C3 (Fragment)	IPI00783987	ipi.HUMAN.v3.71-random.fasta	187149	1	15	18	55	0.0025	0.0505	ENEGFTVTAEGK	K	G	0.95	4.85	2	1281.6	1326	1337	TRUE
Benign and Cancer	Benign	Benign 3	Complement C3 (Fragment)	IPI00783987	ipi.HUMAN.v3.71-random.fasta	187149	1	15	18	55	0.0025	0.0505	ILLQGTPVAQMTEDAVDAERL	R	K	0.95	11.1	2	2286.16	980	1000	TRUE
Benign and Cancer	Benign	Benign 3	Complement C3 (Fragment)	IPI00783987	ipi.HUMAN.v3.71-random.fasta	187149	1	15	18	55	0.0025	0.0505	IPPADLSDQVPDTES	D	E	0.95	3.37	2	1583.74	962	976	TRUE
Benign and Cancer	Benign	Benign 3	Complement C3 (Fragment)	IPI00783987	ipi.HUMAN.v3.71-random.fasta	187149	1	15	18	55	0.0025	0.0505	IPPADLSDQVPDTESETR	D	I	0.95	8.28	2	1969.94	962	979	TRUE
Benign and Cancer	Benign	Benign 3	Complement C3 (Fragment)	IPI00783987	ipi.HUMAN.v3.71-random.fasta	187149	1	15	18	55	0.0025	0.0505	LSDQVPDTESET	D	R	0.95	2.92	2	1320.58	967	978	TRUE
Benign and Cancer	Benign	Benign 3	Complement C3 (Fragment)	IPI00783987	ipi.HUMAN.v3.71-random.fasta	187149	1	15	18	55	0.0025	0.0505	QMTEDAVDAERLK	A	H	0.95	2.59	2	1504.69	989	1001	TRUE
Benign and Cancer	Benign	Benign 3	Complement C3 (Fragment)	IPI00783987	ipi.HUMAN.v3.71-random.fasta	187149	1	15	18	55	0.0025	0.0505	REGVQKEDIPPADLSDQVPDTESET	G	R	0.95	7.21	2	2755.29	954	978	TRUE
Benign and Cancer	Benign	Benign 3	Complement C3 (Fragment)	IPI00783987	ipi.HUMAN.v3.71-random.fasta	187149	1	15	18	55	0.0025	0.0505	SEETKENEGFTVTAEG	R	K	0.95	7.59	2	1727.76	1321	1336	TRUE
Benign and Cancer	Benign	Benign 3	Complement C3 (Fragment)	IPI00783987	ipi.HUMAN.v3.71-random.fasta	187149	1	15	18	55	0.0025	0.0505	SEETKENEGFTVTAEGK	R	G	0.95	7.25	2	1855.86	1321	1337	TRUE
Benign and Cancer	Benign	Benign 3	Complement C3 (Fragment)	IPI00783987	ipi.HUMAN.v3.71-random.fasta	187149	1	15	18	55	0.0025	0.0505	TLDPERLGREGVQKEDIPPADLSDQVPDTESET	R	R	0.95	2.34	2	3636.75	946	978	TRUE
Benign and Cancer	Benign	Benign 3	Complement C3 (Fragment)	IPI00783987	ipi.HUMAN.v3.71-random.fasta	187149	1	15	18	55	0.0025	0.0505	TRFISLGEACK	R	K	0.95	4.24	2	1281.66	711	721	TRUE
Benign and Cancer	Benign	Benign 3	Isoform 1 of Collagen alpha-1(IV) chain	IPI00743696,IPI00873684	ipi.HUMAN.v3.71-random.fasta	160618	0.237	1	1	1	4.55e-05	0.00959	NERAHGQDLGTAGSCL	G	R	0.854	1.89	2	1685.77	1479	1494	TRUE
Benign and Cancer	Benign	Benign 3	Ceruloplasmin	IPI00017601,IPI00947307	ipi.HUMAN.v3.71-random.fasta	122208	1	5	6	9	0.000409	0.0516	ALYLQYTDETF	K	R	0.95	4.04	2	1363.64	70	80	TRUE
Benign and Cancer	Benign	Benign 3	Ceruloplasmin	IPI00017601,IPI00947307	ipi.HUMAN.v3.71-random.fasta	122208	1	5	6	9	0.000409	0.0516	DDEEFIESNK	K	M	0.95	2.8	2	1225.52	948	957	TRUE
Benign and Cancer	Benign	Benign 3	Ceruloplasmin	IPI00017601,IPI00947307	ipi.HUMAN.v3.71-random.fasta	122208	1	5	6	9	0.000409	0.0516	LISVDTEHSNIYLQNGPD	K	R	0.95	2.68	2	2014.97	44	61	TRUE
Benign and Cancer	Benign	Benign 3	Ceruloplasmin	IPI00017601,IPI00947307	ipi.HUMAN.v3.71-random.fasta	122208	1	5	6	9	0.000409	0.0516	NNEGTYYSPNYNPQS	K	R	0.95	6.49	2	1747.72	485	499	TRUE
Benign and Cancer	Benign	Benign 3	Ceruloplasmin	IPI00017601,IPI00947307	ipi.HUMAN.v3.71-random.fasta	122208	1	5	6	9	0.000409	0.0516	YLQYTDETFR	L	T	0.945	2.44	2	1335.62	72	81	TRUE
Benign and Cancer	Benign	Benign 3	Isoform 1 of PDZ and LIM domain protein 3	IPI00004471,IPI00167134	ipi.HUMAN.v3.71-random.fasta	39232.5	0.502	1	1	1	4.55e-05	0.0467	VLQGMVDDGSDDRPAGT	R	R	0.95	3.72	2	1748.78	255	271	TRUE
Benign and Cancer	Benign	Benign 3	Isoform A of Osteopontin	IPI00021000,IPI00218874,IPI00218875,IPI00306339,IPI00385896,IPI00921882	ipi.HUMAN.v3.71-random.fasta	35422.6	1	4	4	4	0.000182	0.153	DIQYPDATDEDITSH	P	M	0.95	4.47	2	1719.73	178	192	TRUE
Benign and Cancer	Benign	Benign 3	Isoform A of Osteopontin	IPI00021000,IPI00218874,IPI00218875,IPI00306339,IPI00385896,IPI00921882	ipi.HUMAN.v3.71-random.fasta	35422.6	1	4	4	4	0.000182	0.153	DSYETSQLDDQSAETHSH	K	K	0.95	8.92	2	2049.83	223	240	TRUE
Benign and Cancer	Benign	Benign 3	Isoform A of Osteopontin	IPI00021000,IPI00218874,IPI00218875,IPI00306339,IPI00385896,IPI00921882	ipi.HUMAN.v3.71-random.fasta	35422.6	1	4	4	4	0.000182	0.153	GKDSYETSQLDDQSAETHSH	R	K	0.95	9.2	2	2234.94	221	240	TRUE
Benign and Cancer	Benign	Benign 3	Isoform A of Osteopontin	IPI00021000,IPI00218874,IPI00218875,IPI00306339,IPI00385896,IPI00921882	ipi.HUMAN.v3.71-random.fasta	35422.6	1	4	4	4	0.000182	0.153	ISHELDSASSEVN	R	-	0.95	3.92	2	1387.63	302	314	TRUE
Benign and Cancer	Benign	Benign 3	Complement C1s subcomponent	IPI00017696,IPI00749179	ipi.HUMAN.v3.71-random.fasta	76684.2	1	3	3	4	0.000182	0.032	TMQENSTPRED	K	-	0.95	3.96	2	1307.55	678	688	TRUE
Benign and Cancer	Benign	Benign 3	Complement C1s subcomponent	IPI00017696,IPI00749179	ipi.HUMAN.v3.71-random.fasta	76684.2	1	3	3	4	0.000182	0.032	TNFDNDIAL	R	V	0.918	2.21	2	1022.48	524	532	TRUE
Benign and Cancer	Benign	Benign 3	Complement C1s subcomponent	IPI00017696,IPI00749179	ipi.HUMAN.v3.71-random.fasta	76684.2	1	3	3	4	0.000182	0.032	TNFDNDIALVR	R	L	0.95	5.28	2	1277.65	524	534	TRUE
Benign and Cancer	Benign	Benign 3	Nucleobindin-1	IPI00295542,IPI00893190	ipi.HUMAN.v3.71-random.fasta	53879.6	0.502	1	1	1	4.55e-05	0.0369	FHPDTDDVPVPAPAGDQ	K	K	0.95	3.89	2	1777.8	422	438	TRUE
Benign and Cancer	Benign	Benign 3	Isoform 1 of Periostin	IPI00007960,IPI00410241,IPI00641231	ipi.HUMAN.v3.71-random.fasta	93318	1	2	2	2	9.1e-05	0.0167	IIDGVPVEITEK	K	E	0.95	2.82	2	1312.74	736	747	TRUE
Benign and Cancer	Benign	Benign 3	Isoform 1 of Periostin	IPI00007960,IPI00410241,IPI00641231	ipi.HUMAN.v3.71-random.fasta	93318	1	2	2	2	9.1e-05	0.0167	IIDGVPVEITEKET	K	R	0.95	4.32	2	1542.83	736	749	TRUE
Benign and Cancer	Benign	Benign 3	Apolipoprotein E	IPI00021842	ipi.HUMAN.v3.71-random.fasta	36153.5	1	29	37	69	0.00314	0.473	AATVGSLAGQPLQ	R	E	0.95	3.34	2	1212.66	210	222	TRUE
Benign and Cancer	Benign	Benign 3	Apolipoprotein E	IPI00021842	ipi.HUMAN.v3.71-random.fasta	36153.5	1	29	37	69	0.00314	0.473	AATVGSLAGQPLQER	R	A	0.95	5.11	2	1497.8	210	224	TRUE
Benign and Cancer	Benign	Benign 3	Apolipoprotein E	IPI00021842	ipi.HUMAN.v3.71-random.fasta	36153.5	1	29	37	69	0.00314	0.473	ALMDETMKEL	R	K	0.888	2.04	2	1212.55	80	89	TRUE
Benign and Cancer	Benign	Benign 3	Apolipoprotein E	IPI00021842	ipi.HUMAN.v3.71-random.fasta	36153.5	1	29	37	69	0.00314	0.473	ATVGSLAGQPLQ	A	E	0.95	3.27	2	1141.62	211	222	TRUE
Benign and Cancer	Benign	Benign 3	Apolipoprotein E	IPI00021842	ipi.HUMAN.v3.71-random.fasta	36153.5	1	29	37	69	0.00314	0.473	ATVGSLAGQPLQE	A	R	0.916	2.2	2	1270.66	211	223	TRUE
Benign and Cancer	Benign	Benign 3	Apolipoprotein E	IPI00021842	ipi.HUMAN.v3.71-random.fasta	36153.5	1	29	37	69	0.00314	0.473	AYKSELEEQLTPVAEET	K	R	0.95	7.34	2	1936.94	91	107	TRUE
Benign and Cancer	Benign	Benign 3	Apolipoprotein E	IPI00021842	ipi.HUMAN.v3.71-random.fasta	36153.5	1	29	37	69	0.00314	0.473	DRLDEVKEQVAEV	R	R	0.95	3	2	1529.78	245	257	TRUE
Benign and Cancer	Benign	Benign 3	Apolipoprotein E	IPI00021842	ipi.HUMAN.v3.71-random.fasta	36153.5	1	29	37	69	0.00314	0.473	GEVQAMLGQSTEELR	R	V	0.95	8.92	2	1663.8	138	152	TRUE
Benign and Cancer	Benign	Benign 3	Apolipoprotein E	IPI00021842	ipi.HUMAN.v3.71-random.fasta	36153.5	1	29	37	69	0.00314	0.473	GEVQAMLGQSTEELRV	R	R	0.95	7.1	2	1762.86	138	153	TRUE
Benign and Cancer	Benign	Benign 3	Apolipoprotein E	IPI00021842	ipi.HUMAN.v3.71-random.fasta	36153.5	1	29	37	69	0.00314	0.473	KVEQAVETEPEPEL	A	R	0.95	4.21	2	1597.8	19	32	TRUE
Benign and Cancer	Benign	Benign 3	Apolipoprotein E	IPI00021842	ipi.HUMAN.v3.71-random.fasta	36153.5	1	29	37	69	0.00314	0.473	KVEQAVETEPEPELR	A	Q	0.95	6.48	2	1753.9	19	33	TRUE
Benign and Cancer	Benign	Benign 3	Apolipoprotein E	IPI00021842	ipi.HUMAN.v3.71-random.fasta	36153.5	1	29	37	69	0.00314	0.473	LAVYQAGAREGAE	R	R	0.95	2.92	2	1334.67	177	189	TRUE
Benign and Cancer	Benign	Benign 3	Apolipoprotein E	IPI00021842	ipi.HUMAN.v3.71-random.fasta	36153.5	1	29	37	69	0.00314	0.473	LDEVKEQVAEV	R	R	0.95	2.82	2	1258.65	247	257	TRUE
Benign and Cancer	Benign	Benign 3	Apolipoprotein E	IPI00021842	ipi.HUMAN.v3.71-random.fasta	36153.5	1	29	37	69	0.00314	0.473	LGADMEDVCG	R	R	0.921	2.24	2	1082.41	122	131	TRUE
Benign and Cancer	Benign	Benign 3	Apolipoprotein E	IPI00021842	ipi.HUMAN.v3.71-random.fasta	36153.5	1	29	37	69	0.00314	0.473	LGADMEDVCGR	R	L	0.95	4.34	2	1238.51	122	132	TRUE
Benign and Cancer	Benign	Benign 3	Apolipoprotein E	IPI00021842	ipi.HUMAN.v3.71-random.fasta	36153.5	1	29	37	69	0.00314	0.473	LGADMEDVCGRLVQ	R	Y	0.95	3.68	2	1578.73	122	135	TRUE
Benign and Cancer	Benign	Benign 3	Apolipoprotein E	IPI00021842	ipi.HUMAN.v3.71-random.fasta	36153.5	1	29	37	69	0.00314	0.473	LGADMEDVCGRLVQY	R	R	0.95	4.31	2	1741.79	122	136	TRUE
Benign and Cancer	Benign	Benign 3	Apolipoprotein E	IPI00021842	ipi.HUMAN.v3.71-random.fasta	36153.5	1	29	37	69	0.00314	0.473	LKSWFEPLVEDMQ	R	R	0.95	4.43	2	1637.79	279	291	TRUE
Benign and Cancer	Benign	Benign 3	Apolipoprotein E	IPI00021842	ipi.HUMAN.v3.71-random.fasta	36153.5	1	29	37	69	0.00314	0.473	RLAVYQAGAREGAE	K	R	0.95	2.42	2	1490.77	176	189	TRUE
Benign and Cancer	Benign	Benign 3	Apolipoprotein E	IPI00021842	ipi.HUMAN.v3.71-random.fasta	36153.5	1	29	37	69	0.00314	0.473	SELEEQLTPVAEET	K	R	0.95	4.8	2	1574.74	94	107	TRUE
Benign and Cancer	Benign	Benign 3	Apolipoprotein E	IPI00021842	ipi.HUMAN.v3.71-random.fasta	36153.5	1	29	37	69	0.00314	0.473	SELEEQLTPVAEETR	K	A	0.95	8.12	2	1730.84	94	108	TRUE
Benign and Cancer	Benign	Benign 3	Apolipoprotein E	IPI00021842	ipi.HUMAN.v3.71-random.fasta	36153.5	1	29	37	69	0.00314	0.473	SELEEQLTPVAEETRA	K	R	0.95	5.13	2	1801.88	94	109	TRUE
Benign and Cancer	Benign	Benign 3	Apolipoprotein E	IPI00021842	ipi.HUMAN.v3.71-random.fasta	36153.5	1	29	37	69	0.00314	0.473	SWFEPLVEDMQ	K	R	0.95	3.68	2	1396.61	281	291	TRUE
Benign and Cancer	Benign	Benign 3	Apolipoprotein E	IPI00021842	ipi.HUMAN.v3.71-random.fasta	36153.5	1	29	37	69	0.00314	0.473	SWFEPLVEDMQR	K	Q	0.95	5.21	2	1552.71	281	292	TRUE
Benign and Cancer	Benign	Benign 3	Apolipoprotein E	IPI00021842	ipi.HUMAN.v3.71-random.fasta	36153.5	1	29	37	69	0.00314	0.473	TVGSLAGQPLQ	A	E	0.943	1.92	2	1070.58	212	222	TRUE
Benign and Cancer	Benign	Benign 3	Apolipoprotein E	IPI00021842	ipi.HUMAN.v3.71-random.fasta	36153.5	1	29	37	69	0.00314	0.473	TVGSLAGQPLQE	A	R	0.925	2.27	2	1199.63	212	223	TRUE
Benign and Cancer	Benign	Benign 3	Apolipoprotein E	IPI00021842	ipi.HUMAN.v3.71-random.fasta	36153.5	1	29	37	69	0.00314	0.473	VQAAVGTSAAPVPSDNH	K	-	0.95	9.72	2	1620.8	301	317	TRUE
Benign and Cancer	Benign	Benign 3	Apolipoprotein E	IPI00021842	ipi.HUMAN.v3.71-random.fasta	36153.5	1	29	37	69	0.00314	0.473	VRAATVGSLAGQPLQ	R	E	0.95	3.29	2	1467.83	208	222	TRUE
Benign and Cancer	Benign	Benign 3	Apolipoprotein E	IPI00021842	ipi.HUMAN.v3.71-random.fasta	36153.5	1	29	37	69	0.00314	0.473	WFEPLVEDMQR	S	Q	0.95	3.96	2	1465.68	282	292	TRUE
Benign and Cancer	Benign	Benign 3	Putative uncharacterized protein IGHM	IPI00892870,IPI00896380,IPI00939620,IPI00940716,IPI00940918,IPI00941355,IPI00941961,IPI00946337,IPI00952640	ipi.HUMAN.v3.71-random.fasta	51505.3	1	4	4	5	0.000227	0.066	EGKQVGSGVTTDQVQAEA	R	K	0.95	3.51	2	1803.87	151	168	TRUE
Benign and Cancer	Benign	Benign 3	Putative uncharacterized protein IGHM	IPI00892870,IPI00896380,IPI00939620,IPI00940716,IPI00940918,IPI00941355,IPI00941961,IPI00946337,IPI00952640	ipi.HUMAN.v3.71-random.fasta	51505.3	1	4	4	5	0.000227	0.066	LICQATGFSPR	K	Q	0.95	3.52	2	1249.64	132	142	TRUE
Benign and Cancer	Benign	Benign 3	Putative uncharacterized protein IGHM	IPI00892870,IPI00896380,IPI00939620,IPI00940716,IPI00940918,IPI00941355,IPI00941961,IPI00946337,IPI00952640	ipi.HUMAN.v3.71-random.fasta	51505.3	1	4	4	5	0.000227	0.066	QVGSGVTTDQVQAEA	K	K	0.95	4	2	1472.69	154	168	TRUE
Benign and Cancer	Benign	Benign 3	Putative uncharacterized protein IGHM	IPI00892870,IPI00896380,IPI00939620,IPI00940716,IPI00940918,IPI00941355,IPI00941961,IPI00946337,IPI00952640	ipi.HUMAN.v3.71-random.fasta	51505.3	1	4	4	5	0.000227	0.066	SKLICQATGFSPR	K	Q	0.95	5.32	2	1464.76	130	142	TRUE
Benign and Cancer	Benign	Benign 3	Actin, cytoplasmic 1	IPI00021439,IPI00894365,IPI00894498	ipi.HUMAN.v3.71-random.fasta	41737.8	1	4	5	7	0.000318	0.131	AGFAGDDAPR	K	A	0.945	2.44	2	976.448	19	28	TRUE	IPI00021428,IPI00008603,IPI00023006,IPI00930343,IPI00025416
Benign and Cancer	Benign	Benign 3	Actin, cytoplasmic 1	IPI00021439,IPI00894365,IPI00894498	ipi.HUMAN.v3.71-random.fasta	41737.8	1	4	5	7	0.000318	0.131	DSYVGDEAQS	K	K	0.95	4.02	2	1070.43	51	60	TRUE	IPI00021428,IPI00008603,IPI00023006,IPI00930343,IPI00025416
Benign and Cancer	Benign	Benign 3	Actin, cytoplasmic 1	IPI00021439,IPI00894365,IPI00894498	ipi.HUMAN.v3.71-random.fasta	41737.8	1	4	5	7	0.000318	0.131	HQGVMVGMGQKDSYVGDEAQS	R	K	0.908	1.85	2	2254.97	40	60	TRUE	IPI00021428,IPI00008603,IPI00023006,IPI00930343,IPI00025416
Benign and Cancer	Benign	Benign 3	Actin, cytoplasmic 1	IPI00021439,IPI00894365,IPI00894498	ipi.HUMAN.v3.71-random.fasta	41737.8	1	4	5	7	0.000318	0.131	VAPEEHPVLLTEAPLNPK	R	A	0.95	6.03	2	1954.06	96	113	TRUE
Benign and Cancer	Benign	Benign 3	Apolipoprotein A-IV	IPI00304273	ipi.HUMAN.v3.71-random.fasta	45399.4	1	100	117	235	0.0107	0.763	ADSLQASLRPHADEL	N	K	0.95	2.72	2	1622.81	172	186	TRUE	IPI00847179
Benign and Cancer	Benign	Benign 3	Apolipoprotein A-IV	IPI00304273	ipi.HUMAN.v3.71-random.fasta	45399.4	1	100	117	235	0.0107	0.763	AKIDQNVEEL	K	K	0.95	2.51	2	1158.6	188	197	TRUE	IPI00847179
Benign and Cancer	Benign	Benign 3	Apolipoprotein A-IV	IPI00304273	ipi.HUMAN.v3.71-random.fasta	45399.4	1	100	117	235	0.0107	0.763	AKIDQNVEELK	K	G	0.95	4	2	1286.7	188	198	TRUE	IPI00847179
Benign and Cancer	Benign	Benign 3	Apolipoprotein A-IV	IPI00304273	ipi.HUMAN.v3.71-random.fasta	45399.4	1	100	117	235	0.0107	0.763	AKIDQNVEELKG	K	R	0.95	3.15	2	1343.72	188	199	TRUE	IPI00847179
Benign and Cancer	Benign	Benign 3	Apolipoprotein A-IV	IPI00304273	ipi.HUMAN.v3.71-random.fasta	45399.4	1	100	117	235	0.0107	0.763	ALVQQMEQLR	K	Q	0.95	3.92	2	1231.65	317	326	TRUE	IPI00847179
Benign and Cancer	Benign	Benign 3	Apolipoprotein A-IV	IPI00304273	ipi.HUMAN.v3.71-random.fasta	45399.4	1	100	117	235	0.0107	0.763	ALVQQMEQLRQ	K	K	0.908	2.15	2	1343.71	317	327	TRUE	IPI00847179
Benign and Cancer	Benign	Benign 3	Apolipoprotein A-IV	IPI00304273	ipi.HUMAN.v3.71-random.fasta	45399.4	1	100	117	235	0.0107	0.763	ALVQQMEQLRQK	K	L	0.928	2.29	2	1471.81	317	328	TRUE	IPI00847179
Benign and Cancer	Benign	Benign 3	Apolipoprotein A-IV	IPI00304273	ipi.HUMAN.v3.71-random.fasta	45399.4	1	100	117	235	0.0107	0.763	APLAEDVRGNL	L	R	0.95	3.35	2	1154.62	268	278	TRUE	IPI00847179
Benign and Cancer	Benign	Benign 3	Apolipoprotein A-IV	IPI00304273	ipi.HUMAN.v3.71-random.fasta	45399.4	1	100	117	235	0.0107	0.763	ARISASAEEL	K	R	0.95	3	2	1046.55	254	263	TRUE	IPI00847179
Benign and Cancer	Benign	Benign 3	Apolipoprotein A-IV	IPI00304273	ipi.HUMAN.v3.71-random.fasta	45399.4	1	100	117	235	0.0107	0.763	ARLLPHANEVSQ	R	K	0.95	4.85	2	1334.72	111	122	TRUE	IPI00847179
Benign and Cancer	Benign	Benign 3	Apolipoprotein A-IV	IPI00304273	ipi.HUMAN.v3.71-random.fasta	45399.4	1	100	117	235	0.0107	0.763	DKVNSFFST	R	F	0.906	2.14	2	1044.5	349	357	TRUE	IPI00847179
Benign and Cancer	Benign	Benign 3	Apolipoprotein A-IV	IPI00304273	ipi.HUMAN.v3.71-random.fasta	45399.4	1	100	117	235	0.0107	0.763	DKVNSFFSTF	R	K	0.95	4.96	2	1191.57	349	358	TRUE	IPI00847179
Benign and Cancer	Benign	Benign 3	Apolipoprotein A-IV	IPI00304273	ipi.HUMAN.v3.71-random.fasta	45399.4	1	100	117	235	0.0107	0.763	DSEKLKEEIGKELEEL	K	R	0.95	3.62	2	1888.98	94	109	TRUE	IPI00847179
Benign and Cancer	Benign	Benign 3	Apolipoprotein A-IV	IPI00304273	ipi.HUMAN.v3.71-random.fasta	45399.4	1	100	117	235	0.0107	0.763	EEIGKELEEL	K	R	0.944	2.43	2	1188.6	100	109	TRUE	IPI00847179
Benign and Cancer	Benign	Benign 3	Apolipoprotein A-IV	IPI00304273	ipi.HUMAN.v3.71-random.fasta	45399.4	1	100	117	235	0.0107	0.763	ELQQRLEPYADQL	R	R	0.95	4	2	1602.81	130	142	TRUE	IPI00847179
Benign and Cancer	Benign	Benign 3	Apolipoprotein A-IV	IPI00304273	ipi.HUMAN.v3.71-random.fasta	45399.4	1	100	117	235	0.0107	0.763	ELTQQLNALFQD	S	K	0.942	2.41	2	1419.71	53	64	TRUE	IPI00847179
Benign and Cancer	Benign	Benign 3	Apolipoprotein A-IV	IPI00304273	ipi.HUMAN.v3.71-random.fasta	45399.4	1	100	117	235	0.0107	0.763	ELTQQLNALFQDK	S	L	0.95	3.74	2	1547.81	53	65	TRUE	IPI00847179
Benign and Cancer	Benign	Benign 3	Apolipoprotein A-IV	IPI00304273	ipi.HUMAN.v3.71-random.fasta	45399.4	1	100	117	235	0.0107	0.763	ENADSLQASLRPH	R	A	0.95	3.68	2	1437.71	170	182	TRUE	IPI00847179
Benign and Cancer	Benign	Benign 3	Apolipoprotein A-IV	IPI00304273	ipi.HUMAN.v3.71-random.fasta	45399.4	1	100	117	235	0.0107	0.763	ENADSLQASLRPHADE	R	L	0.945	2.44	2	1752.81	170	185	TRUE	IPI00847179
Benign and Cancer	Benign	Benign 3	Apolipoprotein A-IV	IPI00304273	ipi.HUMAN.v3.71-random.fasta	45399.4	1	100	117	235	0.0107	0.763	ENADSLQASLRPHADEL	R	K	0.95	4.11	2	1847.89	170	186	TRUE	IPI00847179
Benign and Cancer	Benign	Benign 3	Apolipoprotein A-IV	IPI00304273	ipi.HUMAN.v3.71-random.fasta	45399.4	1	100	117	235	0.0107	0.763	EVNTYAGDLQ	G	K	0.931	2.31	2	1109.51	68	77	TRUE	IPI00847179
Benign and Cancer	Benign	Benign 3	Apolipoprotein A-IV	IPI00304273	ipi.HUMAN.v3.71-random.fasta	45399.4	1	100	117	235	0.0107	0.763	FATELHERLA	P	K	0.95	3.15	2	1186.62	83	92	TRUE	IPI00847179
Benign and Cancer	Benign	Benign 3	Apolipoprotein A-IV	IPI00304273	ipi.HUMAN.v3.71-random.fasta	45399.4	1	100	117	235	0.0107	0.763	GEVNTYAGDLQ	L	K	0.95	5.39	2	1166.53	67	77	TRUE	IPI00847179
Benign and Cancer	Benign	Benign 3	Apolipoprotein A-IV	IPI00304273	ipi.HUMAN.v3.71-random.fasta	45399.4	1	100	117	235	0.0107	0.763	GPHAGDVEGHLSFLE	L	K	0.95	4.3	2	1564.74	330	344	TRUE	IPI00847179
Benign and Cancer	Benign	Benign 3	Apolipoprotein A-IV	IPI00304273	ipi.HUMAN.v3.71-random.fasta	45399.4	1	100	117	235	0.0107	0.763	GRLTPYADEF	K	K	0.95	3.66	2	1168.56	199	208	TRUE	IPI00847179
Benign and Cancer	Benign	Benign 3	Apolipoprotein A-IV	IPI00304273	ipi.HUMAN.v3.71-random.fasta	45399.4	1	100	117	235	0.0107	0.763	HAGDVEGHLSFLE	P	K	0.95	5.77	2	1410.66	332	344	TRUE	IPI00847179
Benign and Cancer	Benign	Benign 3	Apolipoprotein A-IV	IPI00304273	ipi.HUMAN.v3.71-random.fasta	45399.4	1	100	117	235	0.0107	0.763	IDQNVEELKG	K	R	0.921	2.24	2	1144.58	190	199	TRUE	IPI00847179
Benign and Cancer	Benign	Benign 3	Apolipoprotein A-IV	IPI00304273	ipi.HUMAN.v3.71-random.fasta	45399.4	1	100	117	235	0.0107	0.763	ISASAEELRQ	R	R	0.95	2.59	2	1103.57	256	265	TRUE	IPI00847179
Benign and Cancer	Benign	Benign 3	Apolipoprotein A-IV	IPI00304273	ipi.HUMAN.v3.71-random.fasta	45399.4	1	100	117	235	0.0107	0.763	KIDQNVEELKG	A	R	0.95	3.57	2	1272.68	189	199	TRUE	IPI00847179
Benign and Cancer	Benign	Benign 3	Apolipoprotein A-IV	IPI00304273	ipi.HUMAN.v3.71-random.fasta	45399.4	1	100	117	235	0.0107	0.763	KIDQTVEELR	V	R	0.95	2.66	2	1230.67	211	220	TRUE	IPI00847179
Benign and Cancer	Benign	Benign 3	Apolipoprotein A-IV	IPI00304273	ipi.HUMAN.v3.71-random.fasta	45399.4	1	100	117	235	0.0107	0.763	KLVPFATELHE	K	R	0.95	3.22	2	1283.7	79	89	TRUE	IPI00847179
Benign and Cancer	Benign	Benign 3	Apolipoprotein A-IV	IPI00304273	ipi.HUMAN.v3.71-random.fasta	45399.4	1	100	117	235	0.0107	0.763	KLVPFATELHERLA	K	K	0.95	2.43	2	1623.92	79	92	TRUE	IPI00847179
Benign and Cancer	Benign	Benign 3	Apolipoprotein A-IV	IPI00304273	ipi.HUMAN.v3.71-random.fasta	45399.4	1	100	117	235	0.0107	0.763	LGEVNTYAGDL	K	Q	0.95	2.72	2	1151.56	66	76	TRUE	IPI00847179
Benign and Cancer	Benign	Benign 3	Apolipoprotein A-IV	IPI00304273	ipi.HUMAN.v3.71-random.fasta	45399.4	1	100	117	235	0.0107	0.763	LGEVNTYAGDLQ	K	K	0.95	5.32	2	1279.62	66	77	TRUE	IPI00847179
Benign and Cancer	Benign	Benign 3	Apolipoprotein A-IV	IPI00304273	ipi.HUMAN.v3.71-random.fasta	45399.4	1	100	117	235	0.0107	0.763	LGEVNTYAGDLQK	K	K	0.95	4.72	2	1407.71	66	78	TRUE	IPI00847179
Benign and Cancer	Benign	Benign 3	Apolipoprotein A-IV	IPI00304273	ipi.HUMAN.v3.71-random.fasta	45399.4	1	100	117	235	0.0107	0.763	LGGHLDQQVEEF	E	R	0.95	4.1	2	1371.65	292	303	TRUE	IPI00847179
Benign and Cancer	Benign	Benign 3	Apolipoprotein A-IV	IPI00304273	ipi.HUMAN.v3.71-random.fasta	45399.4	1	100	117	235	0.0107	0.763	LGPHAGDVEGHL	K	S	0.95	4.12	2	1201.6	329	340	TRUE	IPI00847179
Benign and Cancer	Benign	Benign 3	Apolipoprotein A-IV	IPI00304273	ipi.HUMAN.v3.71-random.fasta	45399.4	1	100	117	235	0.0107	0.763	LGPHAGDVEGHLSFLE	K	K	0.95	6.16	2	1677.82	329	344	TRUE	IPI00847179
Benign and Cancer	Benign	Benign 3	Apolipoprotein A-IV	IPI00304273	ipi.HUMAN.v3.71-random.fasta	45399.4	1	100	117	235	0.0107	0.763	LGPHAGDVEGHLSFLEK	K	D	0.95	7.89	2	1805.92	329	345	TRUE	IPI00847179
Benign and Cancer	Benign	Benign 3	Apolipoprotein A-IV	IPI00304273	ipi.HUMAN.v3.71-random.fasta	45399.4	1	100	117	235	0.0107	0.763	LKAKIDQNVEEL	E	K	0.914	2.19	2	1399.78	186	197	TRUE	IPI00847179
Benign and Cancer	Benign	Benign 3	Apolipoprotein A-IV	IPI00304273	ipi.HUMAN.v3.71-random.fasta	45399.4	1	100	117	235	0.0107	0.763	LKEEIGKELEEL	K	R	0.95	4	2	1429.78	98	109	TRUE	IPI00847179
Benign and Cancer	Benign	Benign 3	Apolipoprotein A-IV	IPI00304273	ipi.HUMAN.v3.71-random.fasta	45399.4	1	100	117	235	0.0107	0.763	LKEEIGKELEELRA	K	R	0.95	2.21	2	1656.92	98	111	TRUE	IPI00847179
Benign and Cancer	Benign	Benign 3	Apolipoprotein A-IV	IPI00304273	ipi.HUMAN.v3.71-random.fasta	45399.4	1	100	117	235	0.0107	0.763	LNHQLEGLTF	K	Q	0.915	2.19	2	1171.61	234	243	TRUE	IPI00847179
Benign and Cancer	Benign	Benign 3	Apolipoprotein A-IV	IPI00304273	ipi.HUMAN.v3.71-random.fasta	45399.4	1	100	117	235	0.0107	0.763	LNHQLEGLTFQ	K	M	0.95	3.47	2	1299.67	234	244	TRUE	IPI00847179
Benign and Cancer	Benign	Benign 3	Apolipoprotein A-IV	IPI00304273	ipi.HUMAN.v3.71-random.fasta	45399.4	1	100	117	235	0.0107	0.763	LNHQLEGLTFQM	K	K	0.95	4.92	2	1446.7	234	245	TRUE	IPI00847179
Benign and Cancer	Benign	Benign 3	Apolipoprotein A-IV	IPI00304273	ipi.HUMAN.v3.71-random.fasta	45399.4	1	100	117	235	0.0107	0.763	LRTQVNTQAEQL	Q	R	0.95	3.89	2	1400.75	142	153	TRUE
Benign and Cancer	Benign	Benign 3	Apolipoprotein A-IV	IPI00304273	ipi.HUMAN.v3.71-random.fasta	45399.4	1	100	117	235	0.0107	0.763	LVQQMEQLR	A	Q	0.95	3.16	2	1144.61	318	326	TRUE	IPI00847179
Benign and Cancer	Benign	Benign 3	Apolipoprotein A-IV	IPI00304273	ipi.HUMAN.v3.71-random.fasta	45399.4	1	100	117	235	0.0107	0.763	LVQQMEQLRQ	A	K	0.95	2.89	2	1272.67	318	327	TRUE	IPI00847179
Benign and Cancer	Benign	Benign 3	Apolipoprotein A-IV	IPI00304273	ipi.HUMAN.v3.71-random.fasta	45399.4	1	100	117	235	0.0107	0.763	LVQQMEQLRQK	A	L	0.898	2.09	2	1400.77	318	328	TRUE	IPI00847179
Benign and Cancer	Benign	Benign 3	Apolipoprotein A-IV	IPI00304273	ipi.HUMAN.v3.71-random.fasta	45399.4	1	100	117	235	0.0107	0.763	NHQLEGLTF	L	Q	0.95	2.52	2	1058.53	235	243	TRUE	IPI00847179
Benign and Cancer	Benign	Benign 3	Apolipoprotein A-IV	IPI00304273	ipi.HUMAN.v3.71-random.fasta	45399.4	1	100	117	235	0.0107	0.763	NHQLEGLTFQ	L	M	0.95	3.46	2	1186.59	235	244	TRUE	IPI00847179
Benign and Cancer	Benign	Benign 3	Apolipoprotein A-IV	IPI00304273	ipi.HUMAN.v3.71-random.fasta	45399.4	1	100	117	235	0.0107	0.763	NHQLEGLTFQM	L	K	0.898	2.09	2	1317.63	235	245	TRUE	IPI00847179
Benign and Cancer	Benign	Benign 3	Apolipoprotein A-IV	IPI00304273	ipi.HUMAN.v3.71-random.fasta	45399.4	1	100	117	235	0.0107	0.763	QKLGPHAGDVEG	R	H	0.95	3.92	2	1190.58	327	338	TRUE	IPI00847179
Benign and Cancer	Benign	Benign 3	Apolipoprotein A-IV	IPI00304273	ipi.HUMAN.v3.71-random.fasta	45399.4	1	100	117	235	0.0107	0.763	QKLGPHAGDVEGHLS	R	F	0.95	3.77	2	1527.76	327	341	TRUE	IPI00847179
Benign and Cancer	Benign	Benign 3	Apolipoprotein A-IV	IPI00304273	ipi.HUMAN.v3.71-random.fasta	45399.4	1	100	117	235	0.0107	0.763	QKLGPHAGDVEGHLSFLE	R	K	0.95	4.02	2	1916.95	327	344	TRUE	IPI00847179
Benign and Cancer	Benign	Benign 3	Apolipoprotein A-IV	IPI00304273	ipi.HUMAN.v3.71-random.fasta	45399.4	1	100	117	235	0.0107	0.763	QQQEQQQEQVQMLAPLES	E	-	0.95	6.01	2	2140.98	379	396	TRUE	IPI00847179
Benign and Cancer	Benign	Benign 3	Apolipoprotein A-IV	IPI00304273	ipi.HUMAN.v3.71-random.fasta	45399.4	1	100	117	235	0.0107	0.763	QQQEQVQMLAPLES	E	-	0.95	4.52	2	1644.79	383	396	TRUE	IPI00847179
Benign and Cancer	Benign	Benign 3	Apolipoprotein A-IV	IPI00304273	ipi.HUMAN.v3.71-random.fasta	45399.4	1	100	117	235	0.0107	0.763	QRLAPLAEDV	R	R	0.95	5.26	2	1094.58	265	274	TRUE	IPI00847179
Benign and Cancer	Benign	Benign 3	Apolipoprotein A-IV	IPI00304273	ipi.HUMAN.v3.71-random.fasta	45399.4	1	100	117	235	0.0107	0.763	QRLAPLAEDVR	R	G	0.898	2.09	2	1250.69	265	275	TRUE	IPI00847179
Benign and Cancer	Benign	Benign 3	Apolipoprotein A-IV	IPI00304273	ipi.HUMAN.v3.71-random.fasta	45399.4	1	100	117	235	0.0107	0.763	QRLAPLAEDVRGNL	R	R	0.95	5.12	2	1534.83	265	278	TRUE	IPI00847179
Benign and Cancer	Benign	Benign 3	Apolipoprotein A-IV	IPI00304273	ipi.HUMAN.v3.71-random.fasta	45399.4	1	100	117	235	0.0107	0.763	QVNTQAEQL	T	R	0.904	2.12	2	1030.52	145	153	TRUE
Benign and Cancer	Benign	Benign 3	Apolipoprotein A-IV	IPI00304273	ipi.HUMAN.v3.71-random.fasta	45399.4	1	100	117	235	0.0107	0.763	QVQMLAPLES	E	-	0.95	2.52	2	1098.55	387	396	TRUE	IPI00847179
Benign and Cancer	Benign	Benign 3	Apolipoprotein A-IV	IPI00304273	ipi.HUMAN.v3.71-random.fasta	45399.4	1	100	117	235	0.0107	0.763	RISASAEEL	A	R	0.854	1.89	2	975.51	255	263	TRUE	IPI00847179
Benign and Cancer	Benign	Benign 3	Apolipoprotein A-IV	IPI00304273	ipi.HUMAN.v3.71-random.fasta	45399.4	1	100	117	235	0.0107	0.763	RLAPLAEDV	Q	R	0.94	2.4	2	983.552	266	274	TRUE	IPI00847179
Benign and Cancer	Benign	Benign 3	Apolipoprotein A-IV	IPI00304273	ipi.HUMAN.v3.71-random.fasta	45399.4	1	100	117	235	0.0107	0.763	RLAPLAEDVRGNL	Q	R	0.95	2.19	2	1423.8	266	278	TRUE	IPI00847179
Benign and Cancer	Benign	Benign 3	Apolipoprotein A-IV	IPI00304273	ipi.HUMAN.v3.71-random.fasta	45399.4	1	100	117	235	0.0107	0.763	RLLPHANEVSQ	A	K	0.939	2.39	2	1263.68	112	122	TRUE	IPI00847179
Benign and Cancer	Benign	Benign 3	Apolipoprotein A-IV	IPI00304273	ipi.HUMAN.v3.71-random.fasta	45399.4	1	100	117	235	0.0107	0.763	RLTPYADEF	G	K	0.95	3.48	2	1111.54	200	208	TRUE	IPI00847179
Benign and Cancer	Benign	Benign 3	Apolipoprotein A-IV	IPI00304273	ipi.HUMAN.v3.71-random.fasta	45399.4	1	100	117	235	0.0107	0.763	RVEPYGENF	R	N	0.95	3.36	2	1110.52	306	314	TRUE	IPI00847179
Benign and Cancer	Benign	Benign 3	Apolipoprotein A-IV	IPI00304273	ipi.HUMAN.v3.71-random.fasta	45399.4	1	100	117	235	0.0107	0.763	RVEPYGENFN	R	K	0.95	5.32	2	1224.56	306	315	TRUE	IPI00847179
Benign and Cancer	Benign	Benign 3	Apolipoprotein A-IV	IPI00304273	ipi.HUMAN.v3.71-random.fasta	45399.4	1	100	117	235	0.0107	0.763	RVEPYGENFNK	R	A	0.95	2.64	2	1352.66	306	316	TRUE	IPI00847179
Benign and Cancer	Benign	Benign 3	Apolipoprotein A-IV	IPI00304273	ipi.HUMAN.v3.71-random.fasta	45399.4	1	100	117	235	0.0107	0.763	SELTQQLNALF	K	Q	0.95	4.09	2	1263.66	52	62	TRUE	IPI00847179
Benign and Cancer	Benign	Benign 3	Apolipoprotein A-IV	IPI00304273	ipi.HUMAN.v3.71-random.fasta	45399.4	1	100	117	235	0.0107	0.763	SELTQQLNALFQ	K	D	0.95	4.18	2	1391.72	52	63	TRUE	IPI00847179
Benign and Cancer	Benign	Benign 3	Apolipoprotein A-IV	IPI00304273	ipi.HUMAN.v3.71-random.fasta	45399.4	1	100	117	235	0.0107	0.763	SELTQQLNALFQD	K	K	0.95	5.6	2	1506.74	52	64	TRUE	IPI00847179
Benign and Cancer	Benign	Benign 3	Apolipoprotein A-IV	IPI00304273	ipi.HUMAN.v3.71-random.fasta	45399.4	1	100	117	235	0.0107	0.763	SELTQQLNALFQDK	K	L	0.95	7.96	2	1634.84	52	65	TRUE	IPI00847179
Benign and Cancer	Benign	Benign 3	Apolipoprotein A-IV	IPI00304273	ipi.HUMAN.v3.71-random.fasta	45399.4	1	100	117	235	0.0107	0.763	SLAELGGHL	K	D	0.871	1.96	2	896.484	288	296	TRUE	IPI00847179
Benign and Cancer	Benign	Benign 3	Apolipoprotein A-IV	IPI00304273	ipi.HUMAN.v3.71-random.fasta	45399.4	1	100	117	235	0.0107	0.763	SLAELGGHLD	K	Q	0.95	3.85	2	1011.51	288	297	TRUE	IPI00847179
Benign and Cancer	Benign	Benign 3	Apolipoprotein A-IV	IPI00304273	ipi.HUMAN.v3.71-random.fasta	45399.4	1	100	117	235	0.0107	0.763	SLAELGGHLDQ	K	Q	0.95	3.08	2	1139.57	288	298	TRUE	IPI00847179
Benign and Cancer	Benign	Benign 3	Apolipoprotein A-IV	IPI00304273	ipi.HUMAN.v3.71-random.fasta	45399.4	1	100	117	235	0.0107	0.763	SLAELGGHLDQQVEEF	K	R	0.95	4.89	2	1771.85	288	303	TRUE	IPI00847179
Benign and Cancer	Benign	Benign 3	Apolipoprotein A-IV	IPI00304273	ipi.HUMAN.v3.71-random.fasta	45399.4	1	100	117	235	0.0107	0.763	SLAELGGHLDQQVEEFR	K	R	0.95	6.4	2	1927.95	288	304	TRUE	IPI00847179
Benign and Cancer	Benign	Benign 3	Apolipoprotein A-IV	IPI00304273	ipi.HUMAN.v3.71-random.fasta	45399.4	1	100	117	235	0.0107	0.763	SLAPYAQDT	R	Q	0.95	2.8	2	965.457	222	230	TRUE	IPI00847179
Benign and Cancer	Benign	Benign 3	Apolipoprotein A-IV	IPI00304273	ipi.HUMAN.v3.71-random.fasta	45399.4	1	100	117	235	0.0107	0.763	SLAPYAQDTQ	R	E	0.95	2.68	2	1093.52	222	231	TRUE	IPI00847179
Benign and Cancer	Benign	Benign 3	Apolipoprotein A-IV	IPI00304273	ipi.HUMAN.v3.71-random.fasta	45399.4	1	100	117	235	0.0107	0.763	SLAPYAQDTQE	R	K	0.95	4.27	2	1222.56	222	232	TRUE	IPI00847179
Benign and Cancer	Benign	Benign 3	Apolipoprotein A-IV	IPI00304273	ipi.HUMAN.v3.71-random.fasta	45399.4	1	100	117	235	0.0107	0.763	SLAPYAQDTQEK	R	L	0.95	4.36	2	1350.65	222	233	TRUE	IPI00847179
Benign and Cancer	Benign	Benign 3	Apolipoprotein A-IV	IPI00304273	ipi.HUMAN.v3.71-random.fasta	45399.4	1	100	117	235	0.0107	0.763	SLAPYAQDTQEKL	R	N	0.95	3.85	2	1463.74	222	234	TRUE	IPI00847179
Benign and Cancer	Benign	Benign 3	Apolipoprotein A-IV	IPI00304273	ipi.HUMAN.v3.71-random.fasta	45399.4	1	100	117	235	0.0107	0.763	TLSLPELEQQQE	K	Q	0.95	4.28	2	1414.71	367	378	TRUE	IPI00847179
Benign and Cancer	Benign	Benign 3	Apolipoprotein A-IV	IPI00304273	ipi.HUMAN.v3.71-random.fasta	45399.4	1	100	117	235	0.0107	0.763	TLSLPELEQQQEQQ	K	Q	0.95	3.31	2	1670.82	367	380	TRUE	IPI00847179
Benign and Cancer	Benign	Benign 3	Apolipoprotein A-IV	IPI00304273	ipi.HUMAN.v3.71-random.fasta	45399.4	1	100	117	235	0.0107	0.763	TLSLPELEQQQEQQQ	K	E	0.95	6.62	2	1798.88	367	381	TRUE	IPI00847179
Benign and Cancer	Benign	Benign 3	Apolipoprotein A-IV	IPI00304273	ipi.HUMAN.v3.71-random.fasta	45399.4	1	100	117	235	0.0107	0.763	TLSLPELEQQQEQQQE	K	Q	0.95	8.15	2	1927.92	367	382	TRUE	IPI00847179
Benign and Cancer	Benign	Benign 3	Apolipoprotein A-IV	IPI00304273	ipi.HUMAN.v3.71-random.fasta	45399.4	1	100	117	235	0.0107	0.763	TPYADEFKV	L	K	0.95	2.89	2	1069.52	202	210	TRUE	IPI00847179
Benign and Cancer	Benign	Benign 3	Apolipoprotein A-IV	IPI00304273	ipi.HUMAN.v3.71-random.fasta	45399.4	1	100	117	235	0.0107	0.763	TQVNTQAEQL	R	R	0.95	3.03	2	1131.56	144	153	TRUE
Benign and Cancer	Benign	Benign 3	Apolipoprotein A-IV	IPI00304273	ipi.HUMAN.v3.71-random.fasta	45399.4	1	100	117	235	0.0107	0.763	TQVNTQAEQLR	R	R	0.95	4.14	2	1287.67	144	154	TRUE
Benign and Cancer	Benign	Benign 3	Apolipoprotein A-IV	IPI00304273	ipi.HUMAN.v3.71-random.fasta	45399.4	1	100	117	235	0.0107	0.763	VKIDQTVEEL	K	R	0.913	2.18	2	1173.64	210	219	TRUE	IPI00847179
Benign and Cancer	Benign	Benign 3	Apolipoprotein A-IV	IPI00304273	ipi.HUMAN.v3.71-random.fasta	45399.4	1	100	117	235	0.0107	0.763	VKIDQTVEELR	K	R	0.95	2.92	2	1329.74	210	220	TRUE	IPI00847179
Benign and Cancer	Benign	Benign 3	Apolipoprotein A-IV	IPI00304273	ipi.HUMAN.v3.71-random.fasta	45399.4	1	100	117	235	0.0107	0.763	VLRENADSLQASL	R	R	0.929	2.3	2	1415.75	167	179	TRUE	IPI00847179
Benign and Cancer	Benign	Benign 3	Apolipoprotein A-IV	IPI00304273	ipi.HUMAN.v3.71-random.fasta	45399.4	1	100	117	235	0.0107	0.763	VLRENADSLQASLRP	R	H	0.95	2.57	2	1668.9	167	181	TRUE	IPI00847179
Benign and Cancer	Benign	Benign 3	Apolipoprotein A-IV	IPI00304273	ipi.HUMAN.v3.71-random.fasta	45399.4	1	100	117	235	0.0107	0.763	VLRENADSLQASLRPHADE	R	L	0.948	2.11	2	2121.07	167	185	TRUE	IPI00847179
Benign and Cancer	Benign	Benign 3	Apolipoprotein A-IV	IPI00304273	ipi.HUMAN.v3.71-random.fasta	45399.4	1	100	117	235	0.0107	0.763	VLRENADSLQASLRPHADEL	R	K	0.95	5.13	2	2234.15	167	186	TRUE	IPI00847179
Benign and Cancer	Benign	Benign 3	Apolipoprotein A-IV	IPI00304273	ipi.HUMAN.v3.71-random.fasta	45399.4	1	100	117	235	0.0107	0.763	VNSFFSTFKEKESQD	K	K	0.908	2.15	2	1792.84	351	365	TRUE	IPI00847179
Benign and Cancer	Benign	Benign 3	Apolipoprotein A-IV	IPI00304273	ipi.HUMAN.v3.71-random.fasta	45399.4	1	100	117	235	0.0107	0.763	VPFATELH	L	E	0.95	3.25	2	913.478	81	88	TRUE	IPI00847179
Benign and Cancer	Benign	Benign 3	Apolipoprotein A-IV	IPI00304273	ipi.HUMAN.v3.71-random.fasta	45399.4	1	100	117	235	0.0107	0.763	VPFATELHERLA	L	K	0.95	3.72	2	1382.74	81	92	TRUE	IPI00847179
Benign and Cancer	Benign	Benign 3	titin isoform novex-3	IPI00784174-R	ipi.HUMAN.v3.71-random.fasta	631556	0.303	1	1	1	4.55e-05	0.00178	TMESIVSDMI	F	K	0.891	2.06	2	1141.51	3551	3560	TRUE
Benign and Cancer	Benign	Benign 3	Isoform 1 of Pyridoxal-dependent decarboxylase domain-containing protein 1	IPI00384689,IPI00645809,IPI00893057,IPI00908545	ipi.HUMAN.v3.71-random.fasta	86708.1	0.502	1	1	1	4.55e-05	0.0152	ASEERLLEEGVL	K	R	0.95	2.74	2	1344.7	627	638	TRUE
Benign and Cancer	Benign	Benign 2	Fibrinogen beta chain	IPI00298497	ipi.HUMAN.v3.71-random.fasta	55928.6	1	23	34	303	0.0156	0.0692	APSLRPAPPPISGGGYR	E	A	0.95	3.28	2	1692.92	56	72	TRUE
Benign and Cancer	Benign	Benign 2	Fibrinogen beta chain	IPI00298497	ipi.HUMAN.v3.71-random.fasta	55928.6	1	23	34	303	0.0156	0.0692	EAPSLRPAPPPISGGG	E	Y	0.95	2.77	2	1502.8	55	70	TRUE
Benign and Cancer	Benign	Benign 2	Fibrinogen beta chain	IPI00298497	ipi.HUMAN.v3.71-random.fasta	55928.6	1	23	34	303	0.0156	0.0692	EAPSLRPAPPPISGGGY	E	R	0.95	2.49	2	1665.86	55	71	TRUE
Benign and Cancer	Benign	Benign 2	Fibrinogen beta chain	IPI00298497	ipi.HUMAN.v3.71-random.fasta	55928.6	1	23	34	303	0.0156	0.0692	EAPSLRPAPPPISGGGYR	E	A	0.95	2.41	2	1821.96	55	72	TRUE
Benign and Cancer	Benign	Benign 2	Fibrinogen beta chain	IPI00298497	ipi.HUMAN.v3.71-random.fasta	55928.6	1	23	34	303	0.0156	0.0692	EEAPSLRPAPPP	R	I	0.95	2.85	2	1260.66	54	65	TRUE
Benign and Cancer	Benign	Benign 2	Fibrinogen beta chain	IPI00298497	ipi.HUMAN.v3.71-random.fasta	55928.6	1	23	34	303	0.0156	0.0692	EEAPSLRPAPPPISG	R	G	0.95	3.04	2	1517.8	54	68	TRUE
Benign and Cancer	Benign	Benign 2	Fibrinogen beta chain	IPI00298497	ipi.HUMAN.v3.71-random.fasta	55928.6	1	23	34	303	0.0156	0.0692	EEAPSLRPAPPPISGG	R	G	0.932	2.31	2	1574.82	54	69	TRUE
Benign and Cancer	Benign	Benign 2	Fibrinogen beta chain	IPI00298497	ipi.HUMAN.v3.71-random.fasta	55928.6	1	23	34	303	0.0156	0.0692	EEAPSLRPAPPPISGGG	R	Y	0.95	6.11	2	1631.84	54	70	TRUE
Benign and Cancer	Benign	Benign 2	Fibrinogen beta chain	IPI00298497	ipi.HUMAN.v3.71-random.fasta	55928.6	1	23	34	303	0.0156	0.0692	EEAPSLRPAPPPISGGGY	R	R	0.95	7.39	2	1794.9	54	71	TRUE
Benign and Cancer	Benign	Benign 2	Fibrinogen beta chain	IPI00298497	ipi.HUMAN.v3.71-random.fasta	55928.6	1	23	34	303	0.0156	0.0692	EEAPSLRPAPPPISGGGYR	R	A	0.95	8.1	2	1932.99	54	72	TRUE
Benign and Cancer	Benign	Benign 2	Fibrinogen beta chain	IPI00298497	ipi.HUMAN.v3.71-random.fasta	55928.6	1	23	34	303	0.0156	0.0692	KREEAPSLRPAPPPISGGG	K	Y	0.942	1.96	2	1916.04	52	70	TRUE
Benign and Cancer	Benign	Benign 2	Fibrinogen beta chain	IPI00298497	ipi.HUMAN.v3.71-random.fasta	55928.6	1	23	34	303	0.0156	0.0692	KREEAPSLRPAPPPISGGGY	K	R	0.95	3.82	2	2079.1	52	71	TRUE
Benign and Cancer	Benign	Benign 2	Fibrinogen beta chain	IPI00298497	ipi.HUMAN.v3.71-random.fasta	55928.6	1	23	34	303	0.0156	0.0692	NDNEEGFFSA	V	R	0.95	2.49	2	1129.44	34	43	TRUE
Benign and Cancer	Benign	Benign 2	Fibrinogen beta chain	IPI00298497	ipi.HUMAN.v3.71-random.fasta	55928.6	1	23	34	303	0.0156	0.0692	PAPPPISGGGY	R	R	0.95	7.07	2	1012.51	61	71	TRUE
Benign and Cancer	Benign	Benign 2	Fibrinogen beta chain	IPI00298497	ipi.HUMAN.v3.71-random.fasta	55928.6	1	23	34	303	0.0156	0.0692	PPISGGGYR	P	A	0.95	4.27	2	903.468	64	72	TRUE
Benign and Cancer	Benign	Benign 2	Fibrinogen beta chain	IPI00298497	ipi.HUMAN.v3.71-random.fasta	55928.6	1	23	34	303	0.0156	0.0692	PPPISGGGY	A	R	0.904	2.11	2	844.42	63	71	TRUE
Benign and Cancer	Benign	Benign 2	Fibrinogen beta chain	IPI00298497	ipi.HUMAN.v3.71-random.fasta	55928.6	1	23	34	303	0.0156	0.0692	PSLRPAPPPISGGGYR	A	A	0.95	5.17	2	1621.88	57	72	TRUE
Benign and Cancer	Benign	Benign 2	Fibrinogen beta chain	IPI00298497	ipi.HUMAN.v3.71-random.fasta	55928.6	1	23	34	303	0.0156	0.0692	QGVNDNEEGF	S	F	0.95	3.48	2	1091.43	31	40	TRUE
Benign and Cancer	Benign	Benign 2	Fibrinogen beta chain	IPI00298497	ipi.HUMAN.v3.71-random.fasta	55928.6	1	23	34	303	0.0156	0.0692	QGVNDNEEGFFS	S	A	0.95	3.24	2	1325.53	31	42	TRUE
Benign and Cancer	Benign	Benign 2	Fibrinogen beta chain	IPI00298497	ipi.HUMAN.v3.71-random.fasta	55928.6	1	23	34	303	0.0156	0.0692	QGVNDNEEGFFSA	S	R	0.95	2.26	2	1396.57	31	43	TRUE
Benign and Cancer	Benign	Benign 2	Fibrinogen beta chain	IPI00298497	ipi.HUMAN.v3.71-random.fasta	55928.6	1	23	34	303	0.0156	0.0692	REEAPSLRPAPPPISGGG	K	Y	0.95	4.96	2	1787.94	53	70	TRUE
Benign and Cancer	Benign	Benign 2	Fibrinogen beta chain	IPI00298497	ipi.HUMAN.v3.71-random.fasta	55928.6	1	23	34	303	0.0156	0.0692	REEAPSLRPAPPPISGGGY	K	R	0.95	4.8	2	1951	53	71	TRUE
Benign and Cancer	Benign	Benign 2	Fibrinogen beta chain	IPI00298497	ipi.HUMAN.v3.71-random.fasta	55928.6	1	23	34	303	0.0156	0.0692	SLRPAPPPISGGGYR	P	A	0.95	3.55	2	1524.83	58	72	TRUE
Benign and Cancer	Benign	Benign 2	Isoform 1 of Collagen alpha-3(VI) chain	IPI00022200,IPI00072917,IPI00072918,IPI00220701,IPI00941465,IPI00946286	ipi.HUMAN.v3.71-random.fasta	343663	0.981	1	1	1	5.14e-05	0.00441	LVDKSTELNEEPLM	K	R	0.95	6.54	2	1633.8	2797	2810	TRUE
Benign and Cancer	Benign	Benign 2	Putative uncharacterized protein ALB	IPI00022434,IPI00745872	ipi.HUMAN.v3.71-random.fasta	71704.8	1	4	4	4	0.000205	0.0925	EFNAETFTFHADICTLSEK	K	E	0.95	10.4	2	2242.01	525	543	TRUE
Benign and Cancer	Benign	Benign 2	Putative uncharacterized protein ALB	IPI00022434,IPI00745872	ipi.HUMAN.v3.71-random.fasta	71704.8	1	4	4	4	0.000205	0.0925	FKDLGEENF	R	K	0.95	2.6	2	1098.51	35	43	TRUE
Benign and Cancer	Benign	Benign 2	Putative uncharacterized protein ALB	IPI00022434,IPI00745872	ipi.HUMAN.v3.71-random.fasta	71704.8	1	4	4	4	0.000205	0.0925	KVPQVSTPTLVEVS	K	R	0.95	3.39	2	1483.84	438	451	TRUE
Benign and Cancer	Benign	Benign 2	Putative uncharacterized protein ALB	IPI00022434,IPI00745872	ipi.HUMAN.v3.71-random.fasta	71704.8	1	4	4	4	0.000205	0.0925	RPCFSALEVDETYVPK	R	E	0.95	3.46	2	1910.93	509	524	TRUE
Benign and Cancer	Benign	Benign 2	Isoform LMW of Kininogen-1	IPI00215894,IPI00924859	ipi.HUMAN.v3.71-random.fasta	47883.6	1	8	8	8	0.000411	0.117	DAAKAATGECTATVG	K	K	0.95	6.04	2	1422.65	98	112	TRUE	IPI00032328
Benign and Cancer	Benign	Benign 2	Isoform LMW of Kininogen-1	IPI00215894,IPI00924859	ipi.HUMAN.v3.71-random.fasta	47883.6	1	8	8	8	0.000411	0.117	GEIKEETTSHL	I	R	0.841	1.82	2	1243.62	394	404	TRUE
Benign and Cancer	Benign	Benign 2	Isoform LMW of Kininogen-1	IPI00215894,IPI00924859	ipi.HUMAN.v3.71-random.fasta	47883.6	1	8	8	8	0.000411	0.117	GEIKEETTSHLR	I	S	0.95	2.07	2	1399.72	394	405	TRUE
Benign and Cancer	Benign	Benign 2	Isoform LMW of Kininogen-1	IPI00215894,IPI00924859	ipi.HUMAN.v3.71-random.fasta	47883.6	1	8	8	8	0.000411	0.117	GRPPKAGAEPASEREVS	K	-	0.95	2.37	2	1737.89	411	427	TRUE
Benign and Cancer	Benign	Benign 2	Isoform LMW of Kininogen-1	IPI00215894,IPI00924859	ipi.HUMAN.v3.71-random.fasta	47883.6	1	8	8	8	0.000411	0.117	IGEIKEETTSHL	R	R	0.95	2.49	2	1356.7	393	404	TRUE
Benign and Cancer	Benign	Benign 2	Isoform LMW of Kininogen-1	IPI00215894,IPI00924859	ipi.HUMAN.v3.71-random.fasta	47883.6	1	8	8	8	0.000411	0.117	IGEIKEETTSHLR	R	S	0.95	3.6	2	1512.8	393	405	TRUE
Benign and Cancer	Benign	Benign 2	Isoform LMW of Kininogen-1	IPI00215894,IPI00924859	ipi.HUMAN.v3.71-random.fasta	47883.6	1	8	8	8	0.000411	0.117	RPPKAGAEPASEREVS	G	-	0.95	3.02	2	1680.87	412	427	TRUE
Benign and Cancer	Benign	Benign 2	Isoform LMW of Kininogen-1	IPI00215894,IPI00924859	ipi.HUMAN.v3.71-random.fasta	47883.6	1	8	8	8	0.000411	0.117	SCEYKGRPPKAGAEPASEREVS	R	-	0.95	4.01	2	2405.15	406	427	TRUE
Benign and Cancer	Benign	Benign 2	Collagen alpha-2(I) chain	IPI00304962,IPI00909936,IPI00941622	ipi.HUMAN.v3.71-random.fasta	129289	0.318	1	1	2	0.000103	0.00659	QSLQEETVR	C	K	0.899	2.08	2	1072.53	23	31	TRUE
Benign and Cancer	Benign	Benign 2	Isoform XB of Tenascin-X	IPI00025276,IPI00644296,IPI00743248,IPI00744907,IPI00892681,IPI00894171,IPI00895929,IPI00940453,IPI00941929,IPI00941944,IPI00942649,IPI00946793	ipi.HUMAN.v3.71-random.fasta	464307	0.5	1	1	1	5.14e-05	0.00256	SFVVSSLDPDH	R	K	0.95	2.89	2	1202.57	1298	1308	TRUE
Benign and Cancer	Benign	Benign 2	Keratin, type II cytoskeletal 1	IPI00220327	ipi.HUMAN.v3.71-random.fasta	66040.3	1	2	2	2	0.000103	0.0342	LDNLQQEIDFL	K	T	0.95	2.57	2	1347.68	305	315	TRUE
Benign and Cancer	Benign	Benign 2	Keratin, type II cytoskeletal 1	IPI00220327	ipi.HUMAN.v3.71-random.fasta	66040.3	1	2	2	2	0.000103	0.0342	TNAENEFVTIK	R	K	0.95	3.23	2	1265.64	278	288	TRUE
Benign and Cancer	Benign	Benign 2	stromal cell derived factor 4 isoform 1 precursor	IPI00009794,IPI00106646,IPI00514755,IPI00930668	ipi.HUMAN.v3.71-random.fasta	39608	0.5	1	1	2	0.000103	0.0345	DLGGFDEDAEPR	K	R	0.95	5.59	2	1320.57	86	97	TRUE
Benign and Cancer	Benign	Benign 2	Thymosin beta-10	IPI00220827	ipi.HUMAN.v3.71-random.fasta	5026	0.993	2	2	2	0.000103	0.409	NTLPTKETIEQE	K	K	0.865	1.92	2	1402.71	27	38	TRUE
Benign and Cancer	Benign	Benign 2	Thymosin beta-10	IPI00220827	ipi.HUMAN.v3.71-random.fasta	5026	0.993	2	2	2	0.000103	0.409	TETQEKNTLPTKETIEQE	K	K	0.948	2	2	2119.04	21	38	TRUE
Benign and Cancer	Benign	Benign 2	Hyaluronan-binding protein 2	IPI00746623	ipi.HUMAN.v3.71-random.fasta	62671.4	0.5	1	1	1	5.14e-05	0.0179	LIANTLCNSR	K	Q	0.95	3.14	2	1161.6	471	480	TRUE
Benign and Cancer	Benign	Benign 2	Isoform 2 of Ig delta chain C region	IPI00163446,IPI00829636,IPI00953078	ipi.HUMAN.v3.71-random.fasta	47400.5	0.286	1	1	1	5.14e-05	0.0302	QGEYKCVVQHTAS	R	K	0.884	2	2	1489.67	79	91	TRUE
Benign and Cancer	Benign	Benign 2	Isoform 1 of Extracellular matrix protein 1	IPI00003351,IPI00006969,IPI00645849,IPI00909747	ipi.HUMAN.v3.71-random.fasta	60673.4	0.5	1	1	1	5.14e-05	0.0315	LLPAQLPAEKEVGPPLP	K	Q	0.95	3.36	2	1769.02	91	107	TRUE
Benign and Cancer	Benign	Benign 2	Isoform 1 of Inter-alpha-trypsin inhibitor heavy chain H4	IPI00896419	ipi.HUMAN.v3.71-random.fasta	103358	1	8	13	16	0.000822	0.0226	GPPDVPDHAAYHPF	P	R	0.95	2.82	2	1519.7	674	687	TRUE
Benign and Cancer	Benign	Benign 2	Isoform 1 of Inter-alpha-trypsin inhibitor heavy chain H4	IPI00896419	ipi.HUMAN.v3.71-random.fasta	103358	1	8	13	16	0.000822	0.0226	QLGLPGPPDVPDH	R	A	0.95	3.57	2	1324.65	669	681	TRUE
Benign and Cancer	Benign	Benign 2	Isoform 1 of Inter-alpha-trypsin inhibitor heavy chain H4	IPI00896419	ipi.HUMAN.v3.71-random.fasta	103358	1	8	13	16	0.000822	0.0226	QLGLPGPPDVPDHA	R	A	0.95	5.82	2	1412.72	669	682	TRUE
Benign and Cancer	Benign	Benign 2	Isoform 1 of Inter-alpha-trypsin inhibitor heavy chain H4	IPI00896419	ipi.HUMAN.v3.71-random.fasta	103358	1	8	13	16	0.000822	0.0226	QLGLPGPPDVPDHAA	R	Y	0.887	2.02	2	1483.75	669	683	TRUE
Benign and Cancer	Benign	Benign 2	Isoform 1 of Inter-alpha-trypsin inhibitor heavy chain H4	IPI00896419	ipi.HUMAN.v3.71-random.fasta	103358	1	8	13	16	0.000822	0.0226	QLGLPGPPDVPDHAAYHP	R	F	0.95	3.82	2	1863.9	669	686	TRUE
Benign and Cancer	Benign	Benign 2	Isoform 1 of Inter-alpha-trypsin inhibitor heavy chain H4	IPI00896419	ipi.HUMAN.v3.71-random.fasta	103358	1	8	13	16	0.000822	0.0226	QLGLPGPPDVPDHAAYHPF	R	R	0.874	1.96	2	2010.97	669	687	TRUE
Benign and Cancer	Benign	Benign 2	Isoform 1 of Inter-alpha-trypsin inhibitor heavy chain H4	IPI00896419	ipi.HUMAN.v3.71-random.fasta	103358	1	8	13	16	0.000822	0.0226	SRQLGLPGPPDVPDHA	S	A	0.95	6.04	2	1655.85	667	682	TRUE
Benign and Cancer	Benign	Benign 2	Isoform 1 of Inter-alpha-trypsin inhibitor heavy chain H4	IPI00896419	ipi.HUMAN.v3.71-random.fasta	103358	1	8	13	16	0.000822	0.0226	SRQLGLPGPPDVPDHAA	S	Y	0.95	3.96	2	1726.89	667	683	TRUE
Benign and Cancer	Benign	Benign 2	Isoform 3 of Collagen alpha-1(XVIII) chain	IPI00414694-R	ipi.HUMAN.v3.71-random.fasta	135762	0.978	1	1	1	5.14e-05	0.00896	HPLFMELSPLFG	G	P	0.917	2.19	2	1403.7	1163	1174	TRUE
Benign and Cancer	Benign	Benign 2	Cartilage oligomeric matrix protein	IPI00028030,IPI00643348,IPI00910249	ipi.HUMAN.v3.71-random.fasta	82858	1	4	4	4	0.000205	0.0476	AVAEPGIQLKAV	R	K	0.95	4.14	2	1195.7	629	640	TRUE
Benign and Cancer	Benign	Benign 2	Cartilage oligomeric matrix protein	IPI00028030,IPI00643348,IPI00910249	ipi.HUMAN.v3.71-random.fasta	82858	1	4	4	4	0.000205	0.0476	AVKSSTGPGEQL	K	R	0.95	3.92	2	1173.61	639	650	TRUE
Benign and Cancer	Benign	Benign 2	Cartilage oligomeric matrix protein	IPI00028030,IPI00643348,IPI00910249	ipi.HUMAN.v3.71-random.fasta	82858	1	4	4	4	0.000205	0.0476	NALWHTGDTESQV	R	R	0.95	2.89	2	1457.67	652	664	TRUE
Benign and Cancer	Benign	Benign 2	Cartilage oligomeric matrix protein	IPI00028030,IPI00643348,IPI00910249	ipi.HUMAN.v3.71-random.fasta	82858	1	4	4	4	0.000205	0.0476	NALWHTGDTESQVR	R	L	0.95	4.82	2	1613.77	652	665	TRUE
Benign and Cancer	Benign	Benign 2	Hemoglobin subunit alpha	IPI00410714	ipi.HUMAN.v3.71-random.fasta	15257.6	1	35	42	57	0.00293	0.514	AAWGKVGAHAGEYGAEALE	K	R	0.95	4.26	2	1886.9	13	31	TRUE
Benign and Cancer	Benign	Benign 2	Hemoglobin subunit alpha	IPI00410714	ipi.HUMAN.v3.71-random.fasta	15257.6	1	35	42	57	0.00293	0.514	AAWGKVGAHAGEYGAEALER	K	M	0.95	4.32	2	2043	13	32	TRUE
Benign and Cancer	Benign	Benign 2	Hemoglobin subunit alpha	IPI00410714	ipi.HUMAN.v3.71-random.fasta	15257.6	1	35	42	57	0.00293	0.514	AGEYGAEALER	H	M	0.95	2.16	2	1165.55	22	32	TRUE
Benign and Cancer	Benign	Benign 2	Hemoglobin subunit alpha	IPI00410714	ipi.HUMAN.v3.71-random.fasta	15257.6	1	35	42	57	0.00293	0.514	AHAGEYGAEALER	G	M	0.95	5.19	2	1373.64	20	32	TRUE
Benign and Cancer	Benign	Benign 2	Hemoglobin subunit alpha	IPI00410714	ipi.HUMAN.v3.71-random.fasta	15257.6	1	35	42	57	0.00293	0.514	ALTNAVAHVDDMPNA	D	L	0.927	2.27	2	1554.72	66	80	TRUE
Benign and Cancer	Benign	Benign 2	Hemoglobin subunit alpha	IPI00410714	ipi.HUMAN.v3.71-random.fasta	15257.6	1	35	42	57	0.00293	0.514	AWGKVGAHAGEYGAEALER	A	M	0.95	5.42	2	1971.97	14	32	TRUE
Benign and Cancer	Benign	Benign 2	Hemoglobin subunit alpha	IPI00410714	ipi.HUMAN.v3.71-random.fasta	15257.6	1	35	42	57	0.00293	0.514	DALTNAVAHVDDMPN	A	A	0.929	2.28	2	1598.71	65	79	TRUE
Benign and Cancer	Benign	Benign 2	Hemoglobin subunit alpha	IPI00410714	ipi.HUMAN.v3.71-random.fasta	15257.6	1	35	42	57	0.00293	0.514	DALTNAVAHVDDMPNA	A	L	0.95	5.48	2	1669.75	65	80	TRUE
Benign and Cancer	Benign	Benign 2	Hemoglobin subunit alpha	IPI00410714	ipi.HUMAN.v3.71-random.fasta	15257.6	1	35	42	57	0.00293	0.514	DALTNAVAHVDDMPNAL	A	S	0.945	2.43	2	1782.83	65	81	TRUE
Benign and Cancer	Benign	Benign 2	Hemoglobin subunit alpha	IPI00410714	ipi.HUMAN.v3.71-random.fasta	15257.6	1	35	42	57	0.00293	0.514	DMPNALSALSDLH	D	A	0.95	5.35	2	1399.65	76	88	TRUE
Benign and Cancer	Benign	Benign 2	Hemoglobin subunit alpha	IPI00410714	ipi.HUMAN.v3.71-random.fasta	15257.6	1	35	42	57	0.00293	0.514	FDLSHGSAQ	H	V	0.841	1.82	2	961.437	47	55	TRUE
Benign and Cancer	Benign	Benign 2	Hemoglobin subunit alpha	IPI00410714	ipi.HUMAN.v3.71-random.fasta	15257.6	1	35	42	57	0.00293	0.514	FDLSHGSAQVKG	H	H	0.95	3.15	2	1245.62	47	58	TRUE
Benign and Cancer	Benign	Benign 2	Hemoglobin subunit alpha	IPI00410714	ipi.HUMAN.v3.71-random.fasta	15257.6	1	35	42	57	0.00293	0.514	GAHAGEYGAEALER	V	M	0.95	8.42	2	1430.67	19	32	TRUE
Benign and Cancer	Benign	Benign 2	Hemoglobin subunit alpha	IPI00410714	ipi.HUMAN.v3.71-random.fasta	15257.6	1	35	42	57	0.00293	0.514	GEYGAEALER	A	M	0.95	3.4	2	1094.51	23	32	TRUE
Benign and Cancer	Benign	Benign 2	Hemoglobin subunit alpha	IPI00410714	ipi.HUMAN.v3.71-random.fasta	15257.6	1	35	42	57	0.00293	0.514	GEYGAEALERM	A	F	0.95	3.24	2	1241.55	23	33	TRUE
Benign and Cancer	Benign	Benign 2	Hemoglobin subunit alpha	IPI00410714	ipi.HUMAN.v3.71-random.fasta	15257.6	1	35	42	57	0.00293	0.514	HAGEYGAEALER	A	M	0.95	7.27	2	1302.61	21	32	TRUE
Benign and Cancer	Benign	Benign 2	Hemoglobin subunit alpha	IPI00410714	ipi.HUMAN.v3.71-random.fasta	15257.6	1	35	42	57	0.00293	0.514	HFDLSHGSAQV	P	K	0.849	1.85	2	1197.56	46	56	TRUE
Benign and Cancer	Benign	Benign 2	Hemoglobin subunit alpha	IPI00410714	ipi.HUMAN.v3.71-random.fasta	15257.6	1	35	42	57	0.00293	0.514	KVADALTNAVAH	K	V	0.95	5.04	2	1209.66	62	73	TRUE
Benign and Cancer	Benign	Benign 2	Hemoglobin subunit alpha	IPI00410714	ipi.HUMAN.v3.71-random.fasta	15257.6	1	35	42	57	0.00293	0.514	KVADALTNAVAHVDDMPNA	K	L	0.95	11.4	2	1967.95	62	80	TRUE
Benign and Cancer	Benign	Benign 2	Hemoglobin subunit alpha	IPI00410714	ipi.HUMAN.v3.71-random.fasta	15257.6	1	35	42	57	0.00293	0.514	KVGAHAGEYGAEALER	G	M	0.95	2.59	2	1657.83	17	32	TRUE
Benign and Cancer	Benign	Benign 2	Hemoglobin subunit alpha	IPI00410714	ipi.HUMAN.v3.71-random.fasta	15257.6	1	35	42	57	0.00293	0.514	LSALSDLHAH	A	K	0.95	2.72	2	1063.55	81	90	TRUE
Benign and Cancer	Benign	Benign 2	Hemoglobin subunit alpha	IPI00410714	ipi.HUMAN.v3.71-random.fasta	15257.6	1	35	42	57	0.00293	0.514	LTNAVAHVDDMPNA	A	L	0.95	4.77	2	1483.68	67	80	TRUE
Benign and Cancer	Benign	Benign 2	Hemoglobin subunit alpha	IPI00410714	ipi.HUMAN.v3.71-random.fasta	15257.6	1	35	42	57	0.00293	0.514	VADALTNAVAH	K	V	0.95	4.31	2	1081.56	63	73	TRUE
Benign and Cancer	Benign	Benign 2	Hemoglobin subunit alpha	IPI00410714	ipi.HUMAN.v3.71-random.fasta	15257.6	1	35	42	57	0.00293	0.514	VADALTNAVAHV	K	D	0.95	4.92	2	1180.63	63	74	TRUE
Benign and Cancer	Benign	Benign 2	Hemoglobin subunit alpha	IPI00410714	ipi.HUMAN.v3.71-random.fasta	15257.6	1	35	42	57	0.00293	0.514	VADALTNAVAHVD	K	D	0.95	4.03	2	1295.66	63	75	TRUE
Benign and Cancer	Benign	Benign 2	Hemoglobin subunit alpha	IPI00410714	ipi.HUMAN.v3.71-random.fasta	15257.6	1	35	42	57	0.00293	0.514	VADALTNAVAHVDDMPNA	K	L	0.95	9.68	2	1839.85	63	80	TRUE
Benign and Cancer	Benign	Benign 2	Hemoglobin subunit alpha	IPI00410714	ipi.HUMAN.v3.71-random.fasta	15257.6	1	35	42	57	0.00293	0.514	VADALTNAVAHVDDMPNAL	K	S	0.95	9.66	2	1952.94	63	81	TRUE
Benign and Cancer	Benign	Benign 2	Hemoglobin subunit alpha	IPI00410714	ipi.HUMAN.v3.71-random.fasta	15257.6	1	35	42	57	0.00293	0.514	VADALTNAVAHVDDMPNALS	K	A	0.95	4.03	2	2039.97	63	82	TRUE
Benign and Cancer	Benign	Benign 2	Hemoglobin subunit alpha	IPI00410714	ipi.HUMAN.v3.71-random.fasta	15257.6	1	35	42	57	0.00293	0.514	VADALTNAVAHVDDMPNALSA	K	L	0.95	3.72	2	2111.01	63	83	TRUE
Benign and Cancer	Benign	Benign 2	Hemoglobin subunit alpha	IPI00410714	ipi.HUMAN.v3.71-random.fasta	15257.6	1	35	42	57	0.00293	0.514	VGAHAGEYGAEA	K	L	0.95	2.82	2	1131.51	18	29	TRUE
Benign and Cancer	Benign	Benign 2	Hemoglobin subunit alpha	IPI00410714	ipi.HUMAN.v3.71-random.fasta	15257.6	1	35	42	57	0.00293	0.514	VGAHAGEYGAEALE	K	R	0.95	4.74	2	1373.63	18	31	TRUE
Benign and Cancer	Benign	Benign 2	Hemoglobin subunit alpha	IPI00410714	ipi.HUMAN.v3.71-random.fasta	15257.6	1	35	42	57	0.00293	0.514	VGAHAGEYGAEALER	K	M	0.95	8.03	2	1529.73	18	32	TRUE
Benign and Cancer	Benign	Benign 2	Hemoglobin subunit alpha	IPI00410714	ipi.HUMAN.v3.71-random.fasta	15257.6	1	35	42	57	0.00293	0.514	VGAHAGEYGAEALERM	K	F	0.95	5.8	2	1676.77	18	33	TRUE
Benign and Cancer	Benign	Benign 2	Hemoglobin subunit alpha	IPI00410714	ipi.HUMAN.v3.71-random.fasta	15257.6	1	35	42	57	0.00293	0.514	VLSPADKTNV	M	K	0.949	2	2	1043.57	2	11	TRUE
Benign and Cancer	Benign	Benign 2	Hemoglobin subunit alpha	IPI00410714	ipi.HUMAN.v3.71-random.fasta	15257.6	1	35	42	57	0.00293	0.514	WGKVGAHAGEYGAEALER	A	M	0.95	9.22	2	1900.93	15	32	TRUE
Benign and Cancer	Benign	Benign 2	Keratin, type I cytoskeletal 10	IPI00009865	ipi.HUMAN.v3.71-random.fasta	58828.8	1	4	4	5	0.000257	0.0925	LKNQILNLTTD	D	N	0.95	3.21	2	1272.72	206	216	TRUE
Benign and Cancer	Benign	Benign 2	Keratin, type I cytoskeletal 10	IPI00009865	ipi.HUMAN.v3.71-random.fasta	58828.8	1	4	4	5	0.000257	0.0925	LQIDNARLAADDF	L	R	0.95	7.31	2	1461.73	222	234	TRUE
Benign and Cancer	Benign	Benign 2	Keratin, type I cytoskeletal 10	IPI00009865	ipi.HUMAN.v3.71-random.fasta	58828.8	1	4	4	5	0.000257	0.0925	SSSKGSLGGGFSSGGFSGGSF	I	S	0.95	9.14	2	1853.83	37	57	TRUE
Benign and Cancer	Benign	Benign 2	Keratin, type I cytoskeletal 10	IPI00009865	ipi.HUMAN.v3.71-random.fasta	58828.8	1	4	4	5	0.000257	0.0925	YENEVALRQ	K	S	0.95	3.32	2	1121.56	238	246	TRUE
Benign and Cancer	Benign	Benign 2	Protein-lysine 6-oxidase	IPI00002802	ipi.HUMAN.v3.71-random.fasta	46944.2	1	4	4	4	0.000205	0.0815	AGQQQPPREPPAAPGAWR	A	Q	0.95	2.39	2	1913.97	26	43	TRUE
Benign and Cancer	Benign	Benign 2	Protein-lysine 6-oxidase	IPI00002802	ipi.HUMAN.v3.71-random.fasta	46944.2	1	4	4	4	0.000205	0.0815	GAAVPGAANASAQQPR	P	T	0.95	5.74	2	1465.75	73	88	TRUE
Benign and Cancer	Benign	Benign 2	Protein-lysine 6-oxidase	IPI00002802	ipi.HUMAN.v3.71-random.fasta	46944.2	1	4	4	4	0.000205	0.0815	GQQQPPREPPAAPGA	A	W	0.891	2.04	2	1500.76	27	41	TRUE
Benign and Cancer	Benign	Benign 2	Protein-lysine 6-oxidase	IPI00002802	ipi.HUMAN.v3.71-random.fasta	46944.2	1	4	4	4	0.000205	0.0815	GQQQPPREPPAAPGAWR	A	Q	0.95	2.11	2	1842.94	27	43	TRUE
Benign and Cancer	Benign	Benign 2	Isoform 1 of Complement factor H	IPI00029739	ipi.HUMAN.v3.71-random.fasta	139096	1	3	3	3	0.000154	0.0219	TGESVEFVCK	R	R	0.95	2.77	2	1155.54	1193	1202	TRUE
Benign and Cancer	Benign	Benign 2	Isoform 1 of Complement factor H	IPI00029739	ipi.HUMAN.v3.71-random.fasta	139096	1	3	3	3	0.000154	0.0219	TGESVEFVCKRGY	R	R	0.95	2.66	2	1531.72	1193	1205	TRUE
Benign and Cancer	Benign	Benign 2	Isoform 1 of Complement factor H	IPI00029739	ipi.HUMAN.v3.71-random.fasta	139096	1	3	3	3	0.000154	0.0219	TTCWDGKLEYPTCA	R	K	0.95	3	2	1701.72	1216	1229	TRUE
Benign and Cancer	Benign	Benign 2	Latent-transforming growth factor beta-binding protein 2	IPI00292150	ipi.HUMAN.v3.71-random.fasta	195056	1	3	3	4	0.000205	0.0165	EQDAPVAGLQPVE	R	R	0.95	3.06	2	1352.67	74	86	TRUE
Benign and Cancer	Benign	Benign 2	Latent-transforming growth factor beta-binding protein 2	IPI00292150	ipi.HUMAN.v3.71-random.fasta	195056	1	3	3	4	0.000205	0.0165	EQDAPVAGLQPVER	R	A	0.95	4.54	2	1508.77	74	87	TRUE
Benign and Cancer	Benign	Benign 2	Latent-transforming growth factor beta-binding protein 2	IPI00292150	ipi.HUMAN.v3.71-random.fasta	195056	1	3	3	4	0.000205	0.0165	QRDPVGRYEPAGGDAN	A	R	0.849	1.85	2	1684.77	36	51	TRUE
Benign and Cancer	Benign	Benign 2	Keratin, type I cytoskeletal 9	IPI00019359	ipi.HUMAN.v3.71-random.fasta	62065.9	1	13	14	27	0.00139	0.0754	GGGGGGGLGSGGSIR	S	S	0.95	4.21	2	1145.57	15	29	TRUE
Benign and Cancer	Benign	Benign 2	Keratin, type I cytoskeletal 9	IPI00019359	ipi.HUMAN.v3.71-random.fasta	62065.9	1	13	14	27	0.00139	0.0754	GGGGGGGLGSGGSIRSS	S	Y	0.95	2.57	2	1319.63	15	31	TRUE
Benign and Cancer	Benign	Benign 2	Keratin, type I cytoskeletal 9	IPI00019359	ipi.HUMAN.v3.71-random.fasta	62065.9	1	13	14	27	0.00139	0.0754	GGGGGGGLGSGGSIRSSY	S	S	0.95	3.74	2	1482.69	15	32	TRUE
Benign and Cancer	Benign	Benign 2	Keratin, type I cytoskeletal 9	IPI00019359	ipi.HUMAN.v3.71-random.fasta	62065.9	1	13	14	27	0.00139	0.0754	GLGSGGSIRSS	G	Y	0.95	3.96	2	977.501	21	31	TRUE
Benign and Cancer	Benign	Benign 2	Keratin, type I cytoskeletal 9	IPI00019359	ipi.HUMAN.v3.71-random.fasta	62065.9	1	13	14	27	0.00139	0.0754	LDIDNTRMTLDDF	L	R	0.849	1.85	2	1584.72	227	239	TRUE
Benign and Cancer	Benign	Benign 2	Keratin, type I cytoskeletal 9	IPI00019359	ipi.HUMAN.v3.71-random.fasta	62065.9	1	13	14	27	0.00139	0.0754	LSRSGGGGGGGLGSGGSIRSSY	Y	S	0.95	4	2	1925.94	11	32	TRUE
Benign and Cancer	Benign	Benign 2	Keratin, type I cytoskeletal 9	IPI00019359	ipi.HUMAN.v3.71-random.fasta	62065.9	1	13	14	27	0.00139	0.0754	RSGGGGGGGLGSGGSIRSS	S	Y	0.95	4.7	2	1562.76	13	31	TRUE
Benign and Cancer	Benign	Benign 2	Keratin, type I cytoskeletal 9	IPI00019359	ipi.HUMAN.v3.71-random.fasta	62065.9	1	13	14	27	0.00139	0.0754	RSGGGGGGGLGSGGSIRSSY	S	S	0.95	4.77	2	1725.83	13	32	TRUE
Benign and Cancer	Benign	Benign 2	Keratin, type I cytoskeletal 9	IPI00019359	ipi.HUMAN.v3.71-random.fasta	62065.9	1	13	14	27	0.00139	0.0754	SGGGGGGGLGSGGSIRSS	R	Y	0.95	5.8	2	1406.66	14	31	TRUE
Benign and Cancer	Benign	Benign 2	Keratin, type I cytoskeletal 9	IPI00019359	ipi.HUMAN.v3.71-random.fasta	62065.9	1	13	14	27	0.00139	0.0754	SGGGGGGGLGSGGSIRSSY	R	S	0.95	3.46	2	1569.73	14	32	TRUE
Benign and Cancer	Benign	Benign 2	Keratin, type I cytoskeletal 9	IPI00019359	ipi.HUMAN.v3.71-random.fasta	62065.9	1	13	14	27	0.00139	0.0754	SRSGGGGGGGLGSGGSIRSS	L	Y	0.95	2.08	2	1649.8	12	31	TRUE
Benign and Cancer	Benign	Benign 2	Keratin, type I cytoskeletal 9	IPI00019359	ipi.HUMAN.v3.71-random.fasta	62065.9	1	13	14	27	0.00139	0.0754	SRSGGGGGGGLGSGGSIRSSY	L	S	0.95	6.8	2	1812.86	12	32	TRUE
Benign and Cancer	Benign	Benign 2	Keratin, type I cytoskeletal 9	IPI00019359	ipi.HUMAN.v3.71-random.fasta	62065.9	1	13	14	27	0.00139	0.0754	VNVEINVAPGKD	D	L	0.95	4.34	2	1254.67	307	318	TRUE
Benign and Cancer	Benign	Benign 2	Isoform 1 of Transcription factor 20	IPI00159322,IPI00220381,IPI00871677	ipi.HUMAN.v3.71-random.fasta	211769	0.367	1	1	1	5.14e-05	0.0158	EEFSPRQAQMFQNFGGTGGSSGSSGSGSGGG	L	R	0.917	1.82	2	2950.23	28	58	TRUE
Benign and Cancer	Benign	Benign 2	Complement component C9	IPI00022395	ipi.HUMAN.v3.71-random.fasta	63174.9	1	6	6	7	0.00036	0.1	FTPTETNKAEQCCEETAS	K	S	0.95	3.31	2	2102.86	243	260	TRUE
Benign and Cancer	Benign	Benign 2	Complement component C9	IPI00022395	ipi.HUMAN.v3.71-random.fasta	63174.9	1	6	6	7	0.00036	0.1	ISEGLPALEFPNE	K	-	0.924	2.24	2	1415.71	546	558	TRUE
Benign and Cancer	Benign	Benign 2	Complement component C9	IPI00022395	ipi.HUMAN.v3.71-random.fasta	63174.9	1	6	6	7	0.00036	0.1	NVASLIYETKGE	W	K	0.95	4.38	2	1323.68	198	209	TRUE
Benign and Cancer	Benign	Benign 2	Complement component C9	IPI00022395	ipi.HUMAN.v3.71-random.fasta	63174.9	1	6	6	7	0.00036	0.1	NVASLIYETKGEKN	W	F	0.944	2.42	2	1565.82	198	211	TRUE
Benign and Cancer	Benign	Benign 2	Complement component C9	IPI00022395	ipi.HUMAN.v3.71-random.fasta	63174.9	1	6	6	7	0.00036	0.1	SPIYNLVPVK	L	M	0.95	2.57	2	1129.66	474	483	TRUE
Benign and Cancer	Benign	Benign 2	Complement component C9	IPI00022395	ipi.HUMAN.v3.71-random.fasta	63174.9	1	6	6	7	0.00036	0.1	SPIYNLVPVKM	L	K	0.95	4.7	2	1276.7	474	484	TRUE
Benign and Cancer	Benign	Benign 2	Isoform 1 of Clusterin	IPI00291262,IPI00400826,IPI00795633,IPI00954954	ipi.HUMAN.v3.71-random.fasta	52495	1	5	5	5	0.000257	0.098	DQTVSDNELQEMSNQGS	G	K	0.95	9.12	2	1881.78	23	39	TRUE
Benign and Cancer	Benign	Benign 2	Isoform 1 of Clusterin	IPI00291262,IPI00400826,IPI00795633,IPI00954954	ipi.HUMAN.v3.71-random.fasta	52495	1	5	5	5	0.000257	0.098	ELDESLQVAER	R	L	0.901	2.1	2	1288.64	326	336	TRUE
Benign and Cancer	Benign	Benign 2	Isoform 1 of Clusterin	IPI00291262,IPI00400826,IPI00795633,IPI00954954	ipi.HUMAN.v3.71-random.fasta	52495	1	5	5	5	0.000257	0.098	METVAEKALQEY	F	R	0.95	7.11	2	1411.68	431	442	TRUE
Benign and Cancer	Benign	Benign 2	Isoform 1 of Clusterin	IPI00291262,IPI00400826,IPI00795633,IPI00954954	ipi.HUMAN.v3.71-random.fasta	52495	1	5	5	5	0.000257	0.098	NPKFMETVAEK	K	A	0.95	4.17	2	1293.65	427	437	TRUE
Benign and Cancer	Benign	Benign 2	Isoform 1 of Clusterin	IPI00291262,IPI00400826,IPI00795633,IPI00954954	ipi.HUMAN.v3.71-random.fasta	52495	1	5	5	5	0.000257	0.098	TVAEKALQEY	E	R	0.95	3.49	2	1151.59	433	442	TRUE
Benign and Cancer	Benign	Benign 2	Isoform 1 of Adipocyte enhancer-binding protein 1	IPI00745313,IPI00894097,IPI00924915,IPI00926015	ipi.HUMAN.v3.71-random.fasta	130931	0.327	1	1	1	5.14e-05	0.0138	VVNEECPTITRTYSLG	K	K	0.902	2.1	2	1838.9	576	591	TRUE
Benign and Cancer	Benign	Benign 2	Suprabasin	IPI00373937,IPI00947285	ipi.HUMAN.v3.71-random.fasta	25334.6	0.5	1	1	1	5.14e-05	0.0526	SDDPIEKVIEGIN	A	R	0.95	3.08	2	1428.72	25	37	TRUE
Benign and Cancer	Benign	Benign 2	Protein S100-A8	IPI00007047	ipi.HUMAN.v3.71-random.fasta	10835	0.998	2	2	9	0.000462	0.14	DINTDGAVNF	L	Q	0.95	5.08	2	1065.48	59	68	TRUE
Benign and Cancer	Benign	Benign 2	Protein S100-A8	IPI00007047	ipi.HUMAN.v3.71-random.fasta	10835	0.998	2	2	9	0.000462	0.14	DINTDGAVNFQEF	L	L	0.95	7.37	2	1469.65	59	71	TRUE
Benign and Cancer	Benign	Benign 2	Antithrombin-III	IPI00032179	ipi.HUMAN.v3.71-random.fasta	52604.1	1	6	7	7	0.00036	0.108	AFLEVNEEGSEAAA	K	S	0.95	5.33	2	1436.65	403	416	TRUE
Benign and Cancer	Benign	Benign 2	Antithrombin-III	IPI00032179	ipi.HUMAN.v3.71-random.fasta	52604.1	1	6	7	7	0.00036	0.108	AFLEVNEEGSEAAASTAVVIAGR	K	S	0.95	12.7	2	2291.15	403	425	TRUE
Benign and Cancer	Benign	Benign 2	Antithrombin-III	IPI00032179	ipi.HUMAN.v3.71-random.fasta	52604.1	1	6	7	7	0.00036	0.108	ATEDEGSEQKIPEATN	K	R	0.95	5.15	2	1718.77	62	77	TRUE
Benign and Cancer	Benign	Benign 2	Antithrombin-III	IPI00032179	ipi.HUMAN.v3.71-random.fasta	52604.1	1	6	7	7	0.00036	0.108	ATEDEGSEQKIPEATNR	K	R	0.95	2.68	2	1874.87	62	78	TRUE
Benign and Cancer	Benign	Benign 2	Antithrombin-III	IPI00032179	ipi.HUMAN.v3.71-random.fasta	52604.1	1	6	7	7	0.00036	0.108	DDLYVSDAFH	R	K	0.939	2.37	2	1181.51	392	401	TRUE
Benign and Cancer	Benign	Benign 2	Antithrombin-III	IPI00032179	ipi.HUMAN.v3.71-random.fasta	52604.1	1	6	7	7	0.00036	0.108	EEGSEAAASTAVVIAGR	N	S	0.95	4.27	2	1617.81	409	425	TRUE
Benign and Cancer	Benign	Benign 2	Vasorin	IPI00395488	ipi.HUMAN.v3.71-random.fasta	71714.1	0.253	1	1	1	5.14e-05	0.0193	NLHDLDVSDNQLE	R	R	0.865	1.92	2	1511.7	217	229	TRUE
Benign and Cancer	Benign	Benign 2	Protocadherin protein (Fragment)	IPI00942804-R	ipi.HUMAN.v3.71-random.fasta	75899.6	0.253	1	1	1	5.14e-05	0.0228	MMEPPIGGPLGLEPQA	T	V	0.865	1.92	2	1668.8	12	27	TRUE
Benign and Cancer	Benign	Benign 2	Serglycin	IPI00019372	ipi.HUMAN.v3.71-random.fasta	17652.6	0.999	2	2	2	0.000103	0.12	NLPSDSQDLGQHGLEEDF	R	M	0.95	3.59	2	2000.88	139	156	TRUE
Benign and Cancer	Benign	Benign 2	Serglycin	IPI00019372	ipi.HUMAN.v3.71-random.fasta	17652.6	0.999	2	2	2	0.000103	0.12	NLPSDSQDLGQHGLEEDFM	R	-	0.95	2.96	2	2147.92	139	157	TRUE
Benign and Cancer	Benign	Benign 2	Isoform 1 of Heat shock cognate 71 kDa protein	IPI00003865,IPI00037070,IPI00844513,IPI00877807,IPI00910870,IPI00939595	ipi.HUMAN.v3.71-random.fasta	70899.8	0.301	1	1	1	5.14e-05	0.0186	DAGTIAGLNVLR	K	I	0.891	2.04	2	1199.67	160	171	TRUE
Benign and Cancer	Benign	Benign 2	Isoform 1 of Fibronectin	IPI00022418,IPI00339223,IPI00339227,IPI00339319,IPI00855785	ipi.HUMAN.v3.71-random.fasta	262599	1	5	5	6	0.000308	0.0268	GATYNIIVEALKDQQ	R	R	0.95	2.89	2	1662.87	2165	2179	TRUE
Benign and Cancer	Benign	Benign 2	Isoform 1 of Fibronectin	IPI00022418,IPI00339223,IPI00339227,IPI00339319,IPI00855785	ipi.HUMAN.v3.71-random.fasta	262599	1	5	5	6	0.000308	0.0268	SVGQQMIFEEHG	P	F	0.95	2.89	2	1361.62	2045	2056	TRUE
Benign and Cancer	Benign	Benign 2	Isoform 1 of Fibronectin	IPI00022418,IPI00339223,IPI00339227,IPI00339319,IPI00855785	ipi.HUMAN.v3.71-random.fasta	262599	1	5	5	6	0.000308	0.0268	SVGQQMIFEEHGF	P	R	0.95	3.11	2	1524.68	2045	2057	TRUE
Benign and Cancer	Benign	Benign 2	Isoform 1 of Fibronectin	IPI00022418,IPI00339223,IPI00339227,IPI00339319,IPI00855785	ipi.HUMAN.v3.71-random.fasta	262599	1	5	5	6	0.000308	0.0268	TDVDVDSIKI	F	A	0.912	2.16	2	1104.58	1641	1650	TRUE
Benign and Cancer	Benign	Benign 2	Isoform 1 of Fibronectin	IPI00022418,IPI00339223,IPI00339227,IPI00339319,IPI00855785	ipi.HUMAN.v3.71-random.fasta	262599	1	5	5	6	0.000308	0.0268	TNTNVNCPIECFMPLDVQADREDSRE	R	-	0.95	5.8	2	3126.36	2361	2386	TRUE
Benign and Cancer	Benign	Benign 2	Cystatin-C	IPI00032293	ipi.HUMAN.v3.71-random.fasta	15799.2	0.5	1	1	1	5.14e-05	0.11	LVGGPMDASVEEEGVR	R	R	0.95	5.59	2	1644.79	35	50	TRUE
Benign and Cancer	Benign	Benign 2	Dermcidin	IPI00027547	ipi.HUMAN.v3.71-random.fasta	11284.1	0.999	2	2	2	0.000103	0.318	GAVHDVKDVLDSVL	K	-	0.914	2.17	2	1466.79	97	110	TRUE
Benign and Cancer	Benign	Benign 2	Dermcidin	IPI00027547	ipi.HUMAN.v3.71-random.fasta	11284.1	0.999	2	2	2	0.000103	0.318	YDPEAASAPGSGNPCHEASAA	A	Q	0.95	4.18	2	2058.85	20	40	TRUE
Benign and Cancer	Benign	Benign 2	Apolipoprotein B-100	IPI00022229	ipi.HUMAN.v3.71-random.fasta	515572	1	6	6	6	0.000308	0.00986	ADTVAKVQGVEF	K	S	0.95	2.92	2	1263.66	1853	1864	TRUE
Benign and Cancer	Benign	Benign 2	Apolipoprotein B-100	IPI00022229	ipi.HUMAN.v3.71-random.fasta	515572	1	6	6	6	0.000308	0.00986	DDIDVRFQ	I	K	0.905	2.12	2	1007.48	4124	4131	TRUE
Benign and Cancer	Benign	Benign 2	Apolipoprotein B-100	IPI00022229	ipi.HUMAN.v3.71-random.fasta	515572	1	6	6	6	0.000308	0.00986	DLKVEDIPLA	R	R	0.934	2.33	2	1112.62	2695	2704	TRUE
Benign and Cancer	Benign	Benign 2	Apolipoprotein B-100	IPI00022229	ipi.HUMAN.v3.71-random.fasta	515572	1	6	6	6	0.000308	0.00986	DTVAKVQGVEF	A	S	0.95	3.89	2	1192.62	1854	1864	TRUE
Benign and Cancer	Benign	Benign 2	Apolipoprotein B-100	IPI00022229	ipi.HUMAN.v3.71-random.fasta	515572	1	6	6	6	0.000308	0.00986	QIDDIDVRFQ	R	K	0.95	2.74	2	1248.62	4122	4131	TRUE
Benign and Cancer	Benign	Benign 2	Apolipoprotein B-100	IPI00022229	ipi.HUMAN.v3.71-random.fasta	515572	1	6	6	6	0.000308	0.00986	TSNFPVDLSDYPK	M	S	0.95	5.01	2	1482.71	1190	1202	TRUE
Benign and Cancer	Benign	Benign 2	Isoform 1 of Fibrinogen alpha chain	IPI00021885,IPI00029717	ipi.HUMAN.v3.71-random.fasta	94973.4	1	199	238	485	0.0249	0.403	ADEAGSEADHEGTHST	M	K	0.95	2.82	2	1613.63	604	619	TRUE
Benign and Cancer	Benign	Benign 2	Isoform 1 of Fibrinogen alpha chain	IPI00021885,IPI00029717	ipi.HUMAN.v3.71-random.fasta	94973.4	1	199	238	485	0.0249	0.403	ADSGEGDFLAEGGGV	T	R	0.95	8.31	2	1380.59	20	34	TRUE
Benign and Cancer	Benign	Benign 2	Isoform 1 of Fibrinogen alpha chain	IPI00021885,IPI00029717	ipi.HUMAN.v3.71-random.fasta	94973.4	1	199	238	485	0.0249	0.403	ADSGEGDFLAEGGGVR	T	G	0.95	9.68	2	1536.69	20	35	TRUE
Benign and Cancer	Benign	Benign 2	Isoform 1 of Fibrinogen alpha chain	IPI00021885,IPI00029717	ipi.HUMAN.v3.71-random.fasta	94973.4	1	199	238	485	0.0249	0.403	AGHWTSESSVSGSTGQ	S	W	0.927	2.27	2	1577.68	370	385	TRUE
Benign and Cancer	Benign	Benign 2	Isoform 1 of Fibrinogen alpha chain	IPI00021885,IPI00029717	ipi.HUMAN.v3.71-random.fasta	94973.4	1	199	238	485	0.0249	0.403	ARPNNPDWGTFEEVSGNVSPGTR	N	R	0.95	3.51	2	2487.16	403	425	TRUE
Benign and Cancer	Benign	Benign 2	Isoform 1 of Fibrinogen alpha chain	IPI00021885,IPI00029717	ipi.HUMAN.v3.71-random.fasta	94973.4	1	199	238	485	0.0249	0.403	DEAAFFDTASTGK	P	T	0.95	5.54	2	1359.61	515	527	TRUE
Benign and Cancer	Benign	Benign 2	Isoform 1 of Fibrinogen alpha chain	IPI00021885,IPI00029717	ipi.HUMAN.v3.71-random.fasta	94973.4	1	199	238	485	0.0249	0.403	DFLAEGGGVR	G	G	0.95	3.42	2	1020.51	26	35	TRUE
Benign and Cancer	Benign	Benign 2	Isoform 1 of Fibrinogen alpha chain	IPI00021885,IPI00029717	ipi.HUMAN.v3.71-random.fasta	94973.4	1	199	238	485	0.0249	0.403	DLGTLSGIGTLD	M	G	0.95	2.03	2	1161.6	496	507	TRUE
Benign and Cancer	Benign	Benign 2	Isoform 1 of Fibrinogen alpha chain	IPI00021885,IPI00029717	ipi.HUMAN.v3.71-random.fasta	94973.4	1	199	238	485	0.0249	0.403	DLGTLSGIGTLDG	M	F	0.95	3.1	2	1218.62	496	508	TRUE
Benign and Cancer	Benign	Benign 2	Isoform 1 of Fibrinogen alpha chain	IPI00021885,IPI00029717	ipi.HUMAN.v3.71-random.fasta	94973.4	1	199	238	485	0.0249	0.403	DLGTLSGIGTLDGFR	M	H	0.95	7.13	2	1521.79	496	510	TRUE
Benign and Cancer	Benign	Benign 2	Isoform 1 of Fibrinogen alpha chain	IPI00021885,IPI00029717	ipi.HUMAN.v3.71-random.fasta	94973.4	1	199	238	485	0.0249	0.403	DSGEGDFLAEGGGV	A	R	0.95	6.17	2	1309.55	21	34	TRUE
Benign and Cancer	Benign	Benign 2	Isoform 1 of Fibrinogen alpha chain	IPI00021885,IPI00029717	ipi.HUMAN.v3.71-random.fasta	94973.4	1	199	238	485	0.0249	0.403	DSGEGDFLAEGGGVR	A	G	0.95	6.07	2	1465.66	21	35	TRUE
Benign and Cancer	Benign	Benign 2	Isoform 1 of Fibrinogen alpha chain	IPI00021885,IPI00029717	ipi.HUMAN.v3.71-random.fasta	94973.4	1	199	238	485	0.0249	0.403	DSHSLTTNIME	K	I	0.865	1.92	2	1247.56	101	111	TRUE
Benign and Cancer	Benign	Benign 2	Isoform 1 of Fibrinogen alpha chain	IPI00021885,IPI00029717	ipi.HUMAN.v3.71-random.fasta	94973.4	1	199	238	485	0.0249	0.403	DSHSLTTNIMEI	K	L	0.95	3.22	2	1376.64	101	112	TRUE
Benign and Cancer	Benign	Benign 2	Isoform 1 of Fibrinogen alpha chain	IPI00021885,IPI00029717	ipi.HUMAN.v3.71-random.fasta	94973.4	1	199	238	485	0.0249	0.403	DSHSLTTNIMEIL	K	R	0.95	2.64	2	1489.72	101	113	TRUE
Benign and Cancer	Benign	Benign 2	Isoform 1 of Fibrinogen alpha chain	IPI00021885,IPI00029717	ipi.HUMAN.v3.71-random.fasta	94973.4	1	199	238	485	0.0249	0.403	DSHSLTTNIMEILR	K	G	0.95	7.57	2	1645.82	101	114	TRUE
Benign and Cancer	Benign	Benign 2	Isoform 1 of Fibrinogen alpha chain	IPI00021885,IPI00029717	ipi.HUMAN.v3.71-random.fasta	94973.4	1	199	238	485	0.0249	0.403	DTASTGKTFPGF	F	F	0.95	4.4	2	1228.58	521	532	TRUE
Benign and Cancer	Benign	Benign 2	Isoform 1 of Fibrinogen alpha chain	IPI00021885,IPI00029717	ipi.HUMAN.v3.71-random.fasta	94973.4	1	199	238	485	0.0249	0.403	DWGTFEEVSGNVSPGT	P	R	0.95	8	2	1681.73	409	424	TRUE
Benign and Cancer	Benign	Benign 2	Isoform 1 of Fibrinogen alpha chain	IPI00021885,IPI00029717	ipi.HUMAN.v3.71-random.fasta	94973.4	1	199	238	485	0.0249	0.403	DWGTFEEVSGNVSPGTR	P	R	0.95	8.28	2	1837.84	409	425	TRUE
Benign and Cancer	Benign	Benign 2	Isoform 1 of Fibrinogen alpha chain	IPI00021885,IPI00029717	ipi.HUMAN.v3.71-random.fasta	94973.4	1	199	238	485	0.0249	0.403	EEVSGNVSPGT	F	R	0.841	1.82	2	1075.49	414	424	TRUE
Benign and Cancer	Benign	Benign 2	Isoform 1 of Fibrinogen alpha chain	IPI00021885,IPI00029717	ipi.HUMAN.v3.71-random.fasta	94973.4	1	199	238	485	0.0249	0.403	EEVSGNVSPGTR	F	R	0.95	2.92	2	1231.59	414	425	TRUE
Benign and Cancer	Benign	Benign 2	Isoform 1 of Fibrinogen alpha chain	IPI00021885,IPI00029717	ipi.HUMAN.v3.71-random.fasta	94973.4	1	199	238	485	0.0249	0.403	EFVSETESRGSESGIFTNT	G	K	0.95	4.68	2	2076.94	539	557	TRUE
Benign and Cancer	Benign	Benign 2	Isoform 1 of Fibrinogen alpha chain	IPI00021885,IPI00029717	ipi.HUMAN.v3.71-random.fasta	94973.4	1	199	238	485	0.0249	0.403	EGDFLAEGGGVR	G	G	0.95	5.01	2	1206.58	24	35	TRUE
Benign and Cancer	Benign	Benign 2	Isoform 1 of Fibrinogen alpha chain	IPI00021885,IPI00029717	ipi.HUMAN.v3.71-random.fasta	94973.4	1	199	238	485	0.0249	0.403	ELERPGGNEI	M	T	0.865	1.92	2	1113.55	260	269	TRUE
Benign and Cancer	Benign	Benign 2	Isoform 1 of Fibrinogen alpha chain	IPI00021885,IPI00029717	ipi.HUMAN.v3.71-random.fasta	94973.4	1	199	238	485	0.0249	0.403	ELERPGGNEIT	M	R	0.95	4.23	2	1196.59	260	270	TRUE
Benign and Cancer	Benign	Benign 2	Isoform 1 of Fibrinogen alpha chain	IPI00021885,IPI00029717	ipi.HUMAN.v3.71-random.fasta	94973.4	1	199	238	485	0.0249	0.403	ELERPGGNEITR	M	G	0.95	2.85	2	1352.69	260	271	TRUE
Benign and Cancer	Benign	Benign 2	Isoform 1 of Fibrinogen alpha chain	IPI00021885,IPI00029717	ipi.HUMAN.v3.71-random.fasta	94973.4	1	199	238	485	0.0249	0.403	ESSSHHPGIAEFPS	K	R	0.841	1.82	2	1481.67	559	572	TRUE
Benign and Cancer	Benign	Benign 2	Isoform 1 of Fibrinogen alpha chain	IPI00021885,IPI00029717	ipi.HUMAN.v3.71-random.fasta	94973.4	1	199	238	485	0.0249	0.403	ESSSHHPGIAEFPSRG	K	K	0.95	5.02	2	1676.78	559	574	TRUE
Benign and Cancer	Benign	Benign 2	Isoform 1 of Fibrinogen alpha chain	IPI00021885,IPI00029717	ipi.HUMAN.v3.71-random.fasta	94973.4	1	199	238	485	0.0249	0.403	EYHTEKLVTSKGDKEL	R	R	0.95	4.13	2	1876.97	427	442	TRUE
Benign and Cancer	Benign	Benign 2	Isoform 1 of Fibrinogen alpha chain	IPI00021885,IPI00029717	ipi.HUMAN.v3.71-random.fasta	94973.4	1	199	238	485	0.0249	0.403	FEEVSGNVSPGTR	T	R	0.95	4.66	2	1378.66	413	425	TRUE
Benign and Cancer	Benign	Benign 2	Isoform 1 of Fibrinogen alpha chain	IPI00021885,IPI00029717	ipi.HUMAN.v3.71-random.fasta	94973.4	1	199	238	485	0.0249	0.403	FTSSTSYNRGDSTFES	Q	K	0.95	2.7	2	1785.76	583	598	TRUE
Benign and Cancer	Benign	Benign 2	Isoform 1 of Fibrinogen alpha chain	IPI00021885,IPI00029717	ipi.HUMAN.v3.71-random.fasta	94973.4	1	199	238	485	0.0249	0.403	FVSETESRGSESGIFTNT	E	K	0.95	5.8	2	1947.89	540	557	TRUE
Benign and Cancer	Benign	Benign 2	Isoform 1 of Fibrinogen alpha chain	IPI00021885,IPI00029717	ipi.HUMAN.v3.71-random.fasta	94973.4	1	199	238	485	0.0249	0.403	FVSETESRGSESGIFTNTK	E	E	0.95	2.96	2	2075.99	540	558	TRUE
Benign and Cancer	Benign	Benign 2	Isoform 1 of Fibrinogen alpha chain	IPI00021885,IPI00029717	ipi.HUMAN.v3.71-random.fasta	94973.4	1	199	238	485	0.0249	0.403	GDFLAEGGGVR	E	G	0.95	2.59	2	1077.53	25	35	TRUE
Benign and Cancer	Benign	Benign 2	Isoform 1 of Fibrinogen alpha chain	IPI00021885,IPI00029717	ipi.HUMAN.v3.71-random.fasta	94973.4	1	199	238	485	0.0249	0.403	GEFVSETESR	L	G	0.95	2.92	2	1140.52	538	547	TRUE
Benign and Cancer	Benign	Benign 2	Isoform 1 of Fibrinogen alpha chain	IPI00021885,IPI00029717	ipi.HUMAN.v3.71-random.fasta	94973.4	1	199	238	485	0.0249	0.403	GEFVSETESRG	L	S	0.95	2.89	2	1197.54	538	548	TRUE
Benign and Cancer	Benign	Benign 2	Isoform 1 of Fibrinogen alpha chain	IPI00021885,IPI00029717	ipi.HUMAN.v3.71-random.fasta	94973.4	1	199	238	485	0.0249	0.403	GEFVSETESRGSESG	L	I	0.95	8.3	2	1557.67	538	552	TRUE
Benign and Cancer	Benign	Benign 2	Isoform 1 of Fibrinogen alpha chain	IPI00021885,IPI00029717	ipi.HUMAN.v3.71-random.fasta	94973.4	1	199	238	485	0.0249	0.403	GEFVSETESRGSESGIFTNT	L	K	0.95	5.57	2	2133.96	538	557	TRUE
Benign and Cancer	Benign	Benign 2	Isoform 1 of Fibrinogen alpha chain	IPI00021885,IPI00029717	ipi.HUMAN.v3.71-random.fasta	94973.4	1	199	238	485	0.0249	0.403	GEGDFLAEGGGVR	S	G	0.95	5.19	2	1263.6	23	35	TRUE
Benign and Cancer	Benign	Benign 2	Isoform 1 of Fibrinogen alpha chain	IPI00021885,IPI00029717	ipi.HUMAN.v3.71-random.fasta	94973.4	1	199	238	485	0.0249	0.403	GGSTSYGTGSETESPR	R	N	0.95	7.44	2	1572.68	272	287	TRUE
Benign and Cancer	Benign	Benign 2	Isoform 1 of Fibrinogen alpha chain	IPI00021885,IPI00029717	ipi.HUMAN.v3.71-random.fasta	94973.4	1	199	238	485	0.0249	0.403	GGSTSYGTGSETESPRN	R	P	0.95	4.22	2	1686.72	272	288	TRUE
Benign and Cancer	Benign	Benign 2	Isoform 1 of Fibrinogen alpha chain	IPI00021885,IPI00029717	ipi.HUMAN.v3.71-random.fasta	94973.4	1	199	238	485	0.0249	0.403	GGSTSYGTGSETESPRNP	R	S	0.95	5.89	2	1783.77	272	289	TRUE
Benign and Cancer	Benign	Benign 2	Isoform 1 of Fibrinogen alpha chain	IPI00021885,IPI00029717	ipi.HUMAN.v3.71-random.fasta	94973.4	1	199	238	485	0.0249	0.403	GGSTSYGTGSETESPRNPS	R	S	0.95	9.07	2	1870.81	272	290	TRUE
Benign and Cancer	Benign	Benign 2	Isoform 1 of Fibrinogen alpha chain	IPI00021885,IPI00029717	ipi.HUMAN.v3.71-random.fasta	94973.4	1	199	238	485	0.0249	0.403	GGSTSYGTGSETESPRNPSS	R	A	0.95	6.2	2	1957.84	272	291	TRUE
Benign and Cancer	Benign	Benign 2	Isoform 1 of Fibrinogen alpha chain	IPI00021885,IPI00029717	ipi.HUMAN.v3.71-random.fasta	94973.4	1	199	238	485	0.0249	0.403	GGSTSYGTGSETESPRNPSSA	R	G	0.95	7.04	2	2028.87	272	292	TRUE
Benign and Cancer	Benign	Benign 2	Isoform 1 of Fibrinogen alpha chain	IPI00021885,IPI00029717	ipi.HUMAN.v3.71-random.fasta	94973.4	1	199	238	485	0.0249	0.403	GGSTSYGTGSETESPRNPSSAG	R	S	0.95	8.6	2	2085.9	272	293	TRUE
Benign and Cancer	Benign	Benign 2	Isoform 1 of Fibrinogen alpha chain	IPI00021885,IPI00029717	ipi.HUMAN.v3.71-random.fasta	94973.4	1	199	238	485	0.0249	0.403	GGSTSYGTGSETESPRNPSSAGS	R	W	0.95	7.41	2	2172.93	272	294	TRUE
Benign and Cancer	Benign	Benign 2	Isoform 1 of Fibrinogen alpha chain	IPI00021885,IPI00029717	ipi.HUMAN.v3.71-random.fasta	94973.4	1	199	238	485	0.0249	0.403	GGSTSYGTGSETESPRNPSSAGSW	R	N	0.95	11	2	2359.01	272	295	TRUE
Benign and Cancer	Benign	Benign 2	Isoform 1 of Fibrinogen alpha chain	IPI00021885,IPI00029717	ipi.HUMAN.v3.71-random.fasta	94973.4	1	199	238	485	0.0249	0.403	GGSTSYGTGSETESPRNPSSAGSWN	R	S	0.95	7.21	2	2473.05	272	296	TRUE
Benign and Cancer	Benign	Benign 2	Isoform 1 of Fibrinogen alpha chain	IPI00021885,IPI00029717	ipi.HUMAN.v3.71-random.fasta	94973.4	1	199	238	485	0.0249	0.403	GGSTSYGTGSETESPRNPSSAGSWNSGS	R	S	0.857	1.89	2	2704.14	272	299	TRUE
Benign and Cancer	Benign	Benign 2	Isoform 1 of Fibrinogen alpha chain	IPI00021885,IPI00029717	ipi.HUMAN.v3.71-random.fasta	94973.4	1	199	238	485	0.0249	0.403	GGSTSYGTGSETESPRNPSSAGSWNSGSSGP	R	G	0.95	5.02	2	2945.24	272	302	TRUE
Benign and Cancer	Benign	Benign 2	Isoform 1 of Fibrinogen alpha chain	IPI00021885,IPI00029717	ipi.HUMAN.v3.71-random.fasta	94973.4	1	199	238	485	0.0249	0.403	GGSTSYGTGSETESPRNPSSAGSWNSGSSGPGSTGN	R	R	0.883	2	2	3361.41	272	307	TRUE
Benign and Cancer	Benign	Benign 2	Isoform 1 of Fibrinogen alpha chain	IPI00021885,IPI00029717	ipi.HUMAN.v3.71-random.fasta	94973.4	1	199	238	485	0.0249	0.403	GIAEFPSRG	P	K	0.95	2.85	2	933.479	566	574	TRUE
Benign and Cancer	Benign	Benign 2	Isoform 1 of Fibrinogen alpha chain	IPI00021885,IPI00029717	ipi.HUMAN.v3.71-random.fasta	94973.4	1	199	238	485	0.0249	0.403	GSAGHWTSESSVSG	R	S	0.95	2.92	2	1348.58	368	381	TRUE
Benign and Cancer	Benign	Benign 2	Isoform 1 of Fibrinogen alpha chain	IPI00021885,IPI00029717	ipi.HUMAN.v3.71-random.fasta	94973.4	1	199	238	485	0.0249	0.403	GSAGHWTSESSVSGSTG	R	Q	0.95	3.52	2	1593.68	368	384	TRUE
Benign and Cancer	Benign	Benign 2	Isoform 1 of Fibrinogen alpha chain	IPI00021885,IPI00029717	ipi.HUMAN.v3.71-random.fasta	94973.4	1	199	238	485	0.0249	0.403	GSAGHWTSESSVSGSTGQ	R	W	0.95	7.15	2	1721.74	368	385	TRUE
Benign and Cancer	Benign	Benign 2	Isoform 1 of Fibrinogen alpha chain	IPI00021885,IPI00029717	ipi.HUMAN.v3.71-random.fasta	94973.4	1	199	238	485	0.0249	0.403	GSAGHWTSESSVSGSTGQWHSE	R	S	0.95	5.19	2	2260.95	368	389	TRUE
Benign and Cancer	Benign	Benign 2	Isoform 1 of Fibrinogen alpha chain	IPI00021885,IPI00029717	ipi.HUMAN.v3.71-random.fasta	94973.4	1	199	238	485	0.0249	0.403	GSESGIFTNTK	R	E	0.95	3.85	2	1140.55	548	558	TRUE
Benign and Cancer	Benign	Benign 2	Isoform 1 of Fibrinogen alpha chain	IPI00021885,IPI00029717	ipi.HUMAN.v3.71-random.fasta	94973.4	1	199	238	485	0.0249	0.403	GSESGIFTNTKE	R	S	0.95	5.1	2	1269.6	548	559	TRUE
Benign and Cancer	Benign	Benign 2	Isoform 1 of Fibrinogen alpha chain	IPI00021885,IPI00029717	ipi.HUMAN.v3.71-random.fasta	94973.4	1	199	238	485	0.0249	0.403	GSESGIFTNTKESS	R	S	0.95	6.12	2	1443.66	548	561	TRUE
Benign and Cancer	Benign	Benign 2	Isoform 1 of Fibrinogen alpha chain	IPI00021885,IPI00029717	ipi.HUMAN.v3.71-random.fasta	94973.4	1	199	238	485	0.0249	0.403	GSGNARPNNPDWGTFEE	P	V	0.95	6.49	2	1847.79	399	415	TRUE
Benign and Cancer	Benign	Benign 2	Isoform 1 of Fibrinogen alpha chain	IPI00021885,IPI00029717	ipi.HUMAN.v3.71-random.fasta	94973.4	1	199	238	485	0.0249	0.403	GSSGTGGTATWKPGSS	P	G	0.95	4.09	2	1437.66	311	326	TRUE
Benign and Cancer	Benign	Benign 2	Isoform 1 of Fibrinogen alpha chain	IPI00021885,IPI00029717	ipi.HUMAN.v3.71-random.fasta	94973.4	1	199	238	485	0.0249	0.403	GSSGTGGTATWKPGSSGP	P	G	0.95	2.96	2	1591.73	311	328	TRUE
Benign and Cancer	Benign	Benign 2	Isoform 1 of Fibrinogen alpha chain	IPI00021885,IPI00029717	ipi.HUMAN.v3.71-random.fasta	94973.4	1	199	238	485	0.0249	0.403	GSTGNRNPGSSGTGGTATWKPGSSGP	P	G	0.95	3.52	2	2375.1	303	328	TRUE
Benign and Cancer	Benign	Benign 2	Isoform 1 of Fibrinogen alpha chain	IPI00021885,IPI00029717	ipi.HUMAN.v3.71-random.fasta	94973.4	1	199	238	485	0.0249	0.403	GSTSYGTGSETESPR	G	N	0.95	5.96	2	1515.66	273	287	TRUE
Benign and Cancer	Benign	Benign 2	Isoform 1 of Fibrinogen alpha chain	IPI00021885,IPI00029717	ipi.HUMAN.v3.71-random.fasta	94973.4	1	199	238	485	0.0249	0.403	GSTSYGTGSETESPRN	G	P	0.95	6.92	2	1629.7	273	288	TRUE
Benign and Cancer	Benign	Benign 2	Isoform 1 of Fibrinogen alpha chain	IPI00021885,IPI00029717	ipi.HUMAN.v3.71-random.fasta	94973.4	1	199	238	485	0.0249	0.403	GSTSYGTGSETESPRNPS	G	S	0.95	3.38	2	1813.78	273	290	TRUE
Benign and Cancer	Benign	Benign 2	Isoform 1 of Fibrinogen alpha chain	IPI00021885,IPI00029717	ipi.HUMAN.v3.71-random.fasta	94973.4	1	199	238	485	0.0249	0.403	GSTSYGTGSETESPRNPSS	G	A	0.95	4.55	2	1900.82	273	291	TRUE
Benign and Cancer	Benign	Benign 2	Isoform 1 of Fibrinogen alpha chain	IPI00021885,IPI00029717	ipi.HUMAN.v3.71-random.fasta	94973.4	1	199	238	485	0.0249	0.403	GTFEEVSGNVSPGTR	W	R	0.936	2.35	2	1536.73	411	425	TRUE
Benign and Cancer	Benign	Benign 2	Isoform 1 of Fibrinogen alpha chain	IPI00021885,IPI00029717	ipi.HUMAN.v3.71-random.fasta	94973.4	1	199	238	485	0.0249	0.403	GTGSETESPRNPSSAGSW	Y	N	0.95	5.28	2	1806.79	278	295	TRUE
Benign and Cancer	Benign	Benign 2	Isoform 1 of Fibrinogen alpha chain	IPI00021885,IPI00029717	ipi.HUMAN.v3.71-random.fasta	94973.4	1	199	238	485	0.0249	0.403	GTGSETESPRNPSSAGSWN	Y	S	0.95	6.64	2	1920.83	278	296	TRUE
Benign and Cancer	Benign	Benign 2	Isoform 1 of Fibrinogen alpha chain	IPI00021885,IPI00029717	ipi.HUMAN.v3.71-random.fasta	94973.4	1	199	238	485	0.0249	0.403	GTGSETESPRNPSSAGSWNSGSSGP	Y	G	0.95	7.29	2	2393.02	278	302	TRUE
Benign and Cancer	Benign	Benign 2	Isoform 1 of Fibrinogen alpha chain	IPI00021885,IPI00029717	ipi.HUMAN.v3.71-random.fasta	94973.4	1	199	238	485	0.0249	0.403	GTGSETESPRNPSSAGSWNSGSSGPGSTGN	Y	R	0.95	3.89	2	2809.19	278	307	TRUE
Benign and Cancer	Benign	Benign 2	Isoform 1 of Fibrinogen alpha chain	IPI00021885,IPI00029717	ipi.HUMAN.v3.71-random.fasta	94973.4	1	199	238	485	0.0249	0.403	GTGSETESPRNPSSAGSWNSGSSGPGSTGNR	Y	N	0.95	3.55	2	2965.29	278	308	TRUE
Benign and Cancer	Benign	Benign 2	Isoform 1 of Fibrinogen alpha chain	IPI00021885,IPI00029717	ipi.HUMAN.v3.71-random.fasta	94973.4	1	199	238	485	0.0249	0.403	HHPGIAEFPSRG	S	K	0.942	1.96	2	1304.65	563	574	TRUE
Benign and Cancer	Benign	Benign 2	Isoform 1 of Fibrinogen alpha chain	IPI00021885,IPI00029717	ipi.HUMAN.v3.71-random.fasta	94973.4	1	199	238	485	0.0249	0.403	HPDEAAFFDT	R	A	0.857	1.89	2	1149.48	513	522	TRUE
Benign and Cancer	Benign	Benign 2	Isoform 1 of Fibrinogen alpha chain	IPI00021885,IPI00029717	ipi.HUMAN.v3.71-random.fasta	94973.4	1	199	238	485	0.0249	0.403	HPDEAAFFDTA	R	S	0.946	2.44	2	1220.52	513	523	TRUE
Benign and Cancer	Benign	Benign 2	Isoform 1 of Fibrinogen alpha chain	IPI00021885,IPI00029717	ipi.HUMAN.v3.71-random.fasta	94973.4	1	199	238	485	0.0249	0.403	HPDEAAFFDTASTG	R	K	0.95	4	2	1465.62	513	526	TRUE
Benign and Cancer	Benign	Benign 2	Isoform 1 of Fibrinogen alpha chain	IPI00021885,IPI00029717	ipi.HUMAN.v3.71-random.fasta	94973.4	1	199	238	485	0.0249	0.403	HPDEAAFFDTASTGK	R	T	0.95	8.17	2	1593.72	513	527	TRUE
Benign and Cancer	Benign	Benign 2	Isoform 1 of Fibrinogen alpha chain	IPI00021885,IPI00029717	ipi.HUMAN.v3.71-random.fasta	94973.4	1	199	238	485	0.0249	0.403	HRHPDEAAFFDTA	R	S	0.95	4.62	2	1513.68	511	523	TRUE
Benign and Cancer	Benign	Benign 2	Isoform 1 of Fibrinogen alpha chain	IPI00021885,IPI00029717	ipi.HUMAN.v3.71-random.fasta	94973.4	1	199	238	485	0.0249	0.403	HRHPDEAAFFDTASTG	R	K	0.95	5.85	2	1758.78	511	526	TRUE
Benign and Cancer	Benign	Benign 2	Isoform 1 of Fibrinogen alpha chain	IPI00021885,IPI00029717	ipi.HUMAN.v3.71-random.fasta	94973.4	1	199	238	485	0.0249	0.403	HRHPDEAAFFDTASTGK	R	T	0.95	9.08	2	1886.88	511	527	TRUE
Benign and Cancer	Benign	Benign 2	Isoform 1 of Fibrinogen alpha chain	IPI00021885,IPI00029717	ipi.HUMAN.v3.71-random.fasta	94973.4	1	199	238	485	0.0249	0.403	KESSSHHPGIAEFPSRG	T	K	0.95	2.46	2	1822.88	558	574	TRUE
Benign and Cancer	Benign	Benign 2	Isoform 1 of Fibrinogen alpha chain	IPI00021885,IPI00029717	ipi.HUMAN.v3.71-random.fasta	94973.4	1	199	238	485	0.0249	0.403	LGEFVSETESR	M	G	0.95	2.96	2	1253.6	537	547	TRUE
Benign and Cancer	Benign	Benign 2	Isoform 1 of Fibrinogen alpha chain	IPI00021885,IPI00029717	ipi.HUMAN.v3.71-random.fasta	94973.4	1	199	238	485	0.0249	0.403	LGEFVSETESRGSESG	M	I	0.95	6.62	2	1670.75	537	552	TRUE
Benign and Cancer	Benign	Benign 2	Isoform 1 of Fibrinogen alpha chain	IPI00021885,IPI00029717	ipi.HUMAN.v3.71-random.fasta	94973.4	1	199	238	485	0.0249	0.403	LGEFVSETESRGSESGIFTNT	M	K	0.95	4.96	2	2247.04	537	557	TRUE
Benign and Cancer	Benign	Benign 2	Isoform 1 of Fibrinogen alpha chain	IPI00021885,IPI00029717	ipi.HUMAN.v3.71-random.fasta	94973.4	1	199	238	485	0.0249	0.403	LTTNIMEILR	S	G	0.908	2.14	2	1203.68	105	114	TRUE
Benign and Cancer	Benign	Benign 2	Isoform 1 of Fibrinogen alpha chain	IPI00021885,IPI00029717	ipi.HUMAN.v3.71-random.fasta	94973.4	1	199	238	485	0.0249	0.403	MADEAGSEADHEGTHS	K	T	0.95	7.26	2	1643.62	603	618	TRUE
Benign and Cancer	Benign	Benign 2	Isoform 1 of Fibrinogen alpha chain	IPI00021885,IPI00029717	ipi.HUMAN.v3.71-random.fasta	94973.4	1	199	238	485	0.0249	0.403	MADEAGSEADHEGTHST	K	K	0.95	7	2	1744.67	603	619	TRUE
Benign and Cancer	Benign	Benign 2	Isoform 1 of Fibrinogen alpha chain	IPI00021885,IPI00029717	ipi.HUMAN.v3.71-random.fasta	94973.4	1	199	238	485	0.0249	0.403	MADEAGSEADHEGTHSTK	K	R	0.95	2.55	2	1872.77	603	620	TRUE
Benign and Cancer	Benign	Benign 2	Isoform 1 of Fibrinogen alpha chain	IPI00021885,IPI00029717	ipi.HUMAN.v3.71-random.fasta	94973.4	1	199	238	485	0.0249	0.403	MELERPGGNEI	R	T	0.95	3	2	1244.59	259	269	TRUE
Benign and Cancer	Benign	Benign 2	Isoform 1 of Fibrinogen alpha chain	IPI00021885,IPI00029717	ipi.HUMAN.v3.71-random.fasta	94973.4	1	199	238	485	0.0249	0.403	MELERPGGNEIT	R	R	0.95	2.8	2	1361.64	259	270	TRUE
Benign and Cancer	Benign	Benign 2	Isoform 1 of Fibrinogen alpha chain	IPI00021885,IPI00029717	ipi.HUMAN.v3.71-random.fasta	94973.4	1	199	238	485	0.0249	0.403	MLGEFVSETES	P	R	0.95	4.92	2	1244.54	536	546	TRUE
Benign and Cancer	Benign	Benign 2	Isoform 1 of Fibrinogen alpha chain	IPI00021885,IPI00029717	ipi.HUMAN.v3.71-random.fasta	94973.4	1	199	238	485	0.0249	0.403	MLGEFVSETESR	P	G	0.95	5.92	2	1384.64	536	547	TRUE
Benign and Cancer	Benign	Benign 2	Isoform 1 of Fibrinogen alpha chain	IPI00021885,IPI00029717	ipi.HUMAN.v3.71-random.fasta	94973.4	1	199	238	485	0.0249	0.403	MLGEFVSETESRG	P	S	0.95	3.46	2	1457.66	536	548	TRUE
Benign and Cancer	Benign	Benign 2	Isoform 1 of Fibrinogen alpha chain	IPI00021885,IPI00029717	ipi.HUMAN.v3.71-random.fasta	94973.4	1	199	238	485	0.0249	0.403	MLGEFVSETESRGSE	P	S	0.95	6.77	2	1657.74	536	550	TRUE
Benign and Cancer	Benign	Benign 2	Isoform 1 of Fibrinogen alpha chain	IPI00021885,IPI00029717	ipi.HUMAN.v3.71-random.fasta	94973.4	1	199	238	485	0.0249	0.403	MLGEFVSETESRGSESG	P	I	0.95	5.72	2	1817.79	536	552	TRUE
Benign and Cancer	Benign	Benign 2	Isoform 1 of Fibrinogen alpha chain	IPI00021885,IPI00029717	ipi.HUMAN.v3.71-random.fasta	94973.4	1	199	238	485	0.0249	0.403	MLGEFVSETESRGSESGI	P	F	0.95	7.96	2	1930.87	536	553	TRUE
Benign and Cancer	Benign	Benign 2	Isoform 1 of Fibrinogen alpha chain	IPI00021885,IPI00029717	ipi.HUMAN.v3.71-random.fasta	94973.4	1	199	238	485	0.0249	0.403	MLGEFVSETESRGSESGIF	P	T	0.95	2.52	2	2077.94	536	554	TRUE
Benign and Cancer	Benign	Benign 2	Isoform 1 of Fibrinogen alpha chain	IPI00021885,IPI00029717	ipi.HUMAN.v3.71-random.fasta	94973.4	1	199	238	485	0.0249	0.403	MLGEFVSETESRGSESGIFT	P	N	0.95	6.15	2	2178.99	536	555	TRUE
Benign and Cancer	Benign	Benign 2	Isoform 1 of Fibrinogen alpha chain	IPI00021885,IPI00029717	ipi.HUMAN.v3.71-random.fasta	94973.4	1	199	238	485	0.0249	0.403	MLGEFVSETESRGSESGIFTNT	P	K	0.95	7.28	2	2394.08	536	557	TRUE
Benign and Cancer	Benign	Benign 2	Isoform 1 of Fibrinogen alpha chain	IPI00021885,IPI00029717	ipi.HUMAN.v3.71-random.fasta	94973.4	1	199	238	485	0.0249	0.403	MLGEFVSETESRGSESGIFTNTKE	P	S	0.95	5.21	2	2651.21	536	559	TRUE
Benign and Cancer	Benign	Benign 2	Isoform 1 of Fibrinogen alpha chain	IPI00021885,IPI00029717	ipi.HUMAN.v3.71-random.fasta	94973.4	1	199	238	485	0.0249	0.403	NNPDWGTFEEVSGNVSPGTR	P	R	0.95	8	2	2162.97	406	425	TRUE
Benign and Cancer	Benign	Benign 2	Isoform 1 of Fibrinogen alpha chain	IPI00021885,IPI00029717	ipi.HUMAN.v3.71-random.fasta	94973.4	1	199	238	485	0.0249	0.403	NPDWGTFEEVSGNVSPGTR	N	R	0.95	11.8	2	2048.93	407	425	TRUE
Benign and Cancer	Benign	Benign 2	Isoform 1 of Fibrinogen alpha chain	IPI00021885,IPI00029717	ipi.HUMAN.v3.71-random.fasta	94973.4	1	199	238	485	0.0249	0.403	NPGSSGTGGTATWK	R	P	0.95	5.77	2	1320.62	309	322	TRUE
Benign and Cancer	Benign	Benign 2	Isoform 1 of Fibrinogen alpha chain	IPI00021885,IPI00029717	ipi.HUMAN.v3.71-random.fasta	94973.4	1	199	238	485	0.0249	0.403	NPGSSGTGGTATWKPGSS	R	G	0.95	9.39	2	1648.76	309	326	TRUE
Benign and Cancer	Benign	Benign 2	Isoform 1 of Fibrinogen alpha chain	IPI00021885,IPI00029717	ipi.HUMAN.v3.71-random.fasta	94973.4	1	199	238	485	0.0249	0.403	NPGSSGTGGTATWKPGSSGP	R	G	0.95	6.74	2	1802.83	309	328	TRUE
Benign and Cancer	Benign	Benign 2	Isoform 1 of Fibrinogen alpha chain	IPI00021885,IPI00029717	ipi.HUMAN.v3.71-random.fasta	94973.4	1	199	238	485	0.0249	0.403	NPSSAGSWNSGSSGPGSTGNR	R	N	0.95	4.52	2	1963.85	288	308	TRUE
Benign and Cancer	Benign	Benign 2	Isoform 1 of Fibrinogen alpha chain	IPI00021885,IPI00029717	ipi.HUMAN.v3.71-random.fasta	94973.4	1	199	238	485	0.0249	0.403	NSGSSGTGSTGNQNPGSPRPGSTGTWNPGSSE	W	R	0.95	4.07	2	3019.3	335	366	TRUE
Benign and Cancer	Benign	Benign 2	Isoform 1 of Fibrinogen alpha chain	IPI00021885,IPI00029717	ipi.HUMAN.v3.71-random.fasta	94973.4	1	199	238	485	0.0249	0.403	PDEAAFFDTASTGK	H	T	0.95	7.12	2	1456.66	514	527	TRUE
Benign and Cancer	Benign	Benign 2	Isoform 1 of Fibrinogen alpha chain	IPI00021885,IPI00029717	ipi.HUMAN.v3.71-random.fasta	94973.4	1	199	238	485	0.0249	0.403	PDSPGSGNARPNNPDWGTFEEVSGNVSPGT	R	R	0.95	3.07	2	3042.35	395	424	TRUE
Benign and Cancer	Benign	Benign 2	Isoform 1 of Fibrinogen alpha chain	IPI00021885,IPI00029717	ipi.HUMAN.v3.71-random.fasta	94973.4	1	199	238	485	0.0249	0.403	PDWGTFEEVSGNVSPGT	N	R	0.95	8.04	2	1778.79	408	424	TRUE
Benign and Cancer	Benign	Benign 2	Isoform 1 of Fibrinogen alpha chain	IPI00021885,IPI00029717	ipi.HUMAN.v3.71-random.fasta	94973.4	1	199	238	485	0.0249	0.403	PDWGTFEEVSGNVSPGTR	N	R	0.95	8.7	2	1934.89	408	425	TRUE
Benign and Cancer	Benign	Benign 2	Isoform 1 of Fibrinogen alpha chain	IPI00021885,IPI00029717	ipi.HUMAN.v3.71-random.fasta	94973.4	1	199	238	485	0.0249	0.403	PGSPRPGSTGTWN	N	P	0.95	3.25	2	1313.62	349	361	TRUE
Benign and Cancer	Benign	Benign 2	Isoform 1 of Fibrinogen alpha chain	IPI00021885,IPI00029717	ipi.HUMAN.v3.71-random.fasta	94973.4	1	199	238	485	0.0249	0.403	PGSPRPGSTGTWNPG	N	S	0.941	2.39	2	1467.7	349	363	TRUE
Benign and Cancer	Benign	Benign 2	Isoform 1 of Fibrinogen alpha chain	IPI00021885,IPI00029717	ipi.HUMAN.v3.71-random.fasta	94973.4	1	199	238	485	0.0249	0.403	PGSPRPGSTGTWNPGS	N	S	0.886	2.01	2	1554.73	349	364	TRUE
Benign and Cancer	Benign	Benign 2	Isoform 1 of Fibrinogen alpha chain	IPI00021885,IPI00029717	ipi.HUMAN.v3.71-random.fasta	94973.4	1	199	238	485	0.0249	0.403	PGSPRPGSTGTWNPGSS	N	E	0.95	2.96	2	1641.76	349	365	TRUE
Benign and Cancer	Benign	Benign 2	Isoform 1 of Fibrinogen alpha chain	IPI00021885,IPI00029717	ipi.HUMAN.v3.71-random.fasta	94973.4	1	199	238	485	0.0249	0.403	PGSPRPGSTGTWNPGSSE	N	R	0.95	2.82	2	1770.8	349	366	TRUE
Benign and Cancer	Benign	Benign 2	Isoform 1 of Fibrinogen alpha chain	IPI00021885,IPI00029717	ipi.HUMAN.v3.71-random.fasta	94973.4	1	199	238	485	0.0249	0.403	PGSPRPGSTGTWNPGSSER	N	G	0.95	3.44	2	1926.91	349	367	TRUE
Benign and Cancer	Benign	Benign 2	Isoform 1 of Fibrinogen alpha chain	IPI00021885,IPI00029717	ipi.HUMAN.v3.71-random.fasta	94973.4	1	199	238	485	0.0249	0.403	PGSPRPGSTGTWNPGSSERG	N	S	0.95	5.32	2	1983.93	349	368	TRUE
Benign and Cancer	Benign	Benign 2	Isoform 1 of Fibrinogen alpha chain	IPI00021885,IPI00029717	ipi.HUMAN.v3.71-random.fasta	94973.4	1	199	238	485	0.0249	0.403	PGSSGTGGTATWK	N	P	0.95	6.18	2	1206.58	310	322	TRUE
Benign and Cancer	Benign	Benign 2	Isoform 1 of Fibrinogen alpha chain	IPI00021885,IPI00029717	ipi.HUMAN.v3.71-random.fasta	94973.4	1	199	238	485	0.0249	0.403	PGSSGTGGTATWKPG	N	S	0.95	2.51	2	1360.65	310	324	TRUE
Benign and Cancer	Benign	Benign 2	Isoform 1 of Fibrinogen alpha chain	IPI00021885,IPI00029717	ipi.HUMAN.v3.71-random.fasta	94973.4	1	199	238	485	0.0249	0.403	PGSSGTGGTATWKPGSS	N	G	0.95	4.6	2	1534.71	310	326	TRUE
Benign and Cancer	Benign	Benign 2	Isoform 1 of Fibrinogen alpha chain	IPI00021885,IPI00029717	ipi.HUMAN.v3.71-random.fasta	94973.4	1	199	238	485	0.0249	0.403	PGSSGTGGTATWKPGSSGP	N	G	0.95	4.74	2	1688.79	310	328	TRUE
Benign and Cancer	Benign	Benign 2	Isoform 1 of Fibrinogen alpha chain	IPI00021885,IPI00029717	ipi.HUMAN.v3.71-random.fasta	94973.4	1	199	238	485	0.0249	0.403	PGSTGTWNPGSSE	R	R	0.95	4	2	1276.54	354	366	TRUE
Benign and Cancer	Benign	Benign 2	Isoform 1 of Fibrinogen alpha chain	IPI00021885,IPI00029717	ipi.HUMAN.v3.71-random.fasta	94973.4	1	199	238	485	0.0249	0.403	PGSTGTWNPGSSER	R	G	0.95	3.66	2	1432.65	354	367	TRUE
Benign and Cancer	Benign	Benign 2	Isoform 1 of Fibrinogen alpha chain	IPI00021885,IPI00029717	ipi.HUMAN.v3.71-random.fasta	94973.4	1	199	238	485	0.0249	0.403	PNNPDWGTFEE	R	V	0.95	4.24	2	1305.54	405	415	TRUE
Benign and Cancer	Benign	Benign 2	Isoform 1 of Fibrinogen alpha chain	IPI00021885,IPI00029717	ipi.HUMAN.v3.71-random.fasta	94973.4	1	199	238	485	0.0249	0.403	PNNPDWGTFEEV	R	S	0.95	4	2	1404.61	405	416	TRUE
Benign and Cancer	Benign	Benign 2	Isoform 1 of Fibrinogen alpha chain	IPI00021885,IPI00029717	ipi.HUMAN.v3.71-random.fasta	94973.4	1	199	238	485	0.0249	0.403	PNNPDWGTFEEVSGNVSPGT	R	R	0.95	8.07	2	2103.93	405	424	TRUE
Benign and Cancer	Benign	Benign 2	Isoform 1 of Fibrinogen alpha chain	IPI00021885,IPI00029717	ipi.HUMAN.v3.71-random.fasta	94973.4	1	199	238	485	0.0249	0.403	PNNPDWGTFEEVSGNVSPGTR	R	R	0.95	13	2	2260.03	405	425	TRUE
Benign and Cancer	Benign	Benign 2	Isoform 1 of Fibrinogen alpha chain	IPI00021885,IPI00029717	ipi.HUMAN.v3.71-random.fasta	94973.4	1	199	238	485	0.0249	0.403	PSSAGSWNSGSSGPGSTGN	N	R	0.95	9.41	2	1693.7	289	307	TRUE
Benign and Cancer	Benign	Benign 2	Isoform 1 of Fibrinogen alpha chain	IPI00021885,IPI00029717	ipi.HUMAN.v3.71-random.fasta	94973.4	1	199	238	485	0.0249	0.403	PSSAGSWNSGSSGPGSTGNR	N	N	0.95	6.14	2	1849.81	289	308	TRUE
Benign and Cancer	Benign	Benign 2	Isoform 1 of Fibrinogen alpha chain	IPI00021885,IPI00029717	ipi.HUMAN.v3.71-random.fasta	94973.4	1	199	238	485	0.0249	0.403	QFTSSTSYN	K	R	0.883	2	2	1034.44	582	590	TRUE
Benign and Cancer	Benign	Benign 2	Isoform 1 of Fibrinogen alpha chain	IPI00021885,IPI00029717	ipi.HUMAN.v3.71-random.fasta	94973.4	1	199	238	485	0.0249	0.403	QFTSSTSYNRGD	K	S	0.95	5.89	2	1345.57	582	593	TRUE
Benign and Cancer	Benign	Benign 2	Isoform 1 of Fibrinogen alpha chain	IPI00021885,IPI00029717	ipi.HUMAN.v3.71-random.fasta	94973.4	1	199	238	485	0.0249	0.403	QFTSSTSYNRGDSTFES	K	K	0.95	7.37	2	1896.79	582	598	TRUE
Benign and Cancer	Benign	Benign 2	Isoform 1 of Fibrinogen alpha chain	IPI00021885,IPI00029717	ipi.HUMAN.v3.71-random.fasta	94973.4	1	199	238	485	0.0249	0.403	QFTSSTSYNRGDSTFESKS	K	Y	0.95	5.51	2	2111.92	582	600	TRUE
Benign and Cancer	Benign	Benign 2	Isoform 1 of Fibrinogen alpha chain	IPI00021885,IPI00029717	ipi.HUMAN.v3.71-random.fasta	94973.4	1	199	238	485	0.0249	0.403	QLQKVPPEWK	S	A	0.95	3.89	2	1235.68	240	249	TRUE
Benign and Cancer	Benign	Benign 2	Isoform 1 of Fibrinogen alpha chain	IPI00021885,IPI00029717	ipi.HUMAN.v3.71-random.fasta	94973.4	1	199	238	485	0.0249	0.403	QNPGSPRPGSTGTWNPGSSE	N	R	0.95	9.15	2	1995.88	347	366	TRUE
Benign and Cancer	Benign	Benign 2	Isoform 1 of Fibrinogen alpha chain	IPI00021885,IPI00029717	ipi.HUMAN.v3.71-random.fasta	94973.4	1	199	238	485	0.0249	0.403	QNPGSPRPGSTGTWNPGSSER	N	G	0.95	5.55	2	2151.98	347	367	TRUE
Benign and Cancer	Benign	Benign 2	Isoform 1 of Fibrinogen alpha chain	IPI00021885,IPI00029717	ipi.HUMAN.v3.71-random.fasta	94973.4	1	199	238	485	0.0249	0.403	REYHTEKLVTSKGD	R	K	0.93	1.89	2	1662.84	426	439	TRUE
Benign and Cancer	Benign	Benign 2	Isoform 1 of Fibrinogen alpha chain	IPI00021885,IPI00029717	ipi.HUMAN.v3.71-random.fasta	94973.4	1	199	238	485	0.0249	0.403	REYHTEKLVTSKGDKEL	R	R	0.95	3.77	2	2033.07	426	442	TRUE
Benign and Cancer	Benign	Benign 2	Isoform 1 of Fibrinogen alpha chain	IPI00021885,IPI00029717	ipi.HUMAN.v3.71-random.fasta	94973.4	1	199	238	485	0.0249	0.403	RHPDEAAFFDTASTG	H	K	0.95	4.85	2	1621.72	512	526	TRUE
Benign and Cancer	Benign	Benign 2	Isoform 1 of Fibrinogen alpha chain	IPI00021885,IPI00029717	ipi.HUMAN.v3.71-random.fasta	94973.4	1	199	238	485	0.0249	0.403	RHPDEAAFFDTASTGK	H	T	0.95	3.47	2	1749.82	512	527	TRUE
Benign and Cancer	Benign	Benign 2	Isoform 1 of Fibrinogen alpha chain	IPI00021885,IPI00029717	ipi.HUMAN.v3.71-random.fasta	94973.4	1	199	238	485	0.0249	0.403	RPNNPDWGTFEE	A	V	0.95	2.62	2	1461.64	404	415	TRUE
Benign and Cancer	Benign	Benign 2	Isoform 1 of Fibrinogen alpha chain	IPI00021885,IPI00029717	ipi.HUMAN.v3.71-random.fasta	94973.4	1	199	238	485	0.0249	0.403	SESGIFTNTKE	G	S	0.942	2.4	2	1212.57	549	559	TRUE
Benign and Cancer	Benign	Benign 2	Isoform 1 of Fibrinogen alpha chain	IPI00021885,IPI00029717	ipi.HUMAN.v3.71-random.fasta	94973.4	1	199	238	485	0.0249	0.403	SESGSFRPDSPGSGN	H	A	0.841	1.82	2	1480.63	388	402	TRUE
Benign and Cancer	Benign	Benign 2	Isoform 1 of Fibrinogen alpha chain	IPI00021885,IPI00029717	ipi.HUMAN.v3.71-random.fasta	94973.4	1	199	238	485	0.0249	0.403	SESGSFRPDSPGSGNA	H	R	0.94	2.38	2	1551.67	388	403	TRUE
Benign and Cancer	Benign	Benign 2	Isoform 1 of Fibrinogen alpha chain	IPI00021885,IPI00029717	ipi.HUMAN.v3.71-random.fasta	94973.4	1	199	238	485	0.0249	0.403	SESGSFRPDSPGSGNARPN	H	N	0.95	6.16	2	1918.86	388	406	TRUE
Benign and Cancer	Benign	Benign 2	Isoform 1 of Fibrinogen alpha chain	IPI00021885,IPI00029717	ipi.HUMAN.v3.71-random.fasta	94973.4	1	199	238	485	0.0249	0.403	SESGSFRPDSPGSGNARPNN	H	P	0.95	2.72	2	2032.91	388	407	TRUE
Benign and Cancer	Benign	Benign 2	Isoform 1 of Fibrinogen alpha chain	IPI00021885,IPI00029717	ipi.HUMAN.v3.71-random.fasta	94973.4	1	199	238	485	0.0249	0.403	SESGSFRPDSPGSGNARPNNPDWGTFEE	H	V	0.95	5.77	2	2994.29	388	415	TRUE
Benign and Cancer	Benign	Benign 2	Isoform 1 of Fibrinogen alpha chain	IPI00021885,IPI00029717	ipi.HUMAN.v3.71-random.fasta	94973.4	1	199	238	485	0.0249	0.403	SETESRGSESGIFTNT	V	K	0.95	4.68	2	1701.76	542	557	TRUE
Benign and Cancer	Benign	Benign 2	Isoform 1 of Fibrinogen alpha chain	IPI00021885,IPI00029717	ipi.HUMAN.v3.71-random.fasta	94973.4	1	199	238	485	0.0249	0.403	SETESRGSESGIFTNTKE	V	S	0.95	2.21	2	1958.89	542	559	TRUE
Benign and Cancer	Benign	Benign 2	Isoform 1 of Fibrinogen alpha chain	IPI00021885,IPI00029717	ipi.HUMAN.v3.71-random.fasta	94973.4	1	199	238	485	0.0249	0.403	SGEGDFLAEGGGVR	D	G	0.95	7.66	2	1350.63	22	35	TRUE
Benign and Cancer	Benign	Benign 2	Isoform 1 of Fibrinogen alpha chain	IPI00021885,IPI00029717	ipi.HUMAN.v3.71-random.fasta	94973.4	1	199	238	485	0.0249	0.403	SGSFRPDSPGSGNARPN	E	N	0.95	2.85	2	1702.79	390	406	TRUE
Benign and Cancer	Benign	Benign 2	Isoform 1 of Fibrinogen alpha chain	IPI00021885,IPI00029717	ipi.HUMAN.v3.71-random.fasta	94973.4	1	199	238	485	0.0249	0.403	SGSFRPDSPGSGNARPNN	E	P	0.95	3.44	2	1816.83	390	407	TRUE
Benign and Cancer	Benign	Benign 2	Isoform 1 of Fibrinogen alpha chain	IPI00021885,IPI00029717	ipi.HUMAN.v3.71-random.fasta	94973.4	1	199	238	485	0.0249	0.403	SGSSGPGSTGNRNPGSSGTGGTATWK	N	P	0.95	2.18	2	2365.08	297	322	TRUE
Benign and Cancer	Benign	Benign 2	Isoform 1 of Fibrinogen alpha chain	IPI00021885,IPI00029717	ipi.HUMAN.v3.71-random.fasta	94973.4	1	199	238	485	0.0249	0.403	SGSSGTGSTGNQNPGSPRPGSTGTWNPGSSE	N	R	0.95	5.89	2	2905.26	336	366	TRUE
Benign and Cancer	Benign	Benign 2	Isoform 1 of Fibrinogen alpha chain	IPI00021885,IPI00029717	ipi.HUMAN.v3.71-random.fasta	94973.4	1	199	238	485	0.0249	0.403	SGSSGTGSTGNQNPGSPRPGSTGTWNPGSSER	N	G	0.95	4.24	2	3061.36	336	367	TRUE
Benign and Cancer	Benign	Benign 2	Isoform 1 of Fibrinogen alpha chain	IPI00021885,IPI00029717	ipi.HUMAN.v3.71-random.fasta	94973.4	1	199	238	485	0.0249	0.403	SGSTGQWHSESGSFRPDSPGSGN	V	A	0.95	3.16	2	2320.98	380	402	TRUE
Benign and Cancer	Benign	Benign 2	Isoform 1 of Fibrinogen alpha chain	IPI00021885,IPI00029717	ipi.HUMAN.v3.71-random.fasta	94973.4	1	199	238	485	0.0249	0.403	SGSTGQWHSESGSFRPDSPGSGNA	V	R	0.95	2.48	2	2392.02	380	403	TRUE
Benign and Cancer	Benign	Benign 2	Isoform 1 of Fibrinogen alpha chain	IPI00021885,IPI00029717	ipi.HUMAN.v3.71-random.fasta	94973.4	1	199	238	485	0.0249	0.403	SKQFTSSTSYN	Y	R	0.95	7.7	2	1249.57	580	590	TRUE
Benign and Cancer	Benign	Benign 2	Isoform 1 of Fibrinogen alpha chain	IPI00021885,IPI00029717	ipi.HUMAN.v3.71-random.fasta	94973.4	1	199	238	485	0.0249	0.403	SLTTNIMEILR	H	G	0.929	2.28	2	1306.7	104	114	TRUE
Benign and Cancer	Benign	Benign 2	Isoform 1 of Fibrinogen alpha chain	IPI00021885,IPI00029717	ipi.HUMAN.v3.71-random.fasta	94973.4	1	199	238	485	0.0249	0.403	SQLQKVPPEW	K	K	0.95	3.12	2	1211.64	239	248	TRUE
Benign and Cancer	Benign	Benign 2	Isoform 1 of Fibrinogen alpha chain	IPI00021885,IPI00029717	ipi.HUMAN.v3.71-random.fasta	94973.4	1	199	238	485	0.0249	0.403	SQLQKVPPEWK	K	A	0.95	2.96	2	1339.74	239	249	TRUE
Benign and Cancer	Benign	Benign 2	Isoform 1 of Fibrinogen alpha chain	IPI00021885,IPI00029717	ipi.HUMAN.v3.71-random.fasta	94973.4	1	199	238	485	0.0249	0.403	SSAGSWNSGSSGPGSTGNR	P	N	0.95	5.46	2	1752.75	290	308	TRUE
Benign and Cancer	Benign	Benign 2	Isoform 1 of Fibrinogen alpha chain	IPI00021885,IPI00029717	ipi.HUMAN.v3.71-random.fasta	94973.4	1	199	238	485	0.0249	0.403	SSGTGGTATWKPGSS	G	G	0.941	2.39	2	1380.64	312	326	TRUE
Benign and Cancer	Benign	Benign 2	Isoform 1 of Fibrinogen alpha chain	IPI00021885,IPI00029717	ipi.HUMAN.v3.71-random.fasta	94973.4	1	199	238	485	0.0249	0.403	SSGTGSTGNQNPGSPRPGSTGTWNPGSSE	G	R	0.95	4.02	2	2761.2	338	366	TRUE
Benign and Cancer	Benign	Benign 2	Isoform 1 of Fibrinogen alpha chain	IPI00021885,IPI00029717	ipi.HUMAN.v3.71-random.fasta	94973.4	1	199	238	485	0.0249	0.403	SSHHPGIAEFPSRG	S	K	0.95	3.64	2	1478.71	561	574	TRUE
Benign and Cancer	Benign	Benign 2	Isoform 1 of Fibrinogen alpha chain	IPI00021885,IPI00029717	ipi.HUMAN.v3.71-random.fasta	94973.4	1	199	238	485	0.0249	0.403	SSSHHPGIAEFPSRG	E	K	0.95	2.32	2	1565.75	560	574	TRUE
Benign and Cancer	Benign	Benign 2	Isoform 1 of Fibrinogen alpha chain	IPI00021885,IPI00029717	ipi.HUMAN.v3.71-random.fasta	94973.4	1	199	238	485	0.0249	0.403	SSSYSKQFTSSTSY	K	N	0.95	3.77	2	1559.69	576	589	TRUE
Benign and Cancer	Benign	Benign 2	Isoform 1 of Fibrinogen alpha chain	IPI00021885,IPI00029717	ipi.HUMAN.v3.71-random.fasta	94973.4	1	199	238	485	0.0249	0.403	SSSYSKQFTSSTSYN	K	R	0.95	6.25	2	1673.73	576	590	TRUE
Benign and Cancer	Benign	Benign 2	Isoform 1 of Fibrinogen alpha chain	IPI00021885,IPI00029717	ipi.HUMAN.v3.71-random.fasta	94973.4	1	199	238	485	0.0249	0.403	SSSYSKQFTSSTSYNRGDSTFES	K	K	0.95	2.19	2	2553.1	576	598	TRUE
Benign and Cancer	Benign	Benign 2	Isoform 1 of Fibrinogen alpha chain	IPI00021885,IPI00029717	ipi.HUMAN.v3.71-random.fasta	94973.4	1	199	238	485	0.0249	0.403	SSTSYNRGDSTFES	T	K	0.95	2.74	2	1537.64	585	598	TRUE
Benign and Cancer	Benign	Benign 2	Isoform 1 of Fibrinogen alpha chain	IPI00021885,IPI00029717	ipi.HUMAN.v3.71-random.fasta	94973.4	1	199	238	485	0.0249	0.403	SSVSGSTGQWHSESGSFRPDSPGSGNA	E	R	0.95	3.11	2	2665.15	377	403	TRUE
Benign and Cancer	Benign	Benign 2	Isoform 1 of Fibrinogen alpha chain	IPI00021885,IPI00029717	ipi.HUMAN.v3.71-random.fasta	94973.4	1	199	238	485	0.0249	0.403	SSYSKQFTSSTSY	S	N	0.95	5.52	2	1472.65	577	589	TRUE
Benign and Cancer	Benign	Benign 2	Isoform 1 of Fibrinogen alpha chain	IPI00021885,IPI00029717	ipi.HUMAN.v3.71-random.fasta	94973.4	1	199	238	485	0.0249	0.403	SSYSKQFTSSTSYN	S	R	0.95	5.22	2	1586.7	577	590	TRUE
Benign and Cancer	Benign	Benign 2	Isoform 1 of Fibrinogen alpha chain	IPI00021885,IPI00029717	ipi.HUMAN.v3.71-random.fasta	94973.4	1	199	238	485	0.0249	0.403	STGNQNPGSPRPGSTGTWNPGSSER	G	G	0.95	2.12	2	2528.15	343	367	TRUE
Benign and Cancer	Benign	Benign 2	Isoform 1 of Fibrinogen alpha chain	IPI00021885,IPI00029717	ipi.HUMAN.v3.71-random.fasta	94973.4	1	199	238	485	0.0249	0.403	STGQWHSESGSFRPDSPGSGNA	G	R	0.95	10.9	2	2247.97	382	403	TRUE
Benign and Cancer	Benign	Benign 2	Isoform 1 of Fibrinogen alpha chain	IPI00021885,IPI00029717	ipi.HUMAN.v3.71-random.fasta	94973.4	1	199	238	485	0.0249	0.403	STSYGTGSETESPR	G	N	0.95	4.77	2	1458.63	274	287	TRUE
Benign and Cancer	Benign	Benign 2	Isoform 1 of Fibrinogen alpha chain	IPI00021885,IPI00029717	ipi.HUMAN.v3.71-random.fasta	94973.4	1	199	238	485	0.0249	0.403	STSYGTGSETESPRN	G	P	0.95	5.7	2	1572.68	274	288	TRUE
Benign and Cancer	Benign	Benign 2	Isoform 1 of Fibrinogen alpha chain	IPI00021885,IPI00029717	ipi.HUMAN.v3.71-random.fasta	94973.4	1	199	238	485	0.0249	0.403	STSYGTGSETESPRNPSS	G	A	0.95	4.68	2	1843.79	274	291	TRUE
Benign and Cancer	Benign	Benign 2	Isoform 1 of Fibrinogen alpha chain	IPI00021885,IPI00029717	ipi.HUMAN.v3.71-random.fasta	94973.4	1	199	238	485	0.0249	0.403	STSYGTGSETESPRNPSSAG	G	S	0.95	6.72	2	1971.85	274	293	TRUE
Benign and Cancer	Benign	Benign 2	Isoform 1 of Fibrinogen alpha chain	IPI00021885,IPI00029717	ipi.HUMAN.v3.71-random.fasta	94973.4	1	199	238	485	0.0249	0.403	SYKMADEAGSEADHEGTHST	K	K	0.95	2.85	2	2122.86	600	619	TRUE
Benign and Cancer	Benign	Benign 2	Isoform 1 of Fibrinogen alpha chain	IPI00021885,IPI00029717	ipi.HUMAN.v3.71-random.fasta	94973.4	1	199	238	485	0.0249	0.403	SYSKQFTSSTSY	S	N	0.95	3.17	2	1385.62	578	589	TRUE
Benign and Cancer	Benign	Benign 2	Isoform 1 of Fibrinogen alpha chain	IPI00021885,IPI00029717	ipi.HUMAN.v3.71-random.fasta	94973.4	1	199	238	485	0.0249	0.403	SYSKQFTSSTSYN	S	R	0.95	7.51	2	1499.66	578	590	TRUE
Benign and Cancer	Benign	Benign 2	Isoform 1 of Fibrinogen alpha chain	IPI00021885,IPI00029717	ipi.HUMAN.v3.71-random.fasta	94973.4	1	199	238	485	0.0249	0.403	TEKLVTSKGDKEL	H	R	0.95	3.32	2	1447.8	430	442	TRUE
Benign and Cancer	Benign	Benign 2	Isoform 1 of Fibrinogen alpha chain	IPI00021885,IPI00029717	ipi.HUMAN.v3.71-random.fasta	94973.4	1	199	238	485	0.0249	0.403	TGNRNPGSSGTGGTATW	S	K	0.95	9.09	2	1620.74	305	321	TRUE
Benign and Cancer	Benign	Benign 2	Isoform 1 of Fibrinogen alpha chain	IPI00021885,IPI00029717	ipi.HUMAN.v3.71-random.fasta	94973.4	1	199	238	485	0.0249	0.403	TGQWHSESGSFRPDSPGSGNA	S	R	0.95	3.96	2	2160.93	383	403	TRUE
Benign and Cancer	Benign	Benign 2	Isoform 1 of Fibrinogen alpha chain	IPI00021885,IPI00029717	ipi.HUMAN.v3.71-random.fasta	94973.4	1	199	238	485	0.0249	0.403	TGSETESPRNPSSAGSW	G	N	0.95	3.85	2	1749.77	279	295	TRUE
Benign and Cancer	Benign	Benign 2	Isoform 1 of Fibrinogen alpha chain	IPI00021885,IPI00029717	ipi.HUMAN.v3.71-random.fasta	94973.4	1	199	238	485	0.0249	0.403	TKESSSHHPGIAEFPSRG	N	K	0.95	2.41	2	1923.93	557	574	TRUE
Benign and Cancer	Benign	Benign 2	Isoform 1 of Fibrinogen alpha chain	IPI00021885,IPI00029717	ipi.HUMAN.v3.71-random.fasta	94973.4	1	199	238	485	0.0249	0.403	TLSGIGTLDGF	G	R	0.95	4.17	2	1080.56	499	509	TRUE
Benign and Cancer	Benign	Benign 2	Isoform 1 of Fibrinogen alpha chain	IPI00021885,IPI00029717	ipi.HUMAN.v3.71-random.fasta	94973.4	1	199	238	485	0.0249	0.403	TLSGIGTLDGFR	G	H	0.95	3.52	2	1236.66	499	510	TRUE
Benign and Cancer	Benign	Benign 2	Isoform 1 of Fibrinogen alpha chain	IPI00021885,IPI00029717	ipi.HUMAN.v3.71-random.fasta	94973.4	1	199	238	485	0.0249	0.403	TRGGSTSYGTGSETESPR	I	N	0.95	2.49	2	1829.83	270	287	TRUE
Benign and Cancer	Benign	Benign 2	Isoform 1 of Fibrinogen alpha chain	IPI00021885,IPI00029717	ipi.HUMAN.v3.71-random.fasta	94973.4	1	199	238	485	0.0249	0.403	TSSTSYNRGDSTFES	F	K	0.95	3.72	2	1638.69	584	598	TRUE
Benign and Cancer	Benign	Benign 2	Isoform 1 of Fibrinogen alpha chain	IPI00021885,IPI00029717	ipi.HUMAN.v3.71-random.fasta	94973.4	1	199	238	485	0.0249	0.403	TSYGTGSETESPR	S	N	0.95	4.1	2	1371.6	275	287	TRUE
Benign and Cancer	Benign	Benign 2	Isoform 1 of Fibrinogen alpha chain	IPI00021885,IPI00029717	ipi.HUMAN.v3.71-random.fasta	94973.4	1	199	238	485	0.0249	0.403	VPDLVPGNF	P	K	0.95	3.05	2	957.504	229	237	TRUE
Benign and Cancer	Benign	Benign 2	Isoform 1 of Fibrinogen alpha chain	IPI00021885,IPI00029717	ipi.HUMAN.v3.71-random.fasta	94973.4	1	199	238	485	0.0249	0.403	YGTGSETESPR	S	N	0.95	3.96	2	1183.52	277	287	TRUE
Benign and Cancer	Benign	Benign 2	Isoform 1 of Fibrinogen alpha chain	IPI00021885,IPI00029717	ipi.HUMAN.v3.71-random.fasta	94973.4	1	199	238	485	0.0249	0.403	YNRGDSTFES	S	K	0.883	2	2	1175.5	589	598	TRUE
Benign and Cancer	Benign	Benign 2	Isoform 1 of Fibrinogen alpha chain	IPI00021885,IPI00029717	ipi.HUMAN.v3.71-random.fasta	94973.4	1	199	238	485	0.0249	0.403	YSKQFTSSTSYN	S	R	0.95	4.15	2	1412.63	579	590	TRUE
Benign and Cancer	Benign	Benign 2	Isoform 1 of Drebrin	IPI00003406,IPI00295624,IPI00794221	ipi.HUMAN.v3.71-random.fasta	71428.6	0.404	1	1	1	5.14e-05	0.0231	AGPMEEPPQAQAPPR	W	G	0.928	2.28	2	1575.76	398	412	TRUE
Benign and Cancer	Benign	Benign 2	Histone H4	IPI00453473	ipi.HUMAN.v3.71-random.fasta	11367.7	0.977	1	1	1	5.14e-05	0.107	DNIQGITKPAI	R	R	0.95	3.19	2	1169.65	25	35	TRUE
Benign and Cancer	Benign	Benign 2	apolipoprotein A-IV precursor	IPI00847179	ipi.HUMAN.v3.71-random.fasta	45372.3	1	4	4	9	0.000462	0.801	AKIDQNVEELK	K	G	0.95	4.19	2	1286.7	188	198	FALSE	IPI00304273
Benign and Cancer	Benign	Benign 2	apolipoprotein A-IV precursor	IPI00847179	ipi.HUMAN.v3.71-random.fasta	45372.3	1	4	4	9	0.000462	0.801	AKIDQNVEELKG	K	R	0.95	3.77	2	1343.72	188	199	FALSE	IPI00304273
Benign and Cancer	Benign	Benign 2	apolipoprotein A-IV precursor	IPI00847179	ipi.HUMAN.v3.71-random.fasta	45372.3	1	4	4	9	0.000462	0.801	ALVQQMEQLR	K	Q	0.95	2.68	2	1215.65	317	326	FALSE	IPI00304273
Benign and Cancer	Benign	Benign 2	apolipoprotein A-IV precursor	IPI00847179	ipi.HUMAN.v3.71-random.fasta	45372.3	1	4	4	9	0.000462	0.801	ALVQQMEQLRQ	K	K	0.884	2	2	1343.71	317	327	FALSE	IPI00304273
Benign and Cancer	Benign	Benign 2	apolipoprotein A-IV precursor	IPI00847179	ipi.HUMAN.v3.71-random.fasta	45372.3	1	4	4	9	0.000462	0.801	APLAEDVRGNL	L	R	0.95	3.11	2	1154.62	268	278	FALSE	IPI00304273
Benign and Cancer	Benign	Benign 2	apolipoprotein A-IV precursor	IPI00847179	ipi.HUMAN.v3.71-random.fasta	45372.3	1	4	4	9	0.000462	0.801	ARISASAEEL	K	R	0.889	2.03	2	1046.55	254	263	FALSE	IPI00304273
Benign and Cancer	Benign	Benign 2	apolipoprotein A-IV precursor	IPI00847179	ipi.HUMAN.v3.71-random.fasta	45372.3	1	4	4	9	0.000462	0.801	ARLLPHANEVSQ	R	K	0.95	5.8	2	1334.72	111	122	FALSE	IPI00304273
Benign and Cancer	Benign	Benign 2	apolipoprotein A-IV precursor	IPI00847179	ipi.HUMAN.v3.71-random.fasta	45372.3	1	4	4	9	0.000462	0.801	ARLLPHANEVSQK	R	I	0.95	3.1	2	1462.81	111	123	FALSE	IPI00304273
Benign and Cancer	Benign	Benign 2	apolipoprotein A-IV precursor	IPI00847179	ipi.HUMAN.v3.71-random.fasta	45372.3	1	4	4	9	0.000462	0.801	ARLLPHANEVSQKIGDNL	R	R	0.95	2.14	2	1975.07	111	128	FALSE	IPI00304273
Benign and Cancer	Benign	Benign 2	apolipoprotein A-IV precursor	IPI00847179	ipi.HUMAN.v3.71-random.fasta	45372.3	1	4	4	9	0.000462	0.801	DKVNSFFSTF	R	K	0.95	4.55	2	1191.57	349	358	FALSE	IPI00304273
Benign and Cancer	Benign	Benign 2	apolipoprotein A-IV precursor	IPI00847179	ipi.HUMAN.v3.71-random.fasta	45372.3	1	4	4	9	0.000462	0.801	EEIGKELEEL	K	R	0.937	2.36	2	1188.6	100	109	FALSE	IPI00304273
Benign and Cancer	Benign	Benign 2	apolipoprotein A-IV precursor	IPI00847179	ipi.HUMAN.v3.71-random.fasta	45372.3	1	4	4	9	0.000462	0.801	EEIGKELEELR	K	A	0.95	3.33	2	1344.7	100	110	FALSE	IPI00304273
Benign and Cancer	Benign	Benign 2	apolipoprotein A-IV precursor	IPI00847179	ipi.HUMAN.v3.71-random.fasta	45372.3	1	4	4	9	0.000462	0.801	ELQQRLEPYADQ	R	L	0.841	1.82	2	1489.73	130	141	FALSE	IPI00304273
Benign and Cancer	Benign	Benign 2	apolipoprotein A-IV precursor	IPI00847179	ipi.HUMAN.v3.71-random.fasta	45372.3	1	4	4	9	0.000462	0.801	ELQQRLEPYADQL	R	R	0.95	3.04	2	1602.81	130	142	FALSE	IPI00304273
Benign and Cancer	Benign	Benign 2	apolipoprotein A-IV precursor	IPI00847179	ipi.HUMAN.v3.71-random.fasta	45372.3	1	4	4	9	0.000462	0.801	ENADSLQASLRPH	R	A	0.95	3.7	2	1437.71	170	182	FALSE	IPI00304273
Benign and Cancer	Benign	Benign 2	apolipoprotein A-IV precursor	IPI00847179	ipi.HUMAN.v3.71-random.fasta	45372.3	1	4	4	9	0.000462	0.801	ENADSLQASLRPHADE	R	L	0.95	3.92	2	1752.81	170	185	FALSE	IPI00304273
Benign and Cancer	Benign	Benign 2	apolipoprotein A-IV precursor	IPI00847179	ipi.HUMAN.v3.71-random.fasta	45372.3	1	4	4	9	0.000462	0.801	ENADSLQASLRPHADEL	R	K	0.95	3.6	2	1865.9	170	186	FALSE	IPI00304273
Benign and Cancer	Benign	Benign 2	apolipoprotein A-IV precursor	IPI00847179	ipi.HUMAN.v3.71-random.fasta	45372.3	1	4	4	9	0.000462	0.801	EVNTYAGDLQ	G	K	0.95	4.01	2	1109.51	68	77	FALSE	IPI00304273
Benign and Cancer	Benign	Benign 2	apolipoprotein A-IV precursor	IPI00847179	ipi.HUMAN.v3.71-random.fasta	45372.3	1	4	4	9	0.000462	0.801	FQDKLGEVNTYAGDLQ	L	K	0.95	3.96	2	1797.87	62	77	FALSE	IPI00304273
Benign and Cancer	Benign	Benign 2	apolipoprotein A-IV precursor	IPI00847179	ipi.HUMAN.v3.71-random.fasta	45372.3	1	4	4	9	0.000462	0.801	GEVNTYAGDLQ	L	K	0.95	5.02	2	1166.53	67	77	FALSE	IPI00304273
Benign and Cancer	Benign	Benign 2	apolipoprotein A-IV precursor	IPI00847179	ipi.HUMAN.v3.71-random.fasta	45372.3	1	4	4	9	0.000462	0.801	GRLTPYADEF	K	K	0.95	3.11	2	1168.56	199	208	FALSE	IPI00304273
Benign and Cancer	Benign	Benign 2	apolipoprotein A-IV precursor	IPI00847179	ipi.HUMAN.v3.71-random.fasta	45372.3	1	4	4	9	0.000462	0.801	HAGDVEGHLSF	P	L	0.897	2.07	2	1168.54	332	342	FALSE	IPI00304273
Benign and Cancer	Benign	Benign 2	apolipoprotein A-IV precursor	IPI00847179	ipi.HUMAN.v3.71-random.fasta	45372.3	1	4	4	9	0.000462	0.801	HAGDVEGHLSFLE	P	K	0.95	4.96	2	1410.66	332	344	FALSE	IPI00304273
Benign and Cancer	Benign	Benign 2	apolipoprotein A-IV precursor	IPI00847179	ipi.HUMAN.v3.71-random.fasta	45372.3	1	4	4	9	0.000462	0.801	HAGDVEGHLSFLEKDL	P	R	0.95	2.31	2	1766.87	332	347	FALSE	IPI00304273
Benign and Cancer	Benign	Benign 2	apolipoprotein A-IV precursor	IPI00847179	ipi.HUMAN.v3.71-random.fasta	45372.3	1	4	4	9	0.000462	0.801	HQLEGLTFQ	N	M	0.928	2.28	2	1072.54	236	244	FALSE	IPI00304273
Benign and Cancer	Benign	Benign 2	apolipoprotein A-IV precursor	IPI00847179	ipi.HUMAN.v3.71-random.fasta	45372.3	1	4	4	9	0.000462	0.801	IDQNVEELKG	K	R	0.95	2.74	2	1144.58	190	199	FALSE	IPI00304273
Benign and Cancer	Benign	Benign 2	apolipoprotein A-IV precursor	IPI00847179	ipi.HUMAN.v3.71-random.fasta	45372.3	1	4	4	9	0.000462	0.801	IGDNLRELQQRLEPY	K	A	0.95	2.14	2	1843.97	124	138	FALSE	IPI00304273
Benign and Cancer	Benign	Benign 2	apolipoprotein A-IV precursor	IPI00847179	ipi.HUMAN.v3.71-random.fasta	45372.3	1	4	4	9	0.000462	0.801	ISASAEELRQ	R	R	0.943	2.41	2	1103.57	256	265	FALSE	IPI00304273
Benign and Cancer	Benign	Benign 2	apolipoprotein A-IV precursor	IPI00847179	ipi.HUMAN.v3.71-random.fasta	45372.3	1	4	4	9	0.000462	0.801	KIDQNVEELKG	A	R	0.95	2.66	2	1272.68	189	199	FALSE	IPI00304273
Benign and Cancer	Benign	Benign 2	apolipoprotein A-IV precursor	IPI00847179	ipi.HUMAN.v3.71-random.fasta	45372.3	1	4	4	9	0.000462	0.801	KIDQNVEELKGR	A	L	0.95	2.85	2	1428.78	189	200	FALSE	IPI00304273
Benign and Cancer	Benign	Benign 2	apolipoprotein A-IV precursor	IPI00847179	ipi.HUMAN.v3.71-random.fasta	45372.3	1	4	4	9	0.000462	0.801	KIDQTVEELR	V	R	0.95	3	2	1230.67	211	220	FALSE	IPI00304273
Benign and Cancer	Benign	Benign 2	apolipoprotein A-IV precursor	IPI00847179	ipi.HUMAN.v3.71-random.fasta	45372.3	1	4	4	9	0.000462	0.801	KLVPFATELH	K	E	0.914	2.17	2	1154.66	79	88	FALSE	IPI00304273
Benign and Cancer	Benign	Benign 2	apolipoprotein A-IV precursor	IPI00847179	ipi.HUMAN.v3.71-random.fasta	45372.3	1	4	4	9	0.000462	0.801	LAELGGHLDQQVEEF	S	R	0.892	2.05	2	1684.82	289	303	FALSE	IPI00304273
Benign and Cancer	Benign	Benign 2	apolipoprotein A-IV precursor	IPI00847179	ipi.HUMAN.v3.71-random.fasta	45372.3	1	4	4	9	0.000462	0.801	LAPLAEDVRGNL	R	R	0.95	3.41	2	1267.7	267	278	FALSE	IPI00304273
Benign and Cancer	Benign	Benign 2	apolipoprotein A-IV precursor	IPI00847179	ipi.HUMAN.v3.71-random.fasta	45372.3	1	4	4	9	0.000462	0.801	LFQDKLGEVNTYAGDLQ	A	K	0.95	6.16	2	1910.95	61	77	FALSE	IPI00304273
Benign and Cancer	Benign	Benign 2	apolipoprotein A-IV precursor	IPI00847179	ipi.HUMAN.v3.71-random.fasta	45372.3	1	4	4	9	0.000462	0.801	LGEVNTYAGDLQ	K	K	0.95	5.27	2	1279.62	66	77	FALSE	IPI00304273
Benign and Cancer	Benign	Benign 2	apolipoprotein A-IV precursor	IPI00847179	ipi.HUMAN.v3.71-random.fasta	45372.3	1	4	4	9	0.000462	0.801	LGEVNTYAGDLQK	K	K	0.95	6.72	2	1407.71	66	78	FALSE	IPI00304273
Benign and Cancer	Benign	Benign 2	apolipoprotein A-IV precursor	IPI00847179	ipi.HUMAN.v3.71-random.fasta	45372.3	1	4	4	9	0.000462	0.801	LGGHLDQQVEEF	E	R	0.906	2.12	2	1371.65	292	303	FALSE	IPI00304273
Benign and Cancer	Benign	Benign 2	apolipoprotein A-IV precursor	IPI00847179	ipi.HUMAN.v3.71-random.fasta	45372.3	1	4	4	9	0.000462	0.801	LGPHAGDVEGHLSFLE	K	K	0.95	5.74	2	1677.82	329	344	FALSE	IPI00304273
Benign and Cancer	Benign	Benign 2	apolipoprotein A-IV precursor	IPI00847179	ipi.HUMAN.v3.71-random.fasta	45372.3	1	4	4	9	0.000462	0.801	LGPHAGDVEGHLSFLEKDL	K	R	0.95	4.7	2	2034.03	329	347	FALSE	IPI00304273
Benign and Cancer	Benign	Benign 2	apolipoprotein A-IV precursor	IPI00847179	ipi.HUMAN.v3.71-random.fasta	45372.3	1	4	4	9	0.000462	0.801	LKAKIDQNVEELK	E	G	0.95	2.34	2	1527.87	186	198	FALSE	IPI00304273
Benign and Cancer	Benign	Benign 2	apolipoprotein A-IV precursor	IPI00847179	ipi.HUMAN.v3.71-random.fasta	45372.3	1	4	4	9	0.000462	0.801	LNHQLEGLTFQM	K	K	0.95	3.17	2	1446.7	234	245	FALSE	IPI00304273
Benign and Cancer	Benign	Benign 2	apolipoprotein A-IV precursor	IPI00847179	ipi.HUMAN.v3.71-random.fasta	45372.3	1	4	4	9	0.000462	0.801	LRTQVSTQAEQL	Q	R	0.944	2.42	2	1373.74	142	153	TRUE
Benign and Cancer	Benign	Benign 2	apolipoprotein A-IV precursor	IPI00847179	ipi.HUMAN.v3.71-random.fasta	45372.3	1	4	4	9	0.000462	0.801	LTPYADEFKV	R	K	0.886	2.01	2	1182.6	201	210	FALSE	IPI00304273
Benign and Cancer	Benign	Benign 2	apolipoprotein A-IV precursor	IPI00847179	ipi.HUMAN.v3.71-random.fasta	45372.3	1	4	4	9	0.000462	0.801	NAKEAVEHLQ	N	K	0.95	3.35	2	1138.59	41	50	FALSE	IPI00304273
Benign and Cancer	Benign	Benign 2	apolipoprotein A-IV precursor	IPI00847179	ipi.HUMAN.v3.71-random.fasta	45372.3	1	4	4	9	0.000462	0.801	NALFQDKLGEVNT	L	Y	0.95	3.47	2	1448.74	59	71	FALSE	IPI00304273
Benign and Cancer	Benign	Benign 2	apolipoprotein A-IV precursor	IPI00847179	ipi.HUMAN.v3.71-random.fasta	45372.3	1	4	4	9	0.000462	0.801	NALFQDKLGEVNTYAGDLQ	L	K	0.95	8.64	2	2096.03	59	77	FALSE	IPI00304273
Benign and Cancer	Benign	Benign 2	apolipoprotein A-IV precursor	IPI00847179	ipi.HUMAN.v3.71-random.fasta	45372.3	1	4	4	9	0.000462	0.801	NHQLEGLTF	L	Q	0.887	2.02	2	1058.53	235	243	FALSE	IPI00304273
Benign and Cancer	Benign	Benign 2	apolipoprotein A-IV precursor	IPI00847179	ipi.HUMAN.v3.71-random.fasta	45372.3	1	4	4	9	0.000462	0.801	NHQLEGLTFQ	L	M	0.95	2.77	2	1186.59	235	244	FALSE	IPI00304273
Benign and Cancer	Benign	Benign 2	apolipoprotein A-IV precursor	IPI00847179	ipi.HUMAN.v3.71-random.fasta	45372.3	1	4	4	9	0.000462	0.801	QDKLGEVNTYAGDLQ	F	K	0.95	5.29	2	1650.8	63	77	FALSE	IPI00304273
Benign and Cancer	Benign	Benign 2	apolipoprotein A-IV precursor	IPI00847179	ipi.HUMAN.v3.71-random.fasta	45372.3	1	4	4	9	0.000462	0.801	QKLGPHAGDVEGH	R	L	0.95	3.11	2	1327.64	327	339	FALSE	IPI00304273
Benign and Cancer	Benign	Benign 2	apolipoprotein A-IV precursor	IPI00847179	ipi.HUMAN.v3.71-random.fasta	45372.3	1	4	4	9	0.000462	0.801	QKLGPHAGDVEGHLSFLE	R	K	0.95	4.43	2	1916.95	327	344	FALSE	IPI00304273
Benign and Cancer	Benign	Benign 2	apolipoprotein A-IV precursor	IPI00847179	ipi.HUMAN.v3.71-random.fasta	45372.3	1	4	4	9	0.000462	0.801	QLTPYAQRME	R	R	0.95	3.64	2	1235.57	156	165	FALSE	IPI00304273
Benign and Cancer	Benign	Benign 2	apolipoprotein A-IV precursor	IPI00847179	ipi.HUMAN.v3.71-random.fasta	45372.3	1	4	4	9	0.000462	0.801	QQQEQQQEQVQMLAPLES	E	-	0.841	1.82	2	2140.98	379	396	FALSE	IPI00304273
Benign and Cancer	Benign	Benign 2	apolipoprotein A-IV precursor	IPI00847179	ipi.HUMAN.v3.71-random.fasta	45372.3	1	4	4	9	0.000462	0.801	QRLAPLAEDVRGNL	R	R	0.95	5.51	2	1534.83	265	278	FALSE	IPI00304273
Benign and Cancer	Benign	Benign 2	apolipoprotein A-IV precursor	IPI00847179	ipi.HUMAN.v3.71-random.fasta	45372.3	1	4	4	9	0.000462	0.801	QVSTQAEQL	T	R	0.95	2.52	2	986.479	145	153	TRUE
Benign and Cancer	Benign	Benign 2	apolipoprotein A-IV precursor	IPI00847179	ipi.HUMAN.v3.71-random.fasta	45372.3	1	4	4	9	0.000462	0.801	RLLPHANEVSQ	A	K	0.89	2.04	2	1263.68	112	122	FALSE	IPI00304273
Benign and Cancer	Benign	Benign 2	apolipoprotein A-IV precursor	IPI00847179	ipi.HUMAN.v3.71-random.fasta	45372.3	1	4	4	9	0.000462	0.801	RLTPYADEF	G	K	0.95	3.33	2	1111.54	200	208	FALSE	IPI00304273
Benign and Cancer	Benign	Benign 2	apolipoprotein A-IV precursor	IPI00847179	ipi.HUMAN.v3.71-random.fasta	45372.3	1	4	4	9	0.000462	0.801	RVEPYGENF	R	N	0.95	3.47	2	1110.52	306	314	FALSE	IPI00304273
Benign and Cancer	Benign	Benign 2	apolipoprotein A-IV precursor	IPI00847179	ipi.HUMAN.v3.71-random.fasta	45372.3	1	4	4	9	0.000462	0.801	RVEPYGENFN	R	K	0.95	4.8	2	1224.56	306	315	FALSE	IPI00304273
Benign and Cancer	Benign	Benign 2	apolipoprotein A-IV precursor	IPI00847179	ipi.HUMAN.v3.71-random.fasta	45372.3	1	4	4	9	0.000462	0.801	RVEPYGENFNK	R	A	0.883	2	2	1352.66	306	316	FALSE	IPI00304273
Benign and Cancer	Benign	Benign 2	apolipoprotein A-IV precursor	IPI00847179	ipi.HUMAN.v3.71-random.fasta	45372.3	1	4	4	9	0.000462	0.801	SELTQQLNALFQDK	K	L	0.95	7.31	2	1634.84	52	65	FALSE	IPI00304273
Benign and Cancer	Benign	Benign 2	apolipoprotein A-IV precursor	IPI00847179	ipi.HUMAN.v3.71-random.fasta	45372.3	1	4	4	9	0.000462	0.801	SLAELGGHLD	K	Q	0.933	2.32	2	1011.51	288	297	FALSE	IPI00304273
Benign and Cancer	Benign	Benign 2	apolipoprotein A-IV precursor	IPI00847179	ipi.HUMAN.v3.71-random.fasta	45372.3	1	4	4	9	0.000462	0.801	SLAELGGHLDQ	K	Q	0.95	3.01	2	1139.57	288	298	FALSE	IPI00304273
Benign and Cancer	Benign	Benign 2	apolipoprotein A-IV precursor	IPI00847179	ipi.HUMAN.v3.71-random.fasta	45372.3	1	4	4	9	0.000462	0.801	SLAELGGHLDQQVEEF	K	R	0.95	4.92	2	1771.85	288	303	FALSE	IPI00304273
Benign and Cancer	Benign	Benign 2	apolipoprotein A-IV precursor	IPI00847179	ipi.HUMAN.v3.71-random.fasta	45372.3	1	4	4	9	0.000462	0.801	SLAPYAQDTQE	R	K	0.95	4.64	2	1222.56	222	232	FALSE	IPI00304273
Benign and Cancer	Benign	Benign 2	apolipoprotein A-IV precursor	IPI00847179	ipi.HUMAN.v3.71-random.fasta	45372.3	1	4	4	9	0.000462	0.801	SLAPYAQDTQEK	R	L	0.95	5.04	2	1350.65	222	233	FALSE	IPI00304273
Benign and Cancer	Benign	Benign 2	apolipoprotein A-IV precursor	IPI00847179	ipi.HUMAN.v3.71-random.fasta	45372.3	1	4	4	9	0.000462	0.801	SLAPYAQDTQEKL	R	N	0.95	3.47	2	1463.74	222	234	FALSE	IPI00304273
Benign and Cancer	Benign	Benign 2	apolipoprotein A-IV precursor	IPI00847179	ipi.HUMAN.v3.71-random.fasta	45372.3	1	4	4	9	0.000462	0.801	SLAPYAQDTQEKLN	R	H	0.95	4.31	2	1577.78	222	235	FALSE	IPI00304273
Benign and Cancer	Benign	Benign 2	apolipoprotein A-IV precursor	IPI00847179	ipi.HUMAN.v3.71-random.fasta	45372.3	1	4	4	9	0.000462	0.801	SLAPYAQDTQEKLNHQ	R	L	0.95	4.16	2	1842.9	222	237	FALSE	IPI00304273
Benign and Cancer	Benign	Benign 2	apolipoprotein A-IV precursor	IPI00847179	ipi.HUMAN.v3.71-random.fasta	45372.3	1	4	4	9	0.000462	0.801	TLSLPELEQQQE	K	Q	0.95	4.6	2	1414.71	367	378	FALSE	IPI00304273
Benign and Cancer	Benign	Benign 2	apolipoprotein A-IV precursor	IPI00847179	ipi.HUMAN.v3.71-random.fasta	45372.3	1	4	4	9	0.000462	0.801	TLSLPELEQQQEQQ	K	Q	0.95	5.52	2	1670.82	367	380	FALSE	IPI00304273
Benign and Cancer	Benign	Benign 2	apolipoprotein A-IV precursor	IPI00847179	ipi.HUMAN.v3.71-random.fasta	45372.3	1	4	4	9	0.000462	0.801	TLSLPELEQQQEQQQE	K	Q	0.95	8.46	2	1927.92	367	382	FALSE	IPI00304273
Benign and Cancer	Benign	Benign 2	apolipoprotein A-IV precursor	IPI00847179	ipi.HUMAN.v3.71-random.fasta	45372.3	1	4	4	9	0.000462	0.801	TPYADEFKV	L	K	0.95	3.6	2	1069.52	202	210	FALSE	IPI00304273
Benign and Cancer	Benign	Benign 2	apolipoprotein A-IV precursor	IPI00847179	ipi.HUMAN.v3.71-random.fasta	45372.3	1	4	4	9	0.000462	0.801	TPYAQRME	L	R	0.865	1.92	2	995.462	158	165	FALSE	IPI00304273
Benign and Cancer	Benign	Benign 2	apolipoprotein A-IV precursor	IPI00847179	ipi.HUMAN.v3.71-random.fasta	45372.3	1	4	4	9	0.000462	0.801	TQVSTQAEQL	R	R	0.95	2.64	2	1104.55	144	153	TRUE
Benign and Cancer	Benign	Benign 2	apolipoprotein A-IV precursor	IPI00847179	ipi.HUMAN.v3.71-random.fasta	45372.3	1	4	4	9	0.000462	0.801	TQVSTQAEQLR	R	R	0.95	4.38	2	1260.65	144	154	TRUE
Benign and Cancer	Benign	Benign 2	apolipoprotein A-IV precursor	IPI00847179	ipi.HUMAN.v3.71-random.fasta	45372.3	1	4	4	9	0.000462	0.801	VKIDQTVEELR	K	R	0.95	2.72	2	1329.74	210	220	FALSE	IPI00304273
Benign and Cancer	Benign	Benign 2	apolipoprotein A-IV precursor	IPI00847179	ipi.HUMAN.v3.71-random.fasta	45372.3	1	4	4	9	0.000462	0.801	VNSFFSTFKEKESQD	K	K	0.95	2.55	2	1792.84	351	365	FALSE	IPI00304273
Benign and Cancer	Benign	Benign 2	apolipoprotein A-IV precursor	IPI00847179	ipi.HUMAN.v3.71-random.fasta	45372.3	1	4	4	9	0.000462	0.801	VPFATELH	L	E	0.95	2.64	2	913.478	81	88	FALSE	IPI00304273
Benign and Cancer	Benign	Benign 2	apolipoprotein A-IV precursor	IPI00847179	ipi.HUMAN.v3.71-random.fasta	45372.3	1	4	4	9	0.000462	0.801	VQQMEQLRQ	L	K	0.919	2.21	2	1159.59	319	327	FALSE	IPI00304273
Benign and Cancer	Benign	Benign 2	Transthyretin	IPI00022432,IPI00855916	ipi.HUMAN.v3.71-random.fasta	15886.9	1	24	27	47	0.00241	0.687	AADDTWEPFASGK	K	T	0.95	7.7	2	1394.62	56	68	TRUE
Benign and Cancer	Benign	Benign 2	Transthyretin	IPI00022432,IPI00855916	ipi.HUMAN.v3.71-random.fasta	15886.9	1	24	27	47	0.00241	0.687	ADDTWEPFASGK	A	T	0.95	6.17	2	1323.59	57	68	TRUE
Benign and Cancer	Benign	Benign 2	Transthyretin	IPI00022432,IPI00855916	ipi.HUMAN.v3.71-random.fasta	15886.9	1	24	27	47	0.00241	0.687	AEVVFTANDSGPR	H	R	0.95	8.05	2	1362.66	111	123	TRUE
Benign and Cancer	Benign	Benign 2	Transthyretin	IPI00022432,IPI00855916	ipi.HUMAN.v3.71-random.fasta	15886.9	1	24	27	47	0.00241	0.687	ALGISPFHEHAEV	K	V	0.95	2.6	2	1406.71	101	113	TRUE
Benign and Cancer	Benign	Benign 2	Transthyretin	IPI00022432,IPI00855916	ipi.HUMAN.v3.71-random.fasta	15886.9	1	24	27	47	0.00241	0.687	DDTWEPFASGK	A	T	0.928	2.28	2	1252.55	58	68	TRUE
Benign and Cancer	Benign	Benign 2	Transthyretin	IPI00022432,IPI00855916	ipi.HUMAN.v3.71-random.fasta	15886.9	1	24	27	47	0.00241	0.687	EVVFTANDSGPR	A	R	0.914	2.17	2	1291.63	112	123	TRUE
Benign and Cancer	Benign	Benign 2	Transthyretin	IPI00022432,IPI00855916	ipi.HUMAN.v3.71-random.fasta	15886.9	1	24	27	47	0.00241	0.687	GPTGTGESKCPLM	A	V	0.922	2.23	2	1334.61	21	33	TRUE
Benign and Cancer	Benign	Benign 2	Transthyretin	IPI00022432,IPI00855916	ipi.HUMAN.v3.71-random.fasta	15886.9	1	24	27	47	0.00241	0.687	GPTGTGESKCPLMV	A	K	0.95	6.1	2	1449.67	21	34	TRUE
Benign and Cancer	Benign	Benign 2	Transthyretin	IPI00022432,IPI00855916	ipi.HUMAN.v3.71-random.fasta	15886.9	1	24	27	47	0.00241	0.687	GSPAINVAVHV	R	F	0.95	2.59	2	1063.59	42	52	TRUE
Benign and Cancer	Benign	Benign 2	Transthyretin	IPI00022432,IPI00855916	ipi.HUMAN.v3.71-random.fasta	15886.9	1	24	27	47	0.00241	0.687	HEHAEVVFTANDSGPR	F	R	0.95	3.66	2	1765.83	108	123	TRUE
Benign and Cancer	Benign	Benign 2	Transthyretin	IPI00022432,IPI00855916	ipi.HUMAN.v3.71-random.fasta	15886.9	1	24	27	47	0.00241	0.687	KAADDTWEPFASG	R	K	0.906	2.12	2	1394.62	55	67	TRUE
Benign and Cancer	Benign	Benign 2	Transthyretin	IPI00022432,IPI00855916	ipi.HUMAN.v3.71-random.fasta	15886.9	1	24	27	47	0.00241	0.687	KAADDTWEPFASGK	R	T	0.95	7.51	2	1522.72	55	68	TRUE
Benign and Cancer	Benign	Benign 2	Transthyretin	IPI00022432,IPI00855916	ipi.HUMAN.v3.71-random.fasta	15886.9	1	24	27	47	0.00241	0.687	LLSPYSYSTTAVVTNPKE	A	-	0.95	7.41	2	1970.01	130	147	TRUE
Benign and Cancer	Benign	Benign 2	Transthyretin	IPI00022432,IPI00855916	ipi.HUMAN.v3.71-random.fasta	15886.9	1	24	27	47	0.00241	0.687	LSPYSYSTTAVVTNPKE	L	-	0.95	8.66	2	1856.93	131	147	TRUE
Benign and Cancer	Benign	Benign 2	Transthyretin	IPI00022432,IPI00855916	ipi.HUMAN.v3.71-random.fasta	15886.9	1	24	27	47	0.00241	0.687	SPAINVAVHV	G	F	0.841	1.82	2	1006.57	43	52	TRUE
Benign and Cancer	Benign	Benign 2	Transthyretin	IPI00022432,IPI00855916	ipi.HUMAN.v3.71-random.fasta	15886.9	1	24	27	47	0.00241	0.687	SPYSYSTTAVVTNPKE	L	-	0.95	10.7	2	1743.84	132	147	TRUE
Benign and Cancer	Benign	Benign 2	Transthyretin	IPI00022432,IPI00855916	ipi.HUMAN.v3.71-random.fasta	15886.9	1	24	27	47	0.00241	0.687	STTAVVTNPKE	Y	-	0.95	2.85	2	1146.6	137	147	TRUE
Benign and Cancer	Benign	Benign 2	Transthyretin	IPI00022432,IPI00855916	ipi.HUMAN.v3.71-random.fasta	15886.9	1	24	27	47	0.00241	0.687	SYSTTAVVTNPKE	Y	-	0.95	6.8	2	1396.7	135	147	TRUE
Benign and Cancer	Benign	Benign 2	Transthyretin	IPI00022432,IPI00855916	ipi.HUMAN.v3.71-random.fasta	15886.9	1	24	27	47	0.00241	0.687	TGTGESKCPLM	P	V	0.95	2.96	2	1180.53	23	33	TRUE
Benign and Cancer	Benign	Benign 2	Transthyretin	IPI00022432,IPI00855916	ipi.HUMAN.v3.71-random.fasta	15886.9	1	24	27	47	0.00241	0.687	TGTGESKCPLMV	P	K	0.949	2.47	2	1279.6	23	34	TRUE
Benign and Cancer	Benign	Benign 2	Transthyretin	IPI00022432,IPI00855916	ipi.HUMAN.v3.71-random.fasta	15886.9	1	24	27	47	0.00241	0.687	TGTGESKCPLMVK	P	V	0.95	2.96	2	1407.7	23	35	TRUE
Benign and Cancer	Benign	Benign 2	Transthyretin	IPI00022432,IPI00855916	ipi.HUMAN.v3.71-random.fasta	15886.9	1	24	27	47	0.00241	0.687	TSESGELHGLTTEEEFVEGI	K	Y	0.95	3.38	2	2163.99	69	88	TRUE
Benign and Cancer	Benign	Benign 2	Transthyretin	IPI00022432,IPI00855916	ipi.HUMAN.v3.71-random.fasta	15886.9	1	24	27	47	0.00241	0.687	YSTTAVVTNPKE	S	-	0.95	5.77	2	1309.66	136	147	TRUE
Benign and Cancer	Benign	Benign 2	Transthyretin	IPI00022432,IPI00855916	ipi.HUMAN.v3.71-random.fasta	15886.9	1	24	27	47	0.00241	0.687	YSYSTTAVVTNPKE	P	-	0.95	5.21	2	1559.76	134	147	TRUE
Benign and Cancer	Benign	Benign 2	Apolipoprotein A-I	IPI00021841	ipi.HUMAN.v3.71-random.fasta	30778.5	1	36	46	78	0.00401	0.464	ALEEYTKKLN	S	T	0.912	2.16	2	1208.65	256	265	TRUE
Benign and Cancer	Benign	Benign 2	Apolipoprotein A-I	IPI00021841	ipi.HUMAN.v3.71-random.fasta	30778.5	1	36	46	78	0.00401	0.464	ATEHLSTLSE	K	K	0.865	1.92	2	1087.53	220	229	TRUE
Benign and Cancer	Benign	Benign 2	Apolipoprotein A-I	IPI00021841	ipi.HUMAN.v3.71-random.fasta	30778.5	1	36	46	78	0.00401	0.464	ATEHLSTLSEK	K	A	0.95	3.15	2	1215.62	220	230	TRUE
Benign and Cancer	Benign	Benign 2	Apolipoprotein A-I	IPI00021841	ipi.HUMAN.v3.71-random.fasta	30778.5	1	36	46	78	0.00401	0.464	ATEHLSTLSEKAKPALEDL	K	R	0.95	6.43	2	2053.08	220	238	TRUE
Benign and Cancer	Benign	Benign 2	Apolipoprotein A-I	IPI00021841	ipi.HUMAN.v3.71-random.fasta	30778.5	1	36	46	78	0.00401	0.464	ATEHLSTLSEKAKPALEDLR	K	Q	0.95	7.52	2	2209.18	220	239	TRUE
Benign and Cancer	Benign	Benign 2	Apolipoprotein A-I	IPI00021841	ipi.HUMAN.v3.71-random.fasta	30778.5	1	36	46	78	0.00401	0.464	DLATVYVDVLK	K	D	0.936	2.35	2	1235.69	37	47	TRUE
Benign and Cancer	Benign	Benign 2	Apolipoprotein A-I	IPI00021841	ipi.HUMAN.v3.71-random.fasta	30778.5	1	36	46	78	0.00401	0.464	DSGRDYVSQFEGSALG	K	K	0.95	5	2	1687.76	48	63	TRUE
Benign and Cancer	Benign	Benign 2	Apolipoprotein A-I	IPI00021841	ipi.HUMAN.v3.71-random.fasta	30778.5	1	36	46	78	0.00401	0.464	ELQEKLSPLGEEM	H	R	0.95	4.66	2	1502.74	160	172	TRUE
Benign and Cancer	Benign	Benign 2	Apolipoprotein A-I	IPI00021841	ipi.HUMAN.v3.71-random.fasta	30778.5	1	36	46	78	0.00401	0.464	FLSALEEYT	S	K	0.95	3.27	2	1072.52	253	261	TRUE
Benign and Cancer	Benign	Benign 2	Apolipoprotein A-I	IPI00021841	ipi.HUMAN.v3.71-random.fasta	30778.5	1	36	46	78	0.00401	0.464	FLSALEEYTK	S	K	0.95	4.06	2	1200.61	253	262	TRUE
Benign and Cancer	Benign	Benign 2	Apolipoprotein A-I	IPI00021841	ipi.HUMAN.v3.71-random.fasta	30778.5	1	36	46	78	0.00401	0.464	GLLPVLESF	Q	K	0.865	1.92	2	974.556	241	249	TRUE
Benign and Cancer	Benign	Benign 2	Apolipoprotein A-I	IPI00021841	ipi.HUMAN.v3.71-random.fasta	30778.5	1	36	46	78	0.00401	0.464	HLAPYSDEL	T	R	0.888	2.03	2	1044.5	186	194	TRUE
Benign and Cancer	Benign	Benign 2	Apolipoprotein A-I	IPI00021841	ipi.HUMAN.v3.71-random.fasta	30778.5	1	36	46	78	0.00401	0.464	HLAPYSDELRQ	T	R	0.946	2.44	2	1328.66	186	196	TRUE
Benign and Cancer	Benign	Benign 2	Apolipoprotein A-I	IPI00021841	ipi.HUMAN.v3.71-random.fasta	30778.5	1	36	46	78	0.00401	0.464	LHELQEKLSPLGEEM	K	R	0.95	8.43	2	1768.88	158	172	TRUE
Benign and Cancer	Benign	Benign 2	Apolipoprotein A-I	IPI00021841	ipi.HUMAN.v3.71-random.fasta	30778.5	1	36	46	78	0.00401	0.464	LHELQEKLSPLGEEMRD	K	R	0.95	2.15	2	2040.01	158	174	TRUE
Benign and Cancer	Benign	Benign 2	Apolipoprotein A-I	IPI00021841	ipi.HUMAN.v3.71-random.fasta	30778.5	1	36	46	78	0.00401	0.464	LHELQEKLSPLGEEMRDRA	K	R	0.889	1.82	2	2267.15	158	176	TRUE
Benign and Cancer	Benign	Benign 2	Apolipoprotein A-I	IPI00021841	ipi.HUMAN.v3.71-random.fasta	30778.5	1	36	46	78	0.00401	0.464	LQEKLSPLGEEM	E	R	0.95	2.7	2	1373.7	161	172	TRUE
Benign and Cancer	Benign	Benign 2	Apolipoprotein A-I	IPI00021841	ipi.HUMAN.v3.71-random.fasta	30778.5	1	36	46	78	0.00401	0.464	LSTLSEKAKPALEDL	H	R	0.925	2.25	2	1614.9	224	238	TRUE
Benign and Cancer	Benign	Benign 2	Apolipoprotein A-I	IPI00021841	ipi.HUMAN.v3.71-random.fasta	30778.5	1	36	46	78	0.00401	0.464	QGLLPVLESF	R	K	0.95	3.37	2	1085.59	240	249	TRUE
Benign and Cancer	Benign	Benign 2	Apolipoprotein A-I	IPI00021841	ipi.HUMAN.v3.71-random.fasta	30778.5	1	36	46	78	0.00401	0.464	QKLHELQEKL	R	S	0.942	1.96	2	1248.69	156	165	TRUE
Benign and Cancer	Benign	Benign 2	Apolipoprotein A-I	IPI00021841	ipi.HUMAN.v3.71-random.fasta	30778.5	1	36	46	78	0.00401	0.464	QKLHELQEKLSPLGEEM	R	R	0.95	5.36	2	2008.01	156	172	TRUE
Benign and Cancer	Benign	Benign 2	Apolipoprotein A-I	IPI00021841	ipi.HUMAN.v3.71-random.fasta	30778.5	1	36	46	78	0.00401	0.464	QKLHELQEKLSPLGEEMRDRA	R	R	0.95	3.77	2	2506.27	156	176	TRUE
Benign and Cancer	Benign	Benign 2	Apolipoprotein A-I	IPI00021841	ipi.HUMAN.v3.71-random.fasta	30778.5	1	36	46	78	0.00401	0.464	QKVEPLRAELQEGA	R	R	0.95	3.92	2	1550.82	141	154	TRUE
Benign and Cancer	Benign	Benign 2	Apolipoprotein A-I	IPI00021841	ipi.HUMAN.v3.71-random.fasta	30778.5	1	36	46	78	0.00401	0.464	QKVEPLRAELQEGARQ	R	K	0.95	3.59	2	1834.98	141	156	TRUE
Benign and Cancer	Benign	Benign 2	Apolipoprotein A-I	IPI00021841	ipi.HUMAN.v3.71-random.fasta	30778.5	1	36	46	78	0.00401	0.464	SEKAKPALEDL	L	R	0.95	2.89	2	1200.65	228	238	TRUE
Benign and Cancer	Benign	Benign 2	Apolipoprotein A-I	IPI00021841	ipi.HUMAN.v3.71-random.fasta	30778.5	1	36	46	78	0.00401	0.464	SFLSALEEYTK	V	K	0.95	5.52	2	1287.65	252	262	TRUE
Benign and Cancer	Benign	Benign 2	Apolipoprotein A-I	IPI00021841	ipi.HUMAN.v3.71-random.fasta	30778.5	1	36	46	78	0.00401	0.464	SPLGEEMRD	L	R	0.95	3.12	2	1033.46	166	174	TRUE
Benign and Cancer	Benign	Benign 2	Apolipoprotein A-I	IPI00021841	ipi.HUMAN.v3.71-random.fasta	30778.5	1	36	46	78	0.00401	0.464	STLSEKAKPALEDL	L	R	0.95	4.89	2	1501.81	225	238	TRUE
Benign and Cancer	Benign	Benign 2	Apolipoprotein A-I	IPI00021841	ipi.HUMAN.v3.71-random.fasta	30778.5	1	36	46	78	0.00401	0.464	THLAPYSDEL	R	R	0.95	3.41	2	1145.55	185	194	TRUE
Benign and Cancer	Benign	Benign 2	Apolipoprotein A-I	IPI00021841	ipi.HUMAN.v3.71-random.fasta	30778.5	1	36	46	78	0.00401	0.464	THLAPYSDELR	R	Q	0.95	3.19	2	1301.65	185	195	TRUE
Benign and Cancer	Benign	Benign 2	Apolipoprotein A-I	IPI00021841	ipi.HUMAN.v3.71-random.fasta	30778.5	1	36	46	78	0.00401	0.464	THLAPYSDELRQ	R	R	0.95	4.17	2	1429.71	185	196	TRUE
Benign and Cancer	Benign	Benign 2	Apolipoprotein A-I	IPI00021841	ipi.HUMAN.v3.71-random.fasta	30778.5	1	36	46	78	0.00401	0.464	TLSEKAKPALEDL	S	R	0.874	1.96	2	1414.78	226	238	TRUE
Benign and Cancer	Benign	Benign 2	Apolipoprotein A-I	IPI00021841	ipi.HUMAN.v3.71-random.fasta	30778.5	1	36	46	78	0.00401	0.464	VSFLSALEEYT	K	K	0.95	3.36	2	1258.62	251	261	TRUE
Benign and Cancer	Benign	Benign 2	Apolipoprotein A-I	IPI00021841	ipi.HUMAN.v3.71-random.fasta	30778.5	1	36	46	78	0.00401	0.464	VSFLSALEEYTK	K	K	0.95	6.35	2	1386.72	251	262	TRUE
Benign and Cancer	Benign	Benign 2	Apolipoprotein A-I	IPI00021841	ipi.HUMAN.v3.71-random.fasta	30778.5	1	36	46	78	0.00401	0.464	YHAKATEHLSTLSE	E	K	0.857	1.89	2	1586.78	216	229	TRUE
Benign and Cancer	Benign	Benign 2	Apolipoprotein A-I	IPI00021841	ipi.HUMAN.v3.71-random.fasta	30778.5	1	36	46	78	0.00401	0.464	YHAKATEHLSTLSEK	E	A	0.95	7.48	2	1714.88	216	230	TRUE
Benign and Cancer	Benign	Benign 2	Heat shock protein beta-1	IPI00025512,IPI00909453,IPI00924436	ipi.HUMAN.v3.71-random.fasta	22782.6	0.5	1	1	1	5.14e-05	0.0537	QLSSGVSEIRH	R	T	0.95	2.89	2	1195.61	80	90	TRUE
Benign and Cancer	Benign	Benign 2	Lumican	IPI00020986	ipi.HUMAN.v3.71-random.fasta	38431.5	0.991	1	2	3	0.000154	0.0444	ISETSLPPDMYECLR	R	V	0.95	2.64	2	1810.84	316	330	TRUE
Benign and Cancer	Benign	Benign 2	Alpha-2-HS-glycoprotein	IPI00953689	ipi.HUMAN.v3.71-random.fasta	39323.4	1	6	6	9	0.000462	0.0763	HVLLAAPPGHQLH	S	R	0.95	2.46	2	1389.78	298	310	TRUE
Benign and Cancer	Benign	Benign 2	Alpha-2-HS-glycoprotein	IPI00953689	ipi.HUMAN.v3.71-random.fasta	39323.4	1	6	6	9	0.000462	0.0763	LGSPSGEVSHP	S	R	0.95	4.26	2	1066.52	326	336	TRUE
Benign and Cancer	Benign	Benign 2	Alpha-2-HS-glycoprotein	IPI00953689	ipi.HUMAN.v3.71-random.fasta	39323.4	1	6	6	9	0.000462	0.0763	SLGSPSGEVSHP	V	R	0.95	3.49	2	1153.55	325	336	TRUE
Benign and Cancer	Benign	Benign 2	Alpha-2-HS-glycoprotein	IPI00953689	ipi.HUMAN.v3.71-random.fasta	39323.4	1	6	6	9	0.000462	0.0763	SLGSPSGEVSHPR	V	K	0.95	4.09	2	1309.65	325	337	TRUE
Benign and Cancer	Benign	Benign 2	Alpha-2-HS-glycoprotein	IPI00953689	ipi.HUMAN.v3.71-random.fasta	39323.4	1	6	6	9	0.000462	0.0763	VVSLGSPSGEVSHP	G	R	0.95	6.28	2	1351.69	323	336	TRUE
Benign and Cancer	Benign	Benign 2	Alpha-2-HS-glycoprotein	IPI00953689	ipi.HUMAN.v3.71-random.fasta	39323.4	1	6	6	9	0.000462	0.0763	VVSLGSPSGEVSHPR	G	K	0.95	4.55	2	1507.79	323	337	TRUE
Benign and Cancer	Benign	Benign 2	von Willebrand factor	IPI00023014,IPI00788786	ipi.HUMAN.v3.71-random.fasta	309249	0.995	2	3	3	0.000154	0.00853	MVTGNPASDEIK	Y	R	0.95	3.37	2	1261.61	1606	1617	TRUE
Benign and Cancer	Benign	Benign 2	von Willebrand factor	IPI00023014,IPI00788786	ipi.HUMAN.v3.71-random.fasta	309249	0.995	2	3	3	0.000154	0.00853	VIVIPVGIGPHA	K	N	0.906	2.12	2	1171.72	1409	1420	TRUE
Benign and Cancer	Benign	Benign 2	Apolipoprotein C-III	IPI00021857,IPI00657670	ipi.HUMAN.v3.71-random.fasta	10852.3	1	13	16	28	0.00144	0.232	DALSSVQESQVA	K	Q	0.857	1.89	2	1233.6	45	56	TRUE
Benign and Cancer	Benign	Benign 2	Apolipoprotein C-III	IPI00021857,IPI00657670	ipi.HUMAN.v3.71-random.fasta	10852.3	1	13	16	28	0.00144	0.232	DALSSVQESQVAQ	K	Q	0.95	6.23	2	1361.65	45	57	TRUE
Benign and Cancer	Benign	Benign 2	Apolipoprotein C-III	IPI00021857,IPI00657670	ipi.HUMAN.v3.71-random.fasta	10852.3	1	13	16	28	0.00144	0.232	DALSSVQESQVAQQ	K	A	0.95	6.32	2	1489.71	45	58	TRUE
Benign and Cancer	Benign	Benign 2	Apolipoprotein C-III	IPI00021857,IPI00657670	ipi.HUMAN.v3.71-random.fasta	10852.3	1	13	16	28	0.00144	0.232	DALSSVQESQVAQQA	K	R	0.95	6.39	2	1560.75	45	59	TRUE
Benign and Cancer	Benign	Benign 2	Apolipoprotein C-III	IPI00021857,IPI00657670	ipi.HUMAN.v3.71-random.fasta	10852.3	1	13	16	28	0.00144	0.232	DALSSVQESQVAQQAR	K	G	0.95	8.64	2	1716.85	45	60	TRUE
Benign and Cancer	Benign	Benign 2	Apolipoprotein C-III	IPI00021857,IPI00657670	ipi.HUMAN.v3.71-random.fasta	10852.3	1	13	16	28	0.00144	0.232	HATKTAKDALSSVQESQVAQQA	K	R	0.95	3.51	2	2298.17	38	59	TRUE
Benign and Cancer	Benign	Benign 2	Apolipoprotein C-III	IPI00021857,IPI00657670	ipi.HUMAN.v3.71-random.fasta	10852.3	1	13	16	28	0.00144	0.232	KDALSSVQESQVAQQA	A	R	0.95	5.82	2	1688.85	44	59	TRUE
Benign and Cancer	Benign	Benign 2	Apolipoprotein C-III	IPI00021857,IPI00657670	ipi.HUMAN.v3.71-random.fasta	10852.3	1	13	16	28	0.00144	0.232	LSSVQESQVAQQA	A	R	0.95	5.49	2	1374.69	47	59	TRUE
Benign and Cancer	Benign	Benign 2	Apolipoprotein C-III	IPI00021857,IPI00657670	ipi.HUMAN.v3.71-random.fasta	10852.3	1	13	16	28	0.00144	0.232	TAKDALSSVQES	K	Q	0.95	2.74	2	1235.61	42	53	TRUE
Benign and Cancer	Benign	Benign 2	Apolipoprotein C-III	IPI00021857,IPI00657670	ipi.HUMAN.v3.71-random.fasta	10852.3	1	13	16	28	0.00144	0.232	TAKDALSSVQESQVAQ	K	Q	0.95	5.16	2	1661.83	42	57	TRUE
Benign and Cancer	Benign	Benign 2	Apolipoprotein C-III	IPI00021857,IPI00657670	ipi.HUMAN.v3.71-random.fasta	10852.3	1	13	16	28	0.00144	0.232	TAKDALSSVQESQVAQQ	K	A	0.95	5.34	2	1789.89	42	58	TRUE
Benign and Cancer	Benign	Benign 2	Apolipoprotein C-III	IPI00021857,IPI00657670	ipi.HUMAN.v3.71-random.fasta	10852.3	1	13	16	28	0.00144	0.232	TAKDALSSVQESQVAQQA	K	R	0.95	8.12	2	1860.93	42	59	TRUE
Benign and Cancer	Benign	Benign 2	Apolipoprotein C-III	IPI00021857,IPI00657670	ipi.HUMAN.v3.71-random.fasta	10852.3	1	13	16	28	0.00144	0.232	TAKDALSSVQESQVAQQAR	K	G	0.95	10.2	2	2017.03	42	60	TRUE
Benign and Cancer	Benign	Benign 2	Complement C4-A	IPI00032258,IPI00418163,IPI00643525,IPI00654875,IPI00843913,IPI00887154,IPI00889723,IPI00892547,IPI00892604,IPI00937598	ipi.HUMAN.v3.71-random.fasta	192773	1	4	5	7	0.00036	0.0315	DDPDAPLQPVTPLQLFEGR	K	R	0.95	6.68	2	2108.07	1429	1447	TRUE
Benign and Cancer	Benign	Benign 2	Complement C4-A	IPI00032258,IPI00418163,IPI00643525,IPI00654875,IPI00843913,IPI00887154,IPI00889723,IPI00892547,IPI00892604,IPI00937598	ipi.HUMAN.v3.71-random.fasta	192773	1	4	5	7	0.00036	0.0315	GLEEELQFSLGSK	R	I	0.95	5.66	2	1436.73	1353	1365	TRUE
Benign and Cancer	Benign	Benign 2	Complement C4-A	IPI00032258,IPI00418163,IPI00643525,IPI00654875,IPI00843913,IPI00887154,IPI00889723,IPI00892547,IPI00892604,IPI00937598	ipi.HUMAN.v3.71-random.fasta	192773	1	4	5	7	0.00036	0.0315	TLEIPGNSDPNMIPDGDFNSYV	R	R	0.95	4.15	2	2411.07	957	978	TRUE
Benign and Cancer	Benign	Benign 2	Complement C4-A	IPI00032258,IPI00418163,IPI00643525,IPI00654875,IPI00843913,IPI00887154,IPI00889723,IPI00892547,IPI00892604,IPI00937598	ipi.HUMAN.v3.71-random.fasta	192773	1	4	5	7	0.00036	0.0315	TLEIPGNSDPNMIPDGDFNSYVR	R	V	0.95	4.54	2	2567.17	957	979	TRUE
Benign and Cancer	Benign	Benign 2	IGL@ protein	IPI00154742,IPI00450309,IPI00658130,IPI00719452,IPI00744476,IPI00784935,IPI00788824,IPI00807428,IPI00827875,IPI00829877,IPI00887169,IPI00944677	ipi.HUMAN.v3.71-random.fasta	24791.9	1	5	5	6	0.000308	0.167	ADSSPVKAGVETTTPS	K	K	0.95	3.09	2	1546.76	172	187	TRUE
Benign and Cancer	Benign	Benign 2	IGL@ protein	IPI00154742,IPI00450309,IPI00658130,IPI00719452,IPI00744476,IPI00784935,IPI00788824,IPI00807428,IPI00827875,IPI00829877,IPI00887169,IPI00944677	ipi.HUMAN.v3.71-random.fasta	24791.9	1	5	5	6	0.000308	0.167	GSTVEKTVAPTECS	E	-	0.95	5.89	2	1465.68	221	234	TRUE
Benign and Cancer	Benign	Benign 2	IGL@ protein	IPI00154742,IPI00450309,IPI00658130,IPI00719452,IPI00744476,IPI00784935,IPI00788824,IPI00807428,IPI00827875,IPI00829877,IPI00887169,IPI00944677	ipi.HUMAN.v3.71-random.fasta	24791.9	1	5	5	6	0.000308	0.167	STVEKTVAPTECS	G	-	0.95	4.31	2	1408.66	222	234	TRUE
Benign and Cancer	Benign	Benign 2	IGL@ protein	IPI00154742,IPI00450309,IPI00658130,IPI00719452,IPI00744476,IPI00784935,IPI00788824,IPI00807428,IPI00827875,IPI00829877,IPI00887169,IPI00944677	ipi.HUMAN.v3.71-random.fasta	24791.9	1	5	5	6	0.000308	0.167	SYSCQVTHEGSTVE	R	K	0.925	2.25	2	1583.66	212	225	TRUE
Benign and Cancer	Benign	Benign 2	IGL@ protein	IPI00154742,IPI00450309,IPI00658130,IPI00719452,IPI00744476,IPI00784935,IPI00788824,IPI00807428,IPI00827875,IPI00829877,IPI00887169,IPI00944677	ipi.HUMAN.v3.71-random.fasta	24791.9	1	5	5	6	0.000308	0.167	SYSCQVTHEGSTVEK	R	T	0.95	7.41	2	1711.76	212	226	TRUE
Benign and Cancer	Benign	Benign 2	TUBA1C protein	IPI00166768,IPI00180675,IPI00218343,IPI00387144,IPI00478908,IPI00792677,IPI00793930,IPI00795002,IPI00909762,IPI00930688	ipi.HUMAN.v3.71-random.fasta	36743	0.5	1	1	2	0.000103	0.046	AVFVDLEPTVIDEVR	R	T	0.95	3.52	2	1701.91	65	79	TRUE
Benign and Cancer	Benign	Benign 2	Follistatin-related protein 1	IPI00029723,IPI00908368	ipi.HUMAN.v3.71-random.fasta	34985.3	0.5	1	1	1	5.14e-05	0.0487	YVQELQKHQETAEKT	R	K	0.95	4.52	2	1831.92	286	300	TRUE
Benign and Cancer	Benign	Benign 2	Alpha-1B-glycoprotein	IPI00022895,IPI00644018,IPI00646799	ipi.HUMAN.v3.71-random.fasta	54272.4	0.5	1	1	1	5.14e-05	0.0364	CEGPIPDVTFELLREGET	R	K	0.95	4.59	2	2061.98	423	440	TRUE
Benign and Cancer	Benign	Benign 2	Isoform 1 of Peroxidasin homolog	IPI00016112,IPI00888304	ipi.HUMAN.v3.71-random.fasta	165276	0.5	1	1	2	0.000103	0.00811	SLEFSYQEDKPT	R	K	0.95	3.16	2	1443.66	1337	1348	TRUE
Benign and Cancer	Benign	Benign 2	Isoform HMW of Kininogen-1	IPI00032328	ipi.HUMAN.v3.71-random.fasta	71957.6	1	3	4	4	0.000205	0.0776	DAAKAATGECTATVG	K	K	0.95	6.04	2	1422.65	98	112	FALSE	IPI00924859,IPI00215894
Benign and Cancer	Benign	Benign 2	Isoform HMW of Kininogen-1	IPI00032328	ipi.HUMAN.v3.71-random.fasta	71957.6	1	3	4	4	0.000205	0.0776	GHGLGHGHEQQHGLGHGH	R	K	0.94	2.21	2	1851.85	458	475	TRUE
Benign and Cancer	Benign	Benign 2	Isoform HMW of Kininogen-1	IPI00032328	ipi.HUMAN.v3.71-random.fasta	71957.6	1	3	4	4	0.000205	0.0776	LDDDLEHQ	K	G	0.865	1.92	2	984.427	479	486	TRUE
Benign and Cancer	Benign	Benign 2	Isoform HMW of Kininogen-1	IPI00032328	ipi.HUMAN.v3.71-random.fasta	71957.6	1	3	4	4	0.000205	0.0776	LDDDLEHQGGHVLDHGH	K	K	0.95	2.7	2	1893.85	479	495	TRUE
Benign and Cancer	Benign	Benign 2	Filaggrin-2	IPI00397801	ipi.HUMAN.v3.71-random.fasta	248052	0.5	1	1	1	5.14e-05	0.00544	PVLKNPDDPDTVD	H	V	0.95	2.7	2	1424.69	43	55	TRUE
Benign and Cancer	Benign	Benign 2	Neutrophil defensin 1	IPI00005721,IPI00021827	ipi.HUMAN.v3.71-random.fasta	10201	0.5	1	1	1	5.14e-05	0.149	LQARADEVAAAPEQ	P	I	0.95	2.92	2	1468.74	22	35	TRUE
Benign and Cancer	Benign	Benign 2	Isoform 1 of Inter-alpha-trypsin inhibitor heavy chain H3	IPI00028413,IPI00876950,IPI00953573	ipi.HUMAN.v3.71-random.fasta	99850.9	0.998	2	2	2	0.000103	0.0236	AIADKPGEDAEATPVSPAMS	R	Y	0.95	2.96	2	1972.92	614	633	TRUE
Benign and Cancer	Benign	Benign 2	Isoform 1 of Inter-alpha-trypsin inhibitor heavy chain H3	IPI00028413,IPI00876950,IPI00953573	ipi.HUMAN.v3.71-random.fasta	99850.9	0.998	2	2	2	0.000103	0.0236	AIADKPGEDAEATPVSPAMSY	R	L	0.95	5.57	2	2135.98	614	634	TRUE
Benign and Cancer	Benign	Benign 2	Profilin-1	IPI00216691	ipi.HUMAN.v3.71-random.fasta	15054.3	1	3	3	4	0.000205	0.321	DSPSVWAAVPGK	K	T	0.95	3.11	2	1213.62	27	38	TRUE
Benign and Cancer	Benign	Benign 2	Profilin-1	IPI00216691	ipi.HUMAN.v3.71-random.fasta	15054.3	1	3	3	4	0.000205	0.321	STGGAPTFNVTVTKTD	K	K	0.908	2.14	2	1595.79	92	107	TRUE
Benign and Cancer	Benign	Benign 2	Profilin-1	IPI00216691	ipi.HUMAN.v3.71-random.fasta	15054.3	1	3	3	4	0.000205	0.321	TFVNITPAEVGVLVGKD	K	R	0.95	6.59	2	1758.96	39	55	TRUE
Benign and Cancer	Benign	Benign 2	Isoform 2 of Phospholipid transfer protein	IPI00217778,IPI00643034,IPI00909702	ipi.HUMAN.v3.71-random.fasta	49274.1	1	3	3	4	0.000205	0.0862	ALELVKQEGL	K	R	0.912	2.16	2	1099.64	30	39	TRUE
Benign and Cancer	Benign	Benign 2	Isoform 2 of Phospholipid transfer protein	IPI00217778,IPI00643034,IPI00909702	ipi.HUMAN.v3.71-random.fasta	49274.1	1	3	3	4	0.000205	0.0862	SSVDELVGIDYSLMKDPVA	R	S	0.95	6.01	2	2054	155	173	TRUE
Benign and Cancer	Benign	Benign 2	Isoform 2 of Phospholipid transfer protein	IPI00217778,IPI00643034,IPI00909702	ipi.HUMAN.v3.71-random.fasta	49274.1	1	3	3	4	0.000205	0.0862	TSNLDMDFR	S	G	0.912	2.16	2	1098.49	175	183	TRUE
Benign and Cancer	Benign	Benign 2	Rho GDP-dissociation inhibitor 1	IPI00003815,IPI00793767,IPI00794402,IPI00796541,IPI00797560,IPI00797924	ipi.HUMAN.v3.71-random.fasta	23207.5	0.5	1	1	1	5.14e-05	0.0735	SIQEIQELDKDDESL	K	R	0.95	6.19	2	1761.84	34	48	TRUE
Benign and Cancer	Benign	Benign 2	Isoform 1 of Macrophage colony-stimulating factor 1	IPI00015881	ipi.HUMAN.v3.71-random.fasta	60119.4	0.5	1	1	1	5.14e-05	0.0307	AEPEGGPASEGAARPLP	P	R	0.95	8.57	2	1605.79	453	469	TRUE
Benign and Cancer	Benign	Benign 2	Isoform 2 of Filamin-A	IPI00302592,IPI00333541,IPI00644576	ipi.HUMAN.v3.71-random.fasta	280009	0.5	1	1	1	5.14e-05	0.00189	EGGAH	G	K	0.95	6.49	2	452.189	2227	2231	TRUE
Benign and Cancer	Benign	Benign 2	Synaptotagmin-3	IPI00031100-R	ipi.HUMAN.v3.71-random.fasta	63305	0.42	1	1	1	5.14e-05	0.0254	LSGAVPELSCGQGVA	E	R	0.932	2.31	2	1444.71	76	90	TRUE
Benign and Cancer	Benign	Benign 2	Protein S100-A9	IPI00027462,IPI00939362	ipi.HUMAN.v3.71-random.fasta	13242.3	0.989	1	1	1	5.14e-05	0.0877	DTNADKQLSF	L	E	0.95	2.49	2	1138.54	67	76	TRUE
Benign and Cancer	Benign	Benign 2	Haptoglobin	IPI00641737	ipi.HUMAN.v3.71-random.fasta	46722.7	0.5	1	1	1	5.14e-05	0.0286	TEGDGVYTLNDK	R	K	0.95	3.3	2	1311.61	74	85	TRUE
Benign and Cancer	Benign	Benign 2	cDNA FLJ52545, highly similar to Dickkopf-related protein 3	IPI00002714,IPI00383937,IPI00910436,IPI00940990	ipi.HUMAN.v3.71-random.fasta	39850.3	0.5	1	2	3	0.000154	0.0302	EVEELMEDTQH	R	K	0.95	3.66	2	1359.57	53	63	TRUE
Benign and Cancer	Benign	Benign 2	Elongation factor 1-alpha 1	IPI00396485,IPI00472724	ipi.HUMAN.v3.71-random.fasta	50141.2	0.5	1	1	2	0.000103	0.0281	QTVAVGVIKAVDK	R	K	0.95	4.68	2	1310.77	431	443	TRUE
Benign and Cancer	Benign	Benign 2	Keratin, type II cytoskeletal 2 epidermal	IPI00021304	ipi.HUMAN.v3.71-random.fasta	65866.4	0.217	1	1	1	5.14e-05	0.0186	YQELMNVKLALD	D	V	0.841	1.82	2	1452.74	469	480	TRUE
Benign and Cancer	Benign	Benign 2	Neuroblast differentiation-associated protein AHNAK	IPI00021812,IPI00555610	ipi.HUMAN.v3.71-random.fasta	629104	0.5	1	1	5	0.000257	0.00204	GEGPDVDVNLPK	K	A	0.95	4.19	2	1239.62	2781	2792	TRUE
Benign and Cancer	Benign	Benign 2	Isoform 1 of Gelsolin	IPI00026314,IPI00513782,IPI00646773,IPI00647556,IPI00796316	ipi.HUMAN.v3.71-random.fasta	85697.8	1	12	15	22	0.00113	0.0921	ALKTASDFITK	A	M	0.95	2.8	2	1194.67	358	368	TRUE
Benign and Cancer	Benign	Benign 2	Isoform 1 of Gelsolin	IPI00026314,IPI00513782,IPI00646773,IPI00647556,IPI00796316	ipi.HUMAN.v3.71-random.fasta	85697.8	1	12	15	22	0.00113	0.0921	DAATLHTSTAM	F	A	0.95	5.24	2	1118.51	423	433	TRUE
Benign and Cancer	Benign	Benign 2	Isoform 1 of Gelsolin	IPI00026314,IPI00513782,IPI00646773,IPI00647556,IPI00796316	ipi.HUMAN.v3.71-random.fasta	85697.8	1	12	15	22	0.00113	0.0921	DPDQTDGLGLSYLSSHIANVER	R	V	0.95	3.24	2	2387.15	398	419	TRUE
Benign and Cancer	Benign	Benign 2	Isoform 1 of Gelsolin	IPI00026314,IPI00513782,IPI00646773,IPI00647556,IPI00796316	ipi.HUMAN.v3.71-random.fasta	85697.8	1	12	15	22	0.00113	0.0921	FDAATLHTSTAM	P	A	0.95	5.7	2	1281.58	422	433	TRUE
Benign and Cancer	Benign	Benign 2	Isoform 1 of Gelsolin	IPI00026314,IPI00513782,IPI00646773,IPI00647556,IPI00796316	ipi.HUMAN.v3.71-random.fasta	85697.8	1	12	15	22	0.00113	0.0921	FDAATLHTSTAMAA	P	Q	0.95	5.66	2	1423.65	422	435	TRUE
Benign and Cancer	Benign	Benign 2	Isoform 1 of Gelsolin	IPI00026314,IPI00513782,IPI00646773,IPI00647556,IPI00796316	ipi.HUMAN.v3.71-random.fasta	85697.8	1	12	15	22	0.00113	0.0921	MDYPKQTQVSVLPEGGETPL	K	F	0.95	4.31	2	2205.07	369	388	TRUE
Benign and Cancer	Benign	Benign 2	Isoform 1 of Gelsolin	IPI00026314,IPI00513782,IPI00646773,IPI00647556,IPI00796316	ipi.HUMAN.v3.71-random.fasta	85697.8	1	12	15	22	0.00113	0.0921	NWRDPDQTDGLGL	K	S	0.95	3.47	2	1486.69	395	407	TRUE
Benign and Cancer	Benign	Benign 2	Isoform 1 of Gelsolin	IPI00026314,IPI00513782,IPI00646773,IPI00647556,IPI00796316	ipi.HUMAN.v3.71-random.fasta	85697.8	1	12	15	22	0.00113	0.0921	NWRDPDQTDGLGLS	K	Y	0.95	6.38	2	1573.72	395	408	TRUE
Benign and Cancer	Benign	Benign 2	Isoform 1 of Gelsolin	IPI00026314,IPI00513782,IPI00646773,IPI00647556,IPI00796316	ipi.HUMAN.v3.71-random.fasta	85697.8	1	12	15	22	0.00113	0.0921	NWRDPDQTDGLGLSY	K	L	0.95	5.52	2	1736.79	395	409	TRUE
Benign and Cancer	Benign	Benign 2	Isoform 1 of Gelsolin	IPI00026314,IPI00513782,IPI00646773,IPI00647556,IPI00796316	ipi.HUMAN.v3.71-random.fasta	85697.8	1	12	15	22	0.00113	0.0921	TASDFITKMDYPKQTQVSVLPEGGETPL	K	F	0.95	2.8	2	3068.51	361	388	TRUE
Benign and Cancer	Benign	Benign 2	Isoform 1 of Gelsolin	IPI00026314,IPI00513782,IPI00646773,IPI00647556,IPI00796316	ipi.HUMAN.v3.71-random.fasta	85697.8	1	12	15	22	0.00113	0.0921	VPFDAATLHTSTAM	R	A	0.95	8.52	2	1477.7	420	433	TRUE
Benign and Cancer	Benign	Benign 2	Isoform 1 of Gelsolin	IPI00026314,IPI00513782,IPI00646773,IPI00647556,IPI00796316	ipi.HUMAN.v3.71-random.fasta	85697.8	1	12	15	22	0.00113	0.0921	VPFDAATLHTSTAMAA	R	Q	0.95	3.44	2	1619.77	420	435	TRUE
Benign and Cancer	Benign	Benign 2	Glyceraldehyde-3-phosphate dehydrogenase	IPI00219018,IPI00788737,IPI00789134,IPI00795257,IPI00797221	ipi.HUMAN.v3.71-random.fasta	36053.4	0.999	2	2	2	0.000103	0.0896	DGRGALQNIIPASTGAA	R	K	0.95	3.06	2	1611.85	198	214	TRUE
Benign and Cancer	Benign	Benign 2	Glyceraldehyde-3-phosphate dehydrogenase	IPI00219018,IPI00788737,IPI00789134,IPI00795257,IPI00797221	ipi.HUMAN.v3.71-random.fasta	36053.4	0.999	2	2	2	0.000103	0.0896	FRVPTANVSVVDL	A	T	0.95	3.82	2	1416.78	233	245	TRUE
Benign and Cancer	Benign	Benign 2	Complement C5	IPI00032291,IPI00816741	ipi.HUMAN.v3.71-random.fasta	188309	1	3	3	6	0.000308	0.00716	IPLDLVPKTE	R	I	0.932	2.31	2	1124.66	963	972	TRUE
Benign and Cancer	Benign	Benign 2	Complement C5	IPI00032291,IPI00816741	ipi.HUMAN.v3.71-random.fasta	188309	1	3	3	6	0.000308	0.00716	IPLDLVPKTEI	R	K	0.883	2	2	1237.74	963	973	TRUE
Benign and Cancer	Benign	Benign 2	Complement C5	IPI00032291,IPI00816741	ipi.HUMAN.v3.71-random.fasta	188309	1	3	3	6	0.000308	0.00716	IPLDLVPKTEIK	R	R	0.95	3.11	2	1365.84	963	974	TRUE
Benign and Cancer	Benign	Benign 2	Monocyte differentiation antigen CD14	IPI00029260	ipi.HUMAN.v3.71-random.fasta	40076.6	1	3	3	6	0.000308	0.115	AFPALTSLDLSDNPGLGER	R	G	0.95	8.04	2	1973	192	210	TRUE
Benign and Cancer	Benign	Benign 2	Monocyte differentiation antigen CD14	IPI00029260	ipi.HUMAN.v3.71-random.fasta	40076.6	1	3	3	6	0.000308	0.115	VDADADPRQYADTV	R	K	0.95	4.2	2	1535.7	73	86	TRUE
Benign and Cancer	Benign	Benign 2	Monocyte differentiation antigen CD14	IPI00029260	ipi.HUMAN.v3.71-random.fasta	40076.6	1	3	3	6	0.000308	0.115	VLDLSCNRLN	R	R	0.95	3.96	2	1203.62	301	310	TRUE
Benign and Cancer	Benign	Benign 2	Pigment epithelium-derived factor	IPI00006114	ipi.HUMAN.v3.71-random.fasta	46344.4	0.983	1	1	1	5.14e-05	0.0239	TVQAVLTVPK	K	L	0.926	2.26	2	1055.65	307	316	TRUE
Benign and Cancer	Benign	Benign 2	Putative uncharacterized protein DKFZp686N02209	IPI00384938,IPI00423463,IPI00423464,IPI00423466,IPI00448925,IPI00645363,IPI00736860,IPI00784817,IPI00784842,IPI00785084,IPI00816314,IPI00876888,IPI00930124	ipi.HUMAN.v3.71-random.fasta	52851.3	0.5	1	1	1	5.14e-05	0.0311	TPEVTCVVVDVSHED	R	P	0.95	8.3	2	1685.77	291	305	TRUE	IPI00942113,IPI00930684,IPI00827754,IPI00941837,IPI00168728,IPI00418153,IPI00939826,IPI00940451
Benign and Cancer	Benign	Benign 2	cDNA FLJ35730 fis, clone TESTI2003131, highly similar to ALPHA-1-ANTICHYMOTRYPSIN	IPI00550991,IPI00847635	ipi.HUMAN.v3.71-random.fasta	50600.5	1	8	8	10	0.000514	0.0647	HPNSPLDEENLTQEN	C	Q	0.95	5.8	2	1736.77	49	63	TRUE
Benign and Cancer	Benign	Benign 2	cDNA FLJ35730 fis, clone TESTI2003131, highly similar to ALPHA-1-ANTICHYMOTRYPSIN	IPI00550991,IPI00847635	ipi.HUMAN.v3.71-random.fasta	50600.5	1	8	8	10	0.000514	0.0647	HPNSPLDEENLTQENQD	C	R	0.95	6.77	2	1979.86	49	65	TRUE
Benign and Cancer	Benign	Benign 2	cDNA FLJ35730 fis, clone TESTI2003131, highly similar to ALPHA-1-ANTICHYMOTRYPSIN	IPI00550991,IPI00847635	ipi.HUMAN.v3.71-random.fasta	50600.5	1	8	8	10	0.000514	0.0647	HPNSPLDEENLTQENQDR	C	G	0.95	5.09	2	2135.96	49	66	TRUE
Benign and Cancer	Benign	Benign 2	cDNA FLJ35730 fis, clone TESTI2003131, highly similar to ALPHA-1-ANTICHYMOTRYPSIN	IPI00550991,IPI00847635	ipi.HUMAN.v3.71-random.fasta	50600.5	1	8	8	10	0.000514	0.0647	NLAVSQVVH	R	K	0.938	1.89	2	966.537	376	384	TRUE
Benign and Cancer	Benign	Benign 2	cDNA FLJ35730 fis, clone TESTI2003131, highly similar to ALPHA-1-ANTICHYMOTRYPSIN	IPI00550991,IPI00847635	ipi.HUMAN.v3.71-random.fasta	50600.5	1	8	8	10	0.000514	0.0647	NLAVSQVVHK	R	A	0.942	2.4	2	1094.63	376	385	TRUE
Benign and Cancer	Benign	Benign 2	cDNA FLJ35730 fis, clone TESTI2003131, highly similar to ALPHA-1-ANTICHYMOTRYPSIN	IPI00550991,IPI00847635	ipi.HUMAN.v3.71-random.fasta	50600.5	1	8	8	10	0.000514	0.0647	NSPLDEENLTQENQDR	P	G	0.95	6.85	2	1901.85	51	66	TRUE
Benign and Cancer	Benign	Benign 2	cDNA FLJ35730 fis, clone TESTI2003131, highly similar to ALPHA-1-ANTICHYMOTRYPSIN	IPI00550991,IPI00847635	ipi.HUMAN.v3.71-random.fasta	50600.5	1	8	8	10	0.000514	0.0647	NSPLDEENLTQENQDRG	P	T	0.95	7.55	2	1958.87	51	67	TRUE
Benign and Cancer	Benign	Benign 2	cDNA FLJ35730 fis, clone TESTI2003131, highly similar to ALPHA-1-ANTICHYMOTRYPSIN	IPI00550991,IPI00847635	ipi.HUMAN.v3.71-random.fasta	50600.5	1	8	8	10	0.000514	0.0647	SPLDEENLTQENQDR	N	G	0.95	4.57	2	1787.8	52	66	TRUE
Benign and Cancer	Benign	Benign 2	Isoform DPI of Desmoplakin	IPI00013933,IPI00217182	ipi.HUMAN.v3.71-random.fasta	331781	0.5	1	1	1	5.14e-05	0.00522	IVDPVSNLRLPVEEA	F	Y	0.95	2.74	2	1650.91	2301	2315	TRUE
Benign and Cancer	Benign	Benign 2	SPARC-like protein 1	IPI00296777,IPI00909737,IPI00910380,IPI00910886	ipi.HUMAN.v3.71-random.fasta	75207.5	0.5	1	1	1	5.14e-05	0.0211	LLMEPTDDGNTTPR	A	N	0.95	5.68	2	1559.74	320	333	TRUE
Benign and Cancer	Benign	Benign 2	Histone H2A type 1-B/E	IPI00026272,IPI00031562,IPI00045109,IPI00081836,IPI00216456,IPI00216457,IPI00216730,IPI00219037,IPI00220855,IPI00255316,IPI00291764,IPI00339274,IPI00552873,IPI00930144	ipi.HUMAN.v3.71-random.fasta	14136.1	0.253	1	1	1	5.14e-05	0.138	TIAQGGVLPNIQAVLLPK	V	K	0.865	1.92	2	1832.1	102	119	TRUE
Benign and Cancer	Benign	Benign 2	Isoform 1 of Collagen alpha-1(III) chain	IPI00021033,IPI00167087	ipi.HUMAN.v3.71-random.fasta	138565	0.998	2	3	3	0.000154	0.0123	DEPMDFKINTDEIMTSL	G	K	0.95	7.38	2	2030.89	1222	1238	TRUE
Benign and Cancer	Benign	Benign 2	Isoform 1 of Collagen alpha-1(III) chain	IPI00021033,IPI00167087	ipi.HUMAN.v3.71-random.fasta	138565	0.998	2	3	3	0.000154	0.0123	INTDEIMTSLK	K	S	0.95	4.28	2	1264.65	1229	1239	TRUE
Benign and Cancer	Benign	Benign 2	Fas-binding factor 1	IPI00478832,IPI00787675,IPI00788810,IPI00855860,IPI00953519	ipi.HUMAN.v3.71-random.fasta	90401.7	0.967	1	1	1	5.14e-05	0.0205	YDEGGITKQPPVTQSKT	S	A	0.91	2.15	2	1848.93	156	172	TRUE
Benign and Cancer	Benign	Benign 2	Plasminogen	IPI00019580	ipi.HUMAN.v3.71-random.fasta	90567.4	0.5	1	1	1	5.14e-05	0.0222	ATTVTGTPCQDWAAQEPH	R	R	0.95	10.1	2	1969.87	494	511	TRUE
Benign and Cancer	Benign	Benign 2	Prothrombin (Fragment)	IPI00019568	ipi.HUMAN.v3.71-random.fasta	70036.8	1	12	13	22	0.00113	0.167	ATSEYQTFFNPR	T	T	0.95	3.17	2	1460.68	316	327	TRUE
Benign and Cancer	Benign	Benign 2	Prothrombin (Fragment)	IPI00019568	ipi.HUMAN.v3.71-random.fasta	70036.8	1	12	13	22	0.00113	0.167	GQPSVLQVVNLPIVERPVC	K	K	0.95	7.44	2	2104.16	518	536	TRUE
Benign and Cancer	Benign	Benign 2	Prothrombin (Fragment)	IPI00019568	ipi.HUMAN.v3.71-random.fasta	70036.8	1	12	13	22	0.00113	0.167	IVEGSDAEIGMSPWQVM	R	L	0.95	8.18	2	1880.84	364	380	TRUE
Benign and Cancer	Benign	Benign 2	Prothrombin (Fragment)	IPI00019568	ipi.HUMAN.v3.71-random.fasta	70036.8	1	12	13	22	0.00113	0.167	NIEKISMLE	R	K	0.917	2.19	2	1076.57	437	445	TRUE
Benign and Cancer	Benign	Benign 2	Prothrombin (Fragment)	IPI00019568	ipi.HUMAN.v3.71-random.fasta	70036.8	1	12	13	22	0.00113	0.167	SEYQTFFNPR	T	T	0.95	3.72	2	1288.6	318	327	TRUE
Benign and Cancer	Benign	Benign 2	Prothrombin (Fragment)	IPI00019568	ipi.HUMAN.v3.71-random.fasta	70036.8	1	12	13	22	0.00113	0.167	SLEDKTERELLESYIDGR	K	I	0.95	4.09	2	2153.07	346	363	TRUE
Benign and Cancer	Benign	Benign 2	Prothrombin (Fragment)	IPI00019568	ipi.HUMAN.v3.71-random.fasta	70036.8	1	12	13	22	0.00113	0.167	TATSEYQTFFNPR	R	T	0.95	4.39	2	1561.73	315	327	TRUE
Benign and Cancer	Benign	Benign 2	Prothrombin (Fragment)	IPI00019568	ipi.HUMAN.v3.71-random.fasta	70036.8	1	12	13	22	0.00113	0.167	TFGSGEADCGLRPL	R	F	0.95	5.8	2	1479.69	328	341	TRUE
Benign and Cancer	Benign	Benign 2	Prothrombin (Fragment)	IPI00019568	ipi.HUMAN.v3.71-random.fasta	70036.8	1	12	13	22	0.00113	0.167	TFGSGEADCGLRPLFE	R	K	0.95	8.72	2	1755.8	328	343	TRUE
Benign and Cancer	Benign	Benign 2	Prothrombin (Fragment)	IPI00019568	ipi.HUMAN.v3.71-random.fasta	70036.8	1	12	13	22	0.00113	0.167	TFGSGEADCGLRPLFEK	R	K	0.95	6.72	2	1883.9	328	344	TRUE
Benign and Cancer	Benign	Benign 2	Prothrombin (Fragment)	IPI00019568	ipi.HUMAN.v3.71-random.fasta	70036.8	1	12	13	22	0.00113	0.167	TSEYQTFFNPR	A	T	0.95	3.29	2	1389.64	317	327	TRUE
Benign and Cancer	Benign	Benign 2	Prothrombin (Fragment)	IPI00019568	ipi.HUMAN.v3.71-random.fasta	70036.8	1	12	13	22	0.00113	0.167	WIQKVIDQFGE	K	-	0.95	3.6	2	1362.71	612	622	TRUE
Benign and Cancer	Benign	Benign 2	cDNA FLJ60464, highly similar to Homo sapiens basic helix-loop-helix domain containing, class B, 5 (BHLHB5), mRNA	IPI00168844-R	ipi.HUMAN.v3.71-random.fasta	37198.2	0.253	1	1	2	0.000103	0.0677	SKSCLEGPSSMMTGALPGSGRMAASP	Y	L	0.865	1.92	2	2599.16	121	146	TRUE
Benign and Cancer	Benign	Benign 2	serum amyloid A2 isoform a	IPI00006146	ipi.HUMAN.v3.71-random.fasta	13527.7	1	3	3	3	0.000154	0.361	GGAWAAEVISNAREN	P	I	0.95	6.32	2	1544.75	68	82	TRUE
Benign and Cancer	Benign	Benign 2	serum amyloid A2 isoform a	IPI00006146	ipi.HUMAN.v3.71-random.fasta	13527.7	1	3	3	3	0.000154	0.361	LTGRGAEDSLADQAAN	R	K	0.95	4.39	2	1588.76	86	101	TRUE
Benign and Cancer	Benign	Benign 2	serum amyloid A2 isoform a	IPI00006146	ipi.HUMAN.v3.71-random.fasta	13527.7	1	3	3	3	0.000154	0.361	SFLGEAFDGARDM	F	W	0.95	3.96	2	1431.62	23	35	FALSE	IPI00552578
Benign and Cancer	Benign	Benign 2	serum amyloid A2 isoform a	IPI00006146	ipi.HUMAN.v3.71-random.fasta	13527.7	1	3	3	3	0.000154	0.361	TGRGAEDSLADQAAN	L	K	0.95	5.47	2	1475.67	87	101	TRUE
Benign and Cancer	Benign	Benign 2	Isoform 1 of Multimerin-1	IPI00012269,IPI00745154	ipi.HUMAN.v3.71-random.fasta	138113	0.5	1	1	1	5.14e-05	0.0244	KSNEQATSLNTVGGTGGIGGVGGTGGVGNR	R	A	0.95	4.15	2	2702.35	148	177	TRUE
Benign and Cancer	Benign	Benign 2	Chromogranin-A	IPI00290315	ipi.HUMAN.v3.71-random.fasta	50688.1	1	3	3	3	0.000154	0.103	GGKSGELEQEEERLS	R	K	0.95	2.2	2	1647.78	319	333	TRUE
Benign and Cancer	Benign	Benign 2	Chromogranin-A	IPI00290315	ipi.HUMAN.v3.71-random.fasta	50688.1	1	3	3	3	0.000154	0.103	PSSREDSLEAGLPLQV	R	R	0.893	2.05	2	1697.87	396	411	TRUE
Benign and Cancer	Benign	Benign 2	Chromogranin-A	IPI00290315	ipi.HUMAN.v3.71-random.fasta	50688.1	1	3	3	3	0.000154	0.103	RLEGQEEEEDNRDSSM	K	K	0.95	2.7	2	1923.8	357	372	TRUE
Benign and Cancer	Benign	Benign 2	Putative uncharacterized protein CD99	IPI00220117,IPI00253036,IPI00642948,IPI00644034	ipi.HUMAN.v3.71-random.fasta	17695.3	0.997	2	2	2	0.000103	0.203	KEGEEADAPGVIPGIVGAV	R	V	0.935	2.34	2	1807.94	116	134	TRUE
Benign and Cancer	Benign	Benign 2	Putative uncharacterized protein CD99	IPI00220117,IPI00253036,IPI00642948,IPI00644034	ipi.HUMAN.v3.71-random.fasta	17695.3	0.997	2	2	2	0.000103	0.203	SFSDADLADGVSGGEGK	G	G	0.95	6.19	2	1611.71	89	105	TRUE
Benign and Cancer	Benign	Benign 2	Isoform 1 of Dermokine	IPI00454602,IPI00873051,IPI00890700,IPI00890701,IPI00890724,IPI00890761,IPI00890826,IPI00942197	ipi.HUMAN.v3.71-random.fasta	47082	0.998	2	2	2	0.000103	0.0735	LQSGEESTGTNIGEALGH	P	G	0.95	7.21	2	1799.84	24	41	TRUE
Benign and Cancer	Benign	Benign 2	Isoform 1 of Dermokine	IPI00454602,IPI00873051,IPI00890700,IPI00890701,IPI00890724,IPI00890761,IPI00890826,IPI00942197	ipi.HUMAN.v3.71-random.fasta	47082	0.998	2	2	2	0.000103	0.0735	VGEAAHALGNTGHEIGR	R	Q	0.95	3.42	2	1688.85	99	115	TRUE
Benign and Cancer	Benign	Benign 2	Immunoglobulin J chain	IPI00178926,IPI00947235	ipi.HUMAN.v3.71-random.fasta	18098.5	0.5	1	1	1	5.14e-05	0.0755	SSEDPNEDIVER	R	N	0.95	6.2	2	1389.61	47	58	TRUE
Benign and Cancer	Benign	Benign 2	Coagulation factor IX	IPI00296176	ipi.HUMAN.v3.71-random.fasta	51777.6	0.998	2	2	2	0.000103	0.0586	LAENQKSCEPAVPFPCG	R	R	0.95	4.59	2	1903.87	163	179	TRUE
Benign and Cancer	Benign	Benign 2	Coagulation factor IX	IPI00296176	ipi.HUMAN.v3.71-random.fasta	51777.6	0.998	2	2	2	0.000103	0.0586	VPLVDRATCL	R	R	0.95	2.77	2	1143.62	374	383	TRUE
Benign and Cancer	Benign	Benign 2	Vimentin	IPI00418471	ipi.HUMAN.v3.71-random.fasta	53652.7	0.5	1	1	1	5.14e-05	0.03	ETNLDSLPLVDTHS	R	K	0.95	4.24	2	1540.75	425	438	TRUE
Benign and Cancer	Benign	Benign 2	Isoform 1 of Insulin-like growth factor II	IPI00001611,IPI00215977,IPI00940065	ipi.HUMAN.v3.71-random.fasta	20140.8	0.994	1	1	2	0.000103	0.0556	HVLAKELEAF	G	R	0.95	3.59	2	1156.64	140	149	TRUE
Benign and Cancer	Benign	Benign 2	Phosphoglycerate kinase 1	IPI00169383,IPI00916818	ipi.HUMAN.v3.71-random.fasta	44615.3	0.5	1	1	1	5.14e-05	0.0336	LGDVYVNDAFGTAH	K	R	0.95	3.24	2	1478.69	157	170	TRUE
Benign and Cancer	Benign	Benign 2	Vitronectin	IPI00298971	ipi.HUMAN.v3.71-random.fasta	54306.1	1	3	3	3	0.000154	0.0649	GNPEQTPVLKPEEEAPAP	K	E	0.95	2.74	2	1902.94	108	125	TRUE
Benign and Cancer	Benign	Benign 2	Vitronectin	IPI00298971	ipi.HUMAN.v3.71-random.fasta	54306.1	1	3	3	3	0.000154	0.0649	IYISGMAPRPSLA	R	K	0.95	5.15	2	1391.74	354	366	TRUE
Benign and Cancer	Benign	Benign 2	Vitronectin	IPI00298971	ipi.HUMAN.v3.71-random.fasta	54306.1	1	3	3	3	0.000154	0.0649	YISGMAPRPSLA	I	K	0.901	2.1	2	1278.65	355	366	TRUE
Benign and Cancer	Benign	Benign 2	Isoform 1 of Coiled-coil domain-containing protein 80	IPI00260630,IPI00795085,IPI00844310,IPI00947149	ipi.HUMAN.v3.71-random.fasta	108176	0.996	2	2	3	0.000154	0.0126	STLEEPNLQPLQ	R	R	0.913	2.17	2	1368.7	64	75	TRUE
Benign and Cancer	Benign	Benign 2	Isoform 1 of Coiled-coil domain-containing protein 80	IPI00260630,IPI00795085,IPI00844310,IPI00947149	ipi.HUMAN.v3.71-random.fasta	108176	0.996	2	2	3	0.000154	0.0126	TLEEPNLQPLQ	S	R	0.95	2.68	2	1281.67	65	75	TRUE
Benign and Cancer	Benign	Benign 2	Thymosin beta-4-like protein 3	IPI00180240,IPI00220828,IPI00719405,IPI00815642,IPI00816288	ipi.HUMAN.v3.71-random.fasta	5062.9	1	3	3	3	0.000154	0.568	KTETQEKNPLPSKETIEQEKQAGES	K	-	0.95	3.46	2	2829.41	20	44	TRUE
Benign and Cancer	Benign	Benign 2	Thymosin beta-4-like protein 3	IPI00180240,IPI00220828,IPI00719405,IPI00815642,IPI00816288	ipi.HUMAN.v3.71-random.fasta	5062.9	1	3	3	3	0.000154	0.568	PLPSKETIEQEKQAGES	N	-	0.95	4.62	2	1870.94	28	44	TRUE
Benign and Cancer	Benign	Benign 2	Thymosin beta-4-like protein 3	IPI00180240,IPI00220828,IPI00719405,IPI00815642,IPI00816288	ipi.HUMAN.v3.71-random.fasta	5062.9	1	3	3	3	0.000154	0.568	TETQEKNPLPSKETIEQEKQAGES	K	-	0.95	2.35	2	2701.32	21	44	TRUE
Benign and Cancer	Benign	Benign 2	Isoform 1 of Alpha-1-antitrypsin	IPI00553177	ipi.HUMAN.v3.71-random.fasta	46737.9	1	54	69	127	0.00652	0.445	ADLSGVTEEAPLK	G	L	0.95	2.59	2	1329.69	340	352	TRUE
Benign and Cancer	Benign	Benign 2	Isoform 1 of Alpha-1-antitrypsin	IPI00553177	ipi.HUMAN.v3.71-random.fasta	46737.9	1	54	69	127	0.00652	0.445	ADLSGVTEEAPLKLS	G	K	0.95	2.85	2	1529.81	340	354	TRUE
Benign and Cancer	Benign	Benign 2	Isoform 1 of Alpha-1-antitrypsin	IPI00553177	ipi.HUMAN.v3.71-random.fasta	46737.9	1	54	69	127	0.00652	0.445	AVHKAVLTIDEK	K	G	0.95	6	2	1323.76	356	367	TRUE
Benign and Cancer	Benign	Benign 2	Isoform 1 of Alpha-1-antitrypsin	IPI00553177	ipi.HUMAN.v3.71-random.fasta	46737.9	1	54	69	127	0.00652	0.445	AVLTIDEKGTE	K	A	0.941	2.39	2	1175.62	360	370	TRUE
Benign and Cancer	Benign	Benign 2	Isoform 1 of Alpha-1-antitrypsin	IPI00553177	ipi.HUMAN.v3.71-random.fasta	46737.9	1	54	69	127	0.00652	0.445	AVLTIDEKGTEAA	K	G	0.95	4.64	2	1317.69	360	372	TRUE
Benign and Cancer	Benign	Benign 2	Isoform 1 of Alpha-1-antitrypsin	IPI00553177	ipi.HUMAN.v3.71-random.fasta	46737.9	1	54	69	127	0.00652	0.445	AVLTIDEKGTEAAG	K	A	0.95	2.55	2	1374.71	360	373	TRUE
Benign and Cancer	Benign	Benign 2	Isoform 1 of Alpha-1-antitrypsin	IPI00553177	ipi.HUMAN.v3.71-random.fasta	46737.9	1	54	69	127	0.00652	0.445	AVLTIDEKGTEAAGA	K	M	0.95	7.28	2	1445.75	360	374	TRUE
Benign and Cancer	Benign	Benign 2	Isoform 1 of Alpha-1-antitrypsin	IPI00553177	ipi.HUMAN.v3.71-random.fasta	46737.9	1	54	69	127	0.00652	0.445	AVLTIDEKGTEAAGAM	K	F	0.95	10.6	2	1576.79	360	375	TRUE
Benign and Cancer	Benign	Benign 2	Isoform 1 of Alpha-1-antitrypsin	IPI00553177	ipi.HUMAN.v3.71-random.fasta	46737.9	1	54	69	127	0.00652	0.445	AVLTIDEKGTEAAGAMF	K	L	0.95	9.82	2	1723.86	360	376	TRUE
Benign and Cancer	Benign	Benign 2	Isoform 1 of Alpha-1-antitrypsin	IPI00553177	ipi.HUMAN.v3.71-random.fasta	46737.9	1	54	69	127	0.00652	0.445	AVLTIDEKGTEAAGAMFLEAIPM	K	S	0.95	8.19	2	2410.19	360	382	TRUE
Benign and Cancer	Benign	Benign 2	Isoform 1 of Alpha-1-antitrypsin	IPI00553177	ipi.HUMAN.v3.71-random.fasta	46737.9	1	54	69	127	0.00652	0.445	DAAQKTDTSHHDQDHPTFN	G	K	0.95	7.41	2	2164.93	30	48	TRUE
Benign and Cancer	Benign	Benign 2	Isoform 1 of Alpha-1-antitrypsin	IPI00553177	ipi.HUMAN.v3.71-random.fasta	46737.9	1	54	69	127	0.00652	0.445	DIITKFLENEDR	H	R	0.95	4.47	2	1492.76	294	305	TRUE
Benign and Cancer	Benign	Benign 2	Isoform 1 of Alpha-1-antitrypsin	IPI00553177	ipi.HUMAN.v3.71-random.fasta	46737.9	1	54	69	127	0.00652	0.445	DLSGVTEEAPLKLS	A	K	0.95	3.17	2	1458.77	341	354	TRUE
Benign and Cancer	Benign	Benign 2	Isoform 1 of Alpha-1-antitrypsin	IPI00553177	ipi.HUMAN.v3.71-random.fasta	46737.9	1	54	69	127	0.00652	0.445	DQVTTVKVPM	V	M	0.95	2.92	2	1133.59	235	244	TRUE
Benign and Cancer	Benign	Benign 2	Isoform 1 of Alpha-1-antitrypsin	IPI00553177	ipi.HUMAN.v3.71-random.fasta	46737.9	1	54	69	127	0.00652	0.445	EAIPMSIPPEVK	L	F	0.885	2.01	2	1310.7	378	389	TRUE
Benign and Cancer	Benign	Benign 2	Isoform 1 of Alpha-1-antitrypsin	IPI00553177	ipi.HUMAN.v3.71-random.fasta	46737.9	1	54	69	127	0.00652	0.445	ELTHDIITKFLENEDR	N	R	0.95	3.22	2	1973	290	305	TRUE
Benign and Cancer	Benign	Benign 2	Isoform 1 of Alpha-1-antitrypsin	IPI00553177	ipi.HUMAN.v3.71-random.fasta	46737.9	1	54	69	127	0.00652	0.445	FMGKVVNPTQ	L	-	0.857	1.89	2	1136.58	408	417	TRUE
Benign and Cancer	Benign	Benign 2	Isoform 1 of Alpha-1-antitrypsin	IPI00553177	ipi.HUMAN.v3.71-random.fasta	46737.9	1	54	69	127	0.00652	0.445	FMGKVVNPTQK	L	-	0.95	3.92	2	1248.68	408	418	TRUE
Benign and Cancer	Benign	Benign 2	Isoform 1 of Alpha-1-antitrypsin	IPI00553177	ipi.HUMAN.v3.71-random.fasta	46737.9	1	54	69	127	0.00652	0.445	GADLSGVTEEAPLK	N	L	0.95	3.39	2	1386.71	339	352	TRUE
Benign and Cancer	Benign	Benign 2	Isoform 1 of Alpha-1-antitrypsin	IPI00553177	ipi.HUMAN.v3.71-random.fasta	46737.9	1	54	69	127	0.00652	0.445	GADLSGVTEEAPLKLS	N	K	0.95	5.4	2	1586.83	339	354	TRUE
Benign and Cancer	Benign	Benign 2	Isoform 1 of Alpha-1-antitrypsin	IPI00553177	ipi.HUMAN.v3.71-random.fasta	46737.9	1	54	69	127	0.00652	0.445	GMFNIQHC	L	K	0.95	2.89	2	1006.42	249	256	TRUE
Benign and Cancer	Benign	Benign 2	Isoform 1 of Alpha-1-antitrypsin	IPI00553177	ipi.HUMAN.v3.71-random.fasta	46737.9	1	54	69	127	0.00652	0.445	GTEAAGAMFLEAIPM	K	S	0.95	4.31	2	1540.7	368	382	TRUE
Benign and Cancer	Benign	Benign 2	Isoform 1 of Alpha-1-antitrypsin	IPI00553177	ipi.HUMAN.v3.71-random.fasta	46737.9	1	54	69	127	0.00652	0.445	ITPNLAEFAFS	K	L	0.95	3	2	1209.62	50	60	TRUE
Benign and Cancer	Benign	Benign 2	Isoform 1 of Alpha-1-antitrypsin	IPI00553177	ipi.HUMAN.v3.71-random.fasta	46737.9	1	54	69	127	0.00652	0.445	KITPNLAEFAFS	N	L	0.849	1.85	2	1337.71	49	60	TRUE
Benign and Cancer	Benign	Benign 2	Isoform 1 of Alpha-1-antitrypsin	IPI00553177	ipi.HUMAN.v3.71-random.fasta	46737.9	1	54	69	127	0.00652	0.445	KLSITGTYDL	P	K	0.95	4	2	1110.6	314	323	TRUE
Benign and Cancer	Benign	Benign 2	Isoform 1 of Alpha-1-antitrypsin	IPI00553177	ipi.HUMAN.v3.71-random.fasta	46737.9	1	54	69	127	0.00652	0.445	LEAIPMSIPPEVK	F	F	0.95	3.89	2	1423.79	377	389	TRUE
Benign and Cancer	Benign	Benign 2	Isoform 1 of Alpha-1-antitrypsin	IPI00553177	ipi.HUMAN.v3.71-random.fasta	46737.9	1	54	69	127	0.00652	0.445	LEAIPMSIPPEVKFN	F	K	0.95	3.19	2	1700.89	377	391	TRUE
Benign and Cancer	Benign	Benign 2	Isoform 1 of Alpha-1-antitrypsin	IPI00553177	ipi.HUMAN.v3.71-random.fasta	46737.9	1	54	69	127	0.00652	0.445	LFMGKVVNPTQ	P	-	0.95	4.68	2	1233.67	407	417	TRUE
Benign and Cancer	Benign	Benign 2	Isoform 1 of Alpha-1-antitrypsin	IPI00553177	ipi.HUMAN.v3.71-random.fasta	46737.9	1	54	69	127	0.00652	0.445	LGMFNIQH	R	C	0.95	2.59	2	959.477	248	255	TRUE
Benign and Cancer	Benign	Benign 2	Isoform 1 of Alpha-1-antitrypsin	IPI00553177	ipi.HUMAN.v3.71-random.fasta	46737.9	1	54	69	127	0.00652	0.445	LSGVTEEAPLKLS	D	K	0.95	2.62	2	1343.74	342	354	TRUE
Benign and Cancer	Benign	Benign 2	Isoform 1 of Alpha-1-antitrypsin	IPI00553177	ipi.HUMAN.v3.71-random.fasta	46737.9	1	54	69	127	0.00652	0.445	LVDKFLEDV	K	K	0.942	2.4	2	1077.58	150	158	TRUE
Benign and Cancer	Benign	Benign 2	Isoform 1 of Alpha-1-antitrypsin	IPI00553177	ipi.HUMAN.v3.71-random.fasta	46737.9	1	54	69	127	0.00652	0.445	MIEQNTKSPLFMG	L	K	0.95	4.08	2	1495.73	398	410	TRUE
Benign and Cancer	Benign	Benign 2	Isoform 1 of Alpha-1-antitrypsin	IPI00553177	ipi.HUMAN.v3.71-random.fasta	46737.9	1	54	69	127	0.00652	0.445	SGVTEEAPLKLS	L	K	0.944	2.42	2	1230.66	343	354	TRUE
Benign and Cancer	Benign	Benign 2	Isoform 1 of Alpha-1-antitrypsin	IPI00553177	ipi.HUMAN.v3.71-random.fasta	46737.9	1	54	69	127	0.00652	0.445	SPLFMGKVV	K	N	0.95	2.64	2	977.549	405	413	TRUE
Benign and Cancer	Benign	Benign 2	Isoform 1 of Alpha-1-antitrypsin	IPI00553177	ipi.HUMAN.v3.71-random.fasta	46737.9	1	54	69	127	0.00652	0.445	SPLFMGKVVN	K	P	0.935	2.34	2	1091.59	405	414	TRUE
Benign and Cancer	Benign	Benign 2	Isoform 1 of Alpha-1-antitrypsin	IPI00553177	ipi.HUMAN.v3.71-random.fasta	46737.9	1	54	69	127	0.00652	0.445	SPLFMGKVVNPT	K	Q	0.95	3.28	2	1289.69	405	416	TRUE
Benign and Cancer	Benign	Benign 2	Isoform 1 of Alpha-1-antitrypsin	IPI00553177	ipi.HUMAN.v3.71-random.fasta	46737.9	1	54	69	127	0.00652	0.445	SPLFMGKVVNPTQ	K	-	0.95	7.02	2	1417.75	405	417	TRUE
Benign and Cancer	Benign	Benign 2	Isoform 1 of Alpha-1-antitrypsin	IPI00553177	ipi.HUMAN.v3.71-random.fasta	46737.9	1	54	69	127	0.00652	0.445	SPLFMGKVVNPTQK	K	-	0.95	7.49	2	1545.85	405	418	TRUE
Benign and Cancer	Benign	Benign 2	Isoform 1 of Alpha-1-antitrypsin	IPI00553177	ipi.HUMAN.v3.71-random.fasta	46737.9	1	54	69	127	0.00652	0.445	SVLGQLGITK	K	V	0.95	2.96	2	1015.61	325	334	TRUE
Benign and Cancer	Benign	Benign 2	Isoform 1 of Alpha-1-antitrypsin	IPI00553177	ipi.HUMAN.v3.71-random.fasta	46737.9	1	54	69	127	0.00652	0.445	SVLGQLGITKV	K	F	0.95	4.47	2	1114.68	325	335	TRUE
Benign and Cancer	Benign	Benign 2	Isoform 1 of Alpha-1-antitrypsin	IPI00553177	ipi.HUMAN.v3.71-random.fasta	46737.9	1	54	69	127	0.00652	0.445	TDTSHHDQDHPTFN	K	K	0.95	3.72	2	1651.67	35	48	TRUE
Benign and Cancer	Benign	Benign 2	Isoform 1 of Alpha-1-antitrypsin	IPI00553177	ipi.HUMAN.v3.71-random.fasta	46737.9	1	54	69	127	0.00652	0.445	TIDEKGTEAAGAM	L	F	0.874	1.96	2	1293.6	363	375	TRUE
Benign and Cancer	Benign	Benign 2	Isoform 1 of Alpha-1-antitrypsin	IPI00553177	ipi.HUMAN.v3.71-random.fasta	46737.9	1	54	69	127	0.00652	0.445	TKSPLFMGKVVNPTQ	N	-	0.92	2.21	2	1662.89	403	417	TRUE
Benign and Cancer	Benign	Benign 2	Isoform 1 of Alpha-1-antitrypsin	IPI00553177	ipi.HUMAN.v3.71-random.fasta	46737.9	1	54	69	127	0.00652	0.445	TLNQPDSQL	R	Q	0.95	2.6	2	1015.51	126	134	TRUE
Benign and Cancer	Benign	Benign 2	Isoform 1 of Alpha-1-antitrypsin	IPI00553177	ipi.HUMAN.v3.71-random.fasta	46737.9	1	54	69	127	0.00652	0.445	TLNQPDSQLQ	R	L	0.941	2.39	2	1143.56	126	135	TRUE
Benign and Cancer	Benign	Benign 2	Isoform 1 of Alpha-1-antitrypsin	IPI00553177	ipi.HUMAN.v3.71-random.fasta	46737.9	1	54	69	127	0.00652	0.445	TLNQPDSQLQLT	R	T	0.95	5.13	2	1357.7	126	137	TRUE
Benign and Cancer	Benign	Benign 2	Isoform 1 of Alpha-1-antitrypsin	IPI00553177	ipi.HUMAN.v3.71-random.fasta	46737.9	1	54	69	127	0.00652	0.445	TLNQPDSQLQLTTGN	R	G	0.95	7.01	2	1629.81	126	140	TRUE
Benign and Cancer	Benign	Benign 2	Isoform 1 of Alpha-1-antitrypsin	IPI00553177	ipi.HUMAN.v3.71-random.fasta	46737.9	1	54	69	127	0.00652	0.445	VDQVTTVKVPM	H	M	0.95	3.66	2	1232.66	234	244	TRUE
Benign and Cancer	Benign	Benign 2	Isoform 1 of Alpha-1-antitrypsin	IPI00553177	ipi.HUMAN.v3.71-random.fasta	46737.9	1	54	69	127	0.00652	0.445	VDQVTTVKVPMM	H	K	0.95	4.43	2	1363.7	234	245	TRUE
Benign and Cancer	Benign	Benign 2	Isoform 1 of Alpha-1-antitrypsin	IPI00553177	ipi.HUMAN.v3.71-random.fasta	46737.9	1	54	69	127	0.00652	0.445	VLGQLGITK	S	V	0.899	2.08	2	928.583	326	334	TRUE
Benign and Cancer	Benign	Benign 2	Isoform 1 of Alpha-1-antitrypsin	IPI00553177	ipi.HUMAN.v3.71-random.fasta	46737.9	1	54	69	127	0.00652	0.445	VLGQLGITKV	S	F	0.95	2.7	2	1027.65	326	335	TRUE
Benign and Cancer	Benign	Benign 2	Isoform 1 of Alpha-1-antitrypsin	IPI00553177	ipi.HUMAN.v3.71-random.fasta	46737.9	1	54	69	127	0.00652	0.445	VLTIDEKGTEAA	A	G	0.937	2.36	2	1246.65	361	372	TRUE
Benign and Cancer	Benign	Benign 2	Isoform 1 of Alpha-1-antitrypsin	IPI00553177	ipi.HUMAN.v3.71-random.fasta	46737.9	1	54	69	127	0.00652	0.445	VLTIDEKGTEAAGA	A	M	0.937	2.36	2	1374.71	361	374	TRUE
Benign and Cancer	Benign	Benign 2	Isoform 1 of Alpha-1-antitrypsin	IPI00553177	ipi.HUMAN.v3.71-random.fasta	46737.9	1	54	69	127	0.00652	0.445	VLTIDEKGTEAAGAM	A	F	0.95	10	2	1521.75	361	375	TRUE
Benign and Cancer	Benign	Benign 2	Isoform 2 of Hypermethylated in cancer 2 protein	IPI00219839,IPI00376570	ipi.HUMAN.v3.71-random.fasta	64228.4	0.5	1	1	1	5.14e-05	0.0385	GLGRAVCPAGGEAGLGGCSSSTN	Q	G	0.95	2.96	2	2134.96	195	217	TRUE
Benign and Cancer	Benign	Benign 2	Collagen alpha-1(XIX) chain	IPI00019090,IPI00647124	ipi.HUMAN.v3.71-random.fasta	115224	0.268	1	1	1	5.14e-05	0.00963	GDPGGIIGPPG	K	L	0.874	1.96	2	936.479	561	571	TRUE
Benign and Cancer	Benign	Benign 2	Angiotensinogen	IPI00032220	ipi.HUMAN.v3.71-random.fasta	53154.8	0.999	2	2	3	0.000154	0.0598	AGKPKDPTFIPAPIQA	N	K	0.929	2.28	2	1650.92	59	74	TRUE
Benign and Cancer	Benign	Benign 2	Angiotensinogen	IPI00032220	ipi.HUMAN.v3.71-random.fasta	53154.8	0.999	2	2	3	0.000154	0.0598	SLDFTELDVAAEK	R	I	0.95	7.39	2	1437.71	238	250	TRUE
Benign and Cancer	Benign	Benign 2	Inter-alpha-trypsin inhibitor heavy chain H1	IPI00292530,IPI00383338,IPI00877852,IPI00953675	ipi.HUMAN.v3.71-random.fasta	101390	0.995	2	2	2	0.000103	0.0241	DSPPLEMLGPR	E	R	0.899	2.08	2	1211.61	630	640	TRUE
Benign and Cancer	Benign	Benign 2	Inter-alpha-trypsin inhibitor heavy chain H1	IPI00292530,IPI00383338,IPI00877852,IPI00953675	ipi.HUMAN.v3.71-random.fasta	101390	0.995	2	2	2	0.000103	0.0241	LPDRVTGVDTD	R	P	0.95	3.54	2	1187.59	662	672	TRUE
Benign and Cancer	Benign	Benign 2	cDNA FLJ55673, highly similar to Complement factor B	IPI00019591,IPI00939824	ipi.HUMAN.v3.71-random.fasta	140944	1	9	10	17	0.000873	0.0458	FLSSLTETIEGVDAEDGHGPGEQQ	A	K	0.95	11.4	2	2516.14	736	759	TRUE
Benign and Cancer	Benign	Benign 2	cDNA FLJ55673, highly similar to Complement factor B	IPI00019591,IPI00939824	ipi.HUMAN.v3.71-random.fasta	140944	1	9	10	17	0.000873	0.0458	HMLGATNPTQ	S	K	0.95	2.57	2	1069.51	164	173	TRUE
Benign and Cancer	Benign	Benign 2	cDNA FLJ55673, highly similar to Complement factor B	IPI00019591,IPI00939824	ipi.HUMAN.v3.71-random.fasta	140944	1	9	10	17	0.000873	0.0458	IEGVDAEDGHGPGEQQ	T	K	0.95	4.72	2	1637.7	744	759	TRUE
Benign and Cancer	Benign	Benign 2	cDNA FLJ55673, highly similar to Complement factor B	IPI00019591,IPI00939824	ipi.HUMAN.v3.71-random.fasta	140944	1	9	10	17	0.000873	0.0458	LEDSVTYHCS	R	R	0.95	3.7	2	1210.5	685	694	TRUE
Benign and Cancer	Benign	Benign 2	cDNA FLJ55673, highly similar to Complement factor B	IPI00019591,IPI00939824	ipi.HUMAN.v3.71-random.fasta	140944	1	9	10	17	0.000873	0.0458	LSSLTETIEGVDAEDGHGPGEQQ	F	K	0.95	7.66	2	2369.07	737	759	TRUE
Benign and Cancer	Benign	Benign 2	cDNA FLJ55673, highly similar to Complement factor B	IPI00019591,IPI00939824	ipi.HUMAN.v3.71-random.fasta	140944	1	9	10	17	0.000873	0.0458	LTETIEGVDAEDGHGPGEQQ	S	K	0.95	8.47	2	2081.93	740	759	TRUE
Benign and Cancer	Benign	Benign 2	cDNA FLJ55673, highly similar to Complement factor B	IPI00019591,IPI00939824	ipi.HUMAN.v3.71-random.fasta	140944	1	9	10	17	0.000873	0.0458	QQKEELLPAQDIK	Q	A	0.95	2.92	2	1522.81	1119	1131	TRUE
Benign and Cancer	Benign	Benign 2	cDNA FLJ55673, highly similar to Complement factor B	IPI00019591,IPI00939824	ipi.HUMAN.v3.71-random.fasta	140944	1	9	10	17	0.000873	0.0458	SHMLGATNPT	F	Q	0.945	2.43	2	1028.48	163	172	TRUE
Benign and Cancer	Benign	Benign 2	cDNA FLJ55673, highly similar to Complement factor B	IPI00019591,IPI00939824	ipi.HUMAN.v3.71-random.fasta	140944	1	9	10	17	0.000873	0.0458	SHMLGATNPTQ	F	K	0.95	5.54	2	1156.54	163	173	TRUE
Benign and Cancer	Benign	Benign 2	Prostaglandin-H2 D-isomerase	IPI00013179,IPI00514285	ipi.HUMAN.v3.71-random.fasta	21029.1	0.5	1	1	1	5.14e-05	0.0737	EAQVSVQPNFQQDK	P	F	0.95	2.96	2	1617.79	25	38	TRUE
Benign and Cancer	Benign	Benign 2	14-3-3 protein zeta/delta	IPI00021263,IPI00790689,IPI00793388	ipi.HUMAN.v3.71-random.fasta	27745.9	0.5	1	1	1	5.14e-05	0.0531	VVSSIEQKTEGAE	R	K	0.95	3.7	2	1376.69	61	73	TRUE
Benign and Cancer	Benign	Benign 2	Hemoglobin subunit beta	IPI00654755	ipi.HUMAN.v3.71-random.fasta	15998	1	22	25	48	0.00247	0.537	AFSDGLAHLDNL	G	K	0.95	4.13	2	1272.62	71	82	TRUE
Benign and Cancer	Benign	Benign 2	Hemoglobin subunit beta	IPI00654755	ipi.HUMAN.v3.71-random.fasta	15998	1	22	25	48	0.00247	0.537	DLSTPDAVMGNPK	G	V	0.874	1.96	2	1360.64	48	60	TRUE
Benign and Cancer	Benign	Benign 2	Hemoglobin subunit beta	IPI00654755	ipi.HUMAN.v3.71-random.fasta	15998	1	22	25	48	0.00247	0.537	DLSTPDAVMGNPKV	G	K	0.95	4.96	2	1459.71	48	61	TRUE
Benign and Cancer	Benign	Benign 2	Hemoglobin subunit beta	IPI00654755	ipi.HUMAN.v3.71-random.fasta	15998	1	22	25	48	0.00247	0.537	ESFGDLSTPDAVMGNPK	F	V	0.95	2.82	2	1764.81	44	60	TRUE
Benign and Cancer	Benign	Benign 2	Hemoglobin subunit beta	IPI00654755	ipi.HUMAN.v3.71-random.fasta	15998	1	22	25	48	0.00247	0.537	FESFGDLSTPDAVMGNPK	F	V	0.95	6	2	1927.87	43	60	TRUE
Benign and Cancer	Benign	Benign 2	Hemoglobin subunit beta	IPI00654755	ipi.HUMAN.v3.71-random.fasta	15998	1	22	25	48	0.00247	0.537	FSDGLAHLD	A	N	0.912	2.16	2	974.458	72	80	TRUE
Benign and Cancer	Benign	Benign 2	Hemoglobin subunit beta	IPI00654755	ipi.HUMAN.v3.71-random.fasta	15998	1	22	25	48	0.00247	0.537	FSDGLAHLDNL	A	K	0.95	3.89	2	1201.58	72	82	TRUE
Benign and Cancer	Benign	Benign 2	Hemoglobin subunit beta	IPI00654755	ipi.HUMAN.v3.71-random.fasta	15998	1	22	25	48	0.00247	0.537	GAFSDGLAHLDNL	L	K	0.95	3.8	2	1329.64	70	82	TRUE
Benign and Cancer	Benign	Benign 2	Hemoglobin subunit beta	IPI00654755	ipi.HUMAN.v3.71-random.fasta	15998	1	22	25	48	0.00247	0.537	GDLSTPDAVMGNPK	F	V	0.95	4.55	2	1401.67	47	60	TRUE
Benign and Cancer	Benign	Benign 2	Hemoglobin subunit beta	IPI00654755	ipi.HUMAN.v3.71-random.fasta	15998	1	22	25	48	0.00247	0.537	GDLSTPDAVMGNPKV	F	K	0.95	2.96	2	1516.73	47	61	TRUE
Benign and Cancer	Benign	Benign 2	Hemoglobin subunit beta	IPI00654755	ipi.HUMAN.v3.71-random.fasta	15998	1	22	25	48	0.00247	0.537	GTFATLSELH	K	C	0.95	5.54	2	1075.54	84	93	TRUE
Benign and Cancer	Benign	Benign 2	Hemoglobin subunit beta	IPI00654755	ipi.HUMAN.v3.71-random.fasta	15998	1	22	25	48	0.00247	0.537	LGAFSDGLAHLDNL	V	K	0.95	5.82	2	1442.73	69	82	TRUE
Benign and Cancer	Benign	Benign 2	Hemoglobin subunit beta	IPI00654755	ipi.HUMAN.v3.71-random.fasta	15998	1	22	25	48	0.00247	0.537	NVDEVGGEALGRL	V	L	0.95	5.6	2	1328.68	20	32	TRUE
Benign and Cancer	Benign	Benign 2	Hemoglobin subunit beta	IPI00654755	ipi.HUMAN.v3.71-random.fasta	15998	1	22	25	48	0.00247	0.537	SAVTALWGKVNVDEVGGEALG	K	R	0.95	6.18	2	2072.07	10	30	TRUE
Benign and Cancer	Benign	Benign 2	Hemoglobin subunit beta	IPI00654755	ipi.HUMAN.v3.71-random.fasta	15998	1	22	25	48	0.00247	0.537	SDGLAHLDNL	F	K	0.95	3.57	2	1054.52	73	82	TRUE
Benign and Cancer	Benign	Benign 2	Hemoglobin subunit beta	IPI00654755	ipi.HUMAN.v3.71-random.fasta	15998	1	22	25	48	0.00247	0.537	SDGLAHLDNLK	F	G	0.95	4.24	2	1182.61	73	83	TRUE
Benign and Cancer	Benign	Benign 2	Hemoglobin subunit beta	IPI00654755	ipi.HUMAN.v3.71-random.fasta	15998	1	22	25	48	0.00247	0.537	VLGAFSDGLAHLD	K	N	0.95	5.34	2	1314.67	68	80	TRUE
Benign and Cancer	Benign	Benign 2	Hemoglobin subunit beta	IPI00654755	ipi.HUMAN.v3.71-random.fasta	15998	1	22	25	48	0.00247	0.537	VLGAFSDGLAHLDNL	K	K	0.95	8.46	2	1541.8	68	82	TRUE
Benign and Cancer	Benign	Benign 2	Hemoglobin subunit beta	IPI00654755	ipi.HUMAN.v3.71-random.fasta	15998	1	22	25	48	0.00247	0.537	VNVDEVGGEALG	K	R	0.95	2.85	2	1158.56	19	30	TRUE
Benign and Cancer	Benign	Benign 2	Hemoglobin subunit beta	IPI00654755	ipi.HUMAN.v3.71-random.fasta	15998	1	22	25	48	0.00247	0.537	VNVDEVGGEALGR	K	L	0.95	7.28	2	1314.66	19	31	TRUE
Benign and Cancer	Benign	Benign 2	Hemoglobin subunit beta	IPI00654755	ipi.HUMAN.v3.71-random.fasta	15998	1	22	25	48	0.00247	0.537	VVAGVANALA	K	H	0.942	2.4	2	884.52	134	143	TRUE
Benign and Cancer	Benign	Benign 2	Hemoglobin subunit beta	IPI00654755	ipi.HUMAN.v3.71-random.fasta	15998	1	22	25	48	0.00247	0.537	VVAGVANALAH	K	K	0.95	3.96	2	1021.58	134	144	TRUE
Benign and Cancer	Benign	Benign 2	Alpha-2-macroglobulin	IPI00478003	ipi.HUMAN.v3.71-random.fasta	163291	1	3	4	5	0.000257	0.0149	SASNMAIVDVK	R	M	0.95	3.1	2	1134.58	1374	1384	TRUE
Benign and Cancer	Benign	Benign 2	Alpha-2-macroglobulin	IPI00478003	ipi.HUMAN.v3.71-random.fasta	163291	1	3	4	5	0.000257	0.0149	SNMAIVDVK	A	M	0.921	2.22	2	976.513	1376	1384	TRUE
Benign and Cancer	Benign	Benign 2	Alpha-2-macroglobulin	IPI00478003	ipi.HUMAN.v3.71-random.fasta	163291	1	3	4	5	0.000257	0.0149	VGFYESDVMGR	R	G	0.95	6.09	2	1275.57	705	715	TRUE
Benign and Cancer	Benign	Benign 2	Isoform 2 of Carboxypeptidase B2	IPI00293057,IPI00329775,IPI00952848	ipi.HUMAN.v3.71-random.fasta	40909.9	0.994	2	2	4	0.000205	0.0722	FQSGQVLAALPR	A	T	0.95	4.25	2	1286.72	23	34	TRUE
Benign and Cancer	Benign	Benign 2	Isoform 2 of Carboxypeptidase B2	IPI00293057,IPI00329775,IPI00952848	ipi.HUMAN.v3.71-random.fasta	40909.9	0.994	2	2	4	0.000205	0.0722	SFYANNHCIGTDLN	R	R	0.874	1.96	2	1625.7	206	219	TRUE
Benign and Cancer	Benign	Benign 2	Calmodulin-like protein 5	IPI00021536	ipi.HUMAN.v3.71-random.fasta	15892.9	0.5	1	1	1	5.14e-05	0.11	IREADVDQDGRVNYEE	M	F	0.95	2.15	2	1907.87	123	138	TRUE
Benign and Cancer	Benign	Benign 2	Serpin peptidase inhibitor, clade D (Heparin cofactor), member 1	IPI00292950,IPI00879573	ipi.HUMAN.v3.71-random.fasta	60180.6	0.999	3	4	8	0.000411	0.0493	GSKGPLDQLE	G	K	0.886	2.01	2	1043.54	48	57	TRUE
Benign and Cancer	Benign	Benign 2	Serpin peptidase inhibitor, clade D (Heparin cofactor), member 1	IPI00292950,IPI00879573	ipi.HUMAN.v3.71-random.fasta	60180.6	0.999	3	4	8	0.000411	0.0493	GSKGPLDQLEKGGETAQ	G	S	0.95	5.15	2	1714.86	48	64	TRUE
Benign and Cancer	Benign	Benign 2	Serpin peptidase inhibitor, clade D (Heparin cofactor), member 1	IPI00292950,IPI00879573	ipi.HUMAN.v3.71-random.fasta	60180.6	0.999	3	4	8	0.000411	0.0493	TLEAQLTPR	K	V	0.841	1.82	2	1028.57	396	404	TRUE
Benign and Cancer	Benign	Benign 2	Matrix Gla protein	IPI00028714	ipi.HUMAN.v3.71-random.fasta	12353.6	0.983	1	1	1	5.14e-05	0.0874	ACDDYRLCE	E	R	0.95	3.01	2	1201.46	72	80	TRUE
Benign and Cancer	Benign	Benign 2	Isoform 1 of Vascular cell adhesion protein 1	IPI00018136,IPI00643090	ipi.HUMAN.v3.71-random.fasta	81277.8	0.5	1	1	1	5.14e-05	0.0149	TQIDSPLSGKV	R	R	0.95	2.96	2	1144.62	349	359	TRUE
Benign and Cancer	Benign	Benign 2	Apolipoprotein A-II	IPI00021854	ipi.HUMAN.v3.71-random.fasta	11175.3	1	4	4	4	0.000205	0.34	ELQAEAKSYFE	P	K	0.95	2.59	2	1314.62	56	66	TRUE
Benign and Cancer	Benign	Benign 2	Apolipoprotein A-II	IPI00021854	ipi.HUMAN.v3.71-random.fasta	11175.3	1	4	4	4	0.000205	0.34	QAKEPCVESLVSQ	R	Y	0.95	5.36	2	1457.69	24	36	TRUE
Benign and Cancer	Benign	Benign 2	Apolipoprotein A-II	IPI00021854	ipi.HUMAN.v3.71-random.fasta	11175.3	1	4	4	4	0.000205	0.34	YFEKSKEQLTPL	S	I	0.865	1.92	2	1482.78	64	75	TRUE
Benign and Cancer	Benign	Benign 2	Apolipoprotein A-II	IPI00021854	ipi.HUMAN.v3.71-random.fasta	11175.3	1	4	4	4	0.000205	0.34	YFEKSKEQLTPLI	S	K	0.95	3.3	2	1595.87	64	76	TRUE
Benign and Cancer	Benign	Benign 2	Serum amyloid A protein	IPI00552578	ipi.HUMAN.v3.71-random.fasta	13532.6	1	12	12	15	0.00077	0.41	AEAISDARENIQ	A	R	0.849	1.85	2	1316.64	73	84	TRUE
Benign and Cancer	Benign	Benign 2	Serum amyloid A protein	IPI00552578	ipi.HUMAN.v3.71-random.fasta	13532.6	1	12	12	15	0.00077	0.41	EAISDARENIQ	A	R	0.95	2.55	2	1245.61	74	84	TRUE
Benign and Cancer	Benign	Benign 2	Serum amyloid A protein	IPI00552578	ipi.HUMAN.v3.71-random.fasta	13532.6	1	12	12	15	0.00077	0.41	FFGHGAEDSLADQAANEWG	R	R	0.95	7.19	2	2021.86	86	104	TRUE
Benign and Cancer	Benign	Benign 2	Serum amyloid A protein	IPI00552578	ipi.HUMAN.v3.71-random.fasta	13532.6	1	12	12	15	0.00077	0.41	FGHGAEDSLADQAANEWG	F	R	0.95	5.3	2	1874.79	87	104	TRUE
Benign and Cancer	Benign	Benign 2	Serum amyloid A protein	IPI00552578	ipi.HUMAN.v3.71-random.fasta	13532.6	1	12	12	15	0.00077	0.41	FGHGAEDSLADQAANEWGR	F	S	0.95	4.03	2	2030.9	87	105	TRUE
Benign and Cancer	Benign	Benign 2	Serum amyloid A protein	IPI00552578	ipi.HUMAN.v3.71-random.fasta	13532.6	1	12	12	15	0.00077	0.41	GGVWAAEAISDAREN	P	I	0.95	5.85	2	1545.73	68	82	TRUE
Benign and Cancer	Benign	Benign 2	Serum amyloid A protein	IPI00552578	ipi.HUMAN.v3.71-random.fasta	13532.6	1	12	12	15	0.00077	0.41	GGVWAAEAISDARENI	P	Q	0.95	5.11	2	1658.81	68	83	TRUE
Benign and Cancer	Benign	Benign 2	Serum amyloid A protein	IPI00552578	ipi.HUMAN.v3.71-random.fasta	13532.6	1	12	12	15	0.00077	0.41	GGVWAAEAISDARENIQ	P	R	0.95	6.1	2	1786.87	68	84	TRUE
Benign and Cancer	Benign	Benign 2	Serum amyloid A protein	IPI00552578	ipi.HUMAN.v3.71-random.fasta	13532.6	1	12	12	15	0.00077	0.41	HGAEDSLADQAANEW	G	G	0.95	3.55	2	1613.68	89	103	TRUE
Benign and Cancer	Benign	Benign 2	Serum amyloid A protein	IPI00552578	ipi.HUMAN.v3.71-random.fasta	13532.6	1	12	12	15	0.00077	0.41	HGAEDSLADQAANEWG	G	R	0.95	7.35	2	1670.7	89	104	TRUE
Benign and Cancer	Benign	Benign 2	Serum amyloid A protein	IPI00552578	ipi.HUMAN.v3.71-random.fasta	13532.6	1	12	12	15	0.00077	0.41	HGAEDSLADQAANEWGR	G	S	0.95	3	2	1826.81	89	105	TRUE
Benign and Cancer	Benign	Benign 2	Serum amyloid A protein	IPI00552578	ipi.HUMAN.v3.71-random.fasta	13532.6	1	12	12	15	0.00077	0.41	SFLGEAFDGARDM	F	W	0.95	3.96	2	1431.62	23	35	TRUE	IPI00006146
Benign and Cancer	Benign	Benign 2	55 kDa protein	IPI00029863,IPI00879231	ipi.HUMAN.v3.71-random.fasta	55065.2	0.999	2	2	2	0.000103	0.0485	GDKLFGPDL	R	K	0.936	2.35	2	961.499	470	478	TRUE
Benign and Cancer	Benign	Benign 2	55 kDa protein	IPI00029863,IPI00879231	ipi.HUMAN.v3.71-random.fasta	55065.2	0.999	2	2	2	0.000103	0.0485	VPPMEEDYPQFGSPK	L	-	0.913	2.17	2	1736.78	481	495	TRUE
Benign and Cancer	Benign	Benign 2	Putative uncharacterized protein	IPI00550731,IPI00784865,IPI00784985,IPI00853045,IPI00889156,IPI00909649,IPI00939470,IPI00939805,IPI00940069,IPI00940952,IPI00941203,IPI00941420,IPI00941650,IPI00942387,IPI00942608	ipi.HUMAN.v3.71-random.fasta	26234.3	0.946	1	1	1	5.14e-05	0.0502	SPVTKSFNRGEC	S	-	0.883	2	2	1381.65	228	239	TRUE
Benign and Cancer	Benign	Benign 2	Hornerin	IPI00398625	ipi.HUMAN.v3.71-random.fasta	282373	0.5	1	1	3	0.000154	0.00456	GSGSGWSSSRGPY	Y	E	0.95	3.32	2	1284.56	1498	1510	TRUE
Benign and Cancer	Benign	Benign 2	ProSAAS	IPI00002280	ipi.HUMAN.v3.71-random.fasta	27373.2	0.5	1	1	1	5.14e-05	0.0577	ILAGSADSEGVAAPR	R	R	0.95	7.28	2	1413.73	202	216	TRUE
Benign and Cancer	Benign	Benign 2	Isoform 1 of Putative sodium-coupled neutral amino acid transporter 10	IPI00443799	ipi.HUMAN.v3.71-random.fasta	119761	1	3	3	3	0.000154	0.05	ARETVENLPPLPLDPV	K	L	0.95	2.7	2	1759.96	769	784	TRUE
Benign and Cancer	Benign	Benign 2	Isoform 1 of Putative sodium-coupled neutral amino acid transporter 10	IPI00443799	ipi.HUMAN.v3.71-random.fasta	119761	1	3	3	3	0.000154	0.05	QVEVHQEPGAAVPR	R	G	0.95	6.38	2	1499.76	747	760	TRUE
Benign and Cancer	Benign	Benign 2	Isoform 1 of Putative sodium-coupled neutral amino acid transporter 10	IPI00443799	ipi.HUMAN.v3.71-random.fasta	119761	1	3	3	3	0.000154	0.05	SLEHSEGPVGRDPAGPPDGGPDTEPR	R	A	0.95	4.85	2	2626.21	802	827	TRUE
Benign and Cancer	Benign	Benign 2	Isoform Gamma-B of Fibrinogen gamma chain	IPI00021891,IPI00877703	ipi.HUMAN.v3.71-random.fasta	51513.3	1	18	23	31	0.00159	0.0508	AIQLTYNPDESSKP	K	N	0.95	2.48	2	1562.77	89	102	TRUE
Benign and Cancer	Benign	Benign 2	Isoform Gamma-B of Fibrinogen gamma chain	IPI00021891,IPI00877703	ipi.HUMAN.v3.71-random.fasta	51513.3	1	18	23	31	0.00159	0.0508	AIQLTYNPDESSKPN	K	M	0.95	8.96	2	1676.81	89	103	TRUE
Benign and Cancer	Benign	Benign 2	Isoform Gamma-B of Fibrinogen gamma chain	IPI00021891,IPI00877703	ipi.HUMAN.v3.71-random.fasta	51513.3	1	18	23	31	0.00159	0.0508	AIQLTYNPDESSKPNM	K	I	0.95	8.03	2	1823.85	89	104	TRUE
Benign and Cancer	Benign	Benign 2	Isoform Gamma-B of Fibrinogen gamma chain	IPI00021891,IPI00877703	ipi.HUMAN.v3.71-random.fasta	51513.3	1	18	23	31	0.00159	0.0508	AIQLTYNPDESSKPNMI	K	D	0.95	8.28	2	1936.93	89	105	TRUE
Benign and Cancer	Benign	Benign 2	Isoform Gamma-B of Fibrinogen gamma chain	IPI00021891,IPI00877703	ipi.HUMAN.v3.71-random.fasta	51513.3	1	18	23	31	0.00159	0.0508	AIQLTYNPDESSKPNMIDA	K	A	0.95	7.05	2	2123	89	107	TRUE
Benign and Cancer	Benign	Benign 2	Isoform Gamma-B of Fibrinogen gamma chain	IPI00021891,IPI00877703	ipi.HUMAN.v3.71-random.fasta	51513.3	1	18	23	31	0.00159	0.0508	AIQLTYNPDESSKPNMIDAA	K	T	0.95	6.49	2	2178.04	89	108	TRUE
Benign and Cancer	Benign	Benign 2	Isoform Gamma-B of Fibrinogen gamma chain	IPI00021891,IPI00877703	ipi.HUMAN.v3.71-random.fasta	51513.3	1	18	23	31	0.00159	0.0508	AIQLTYNPDESSKPNMIDAAT	K	L	0.95	4.32	2	2279.09	89	109	TRUE
Benign and Cancer	Benign	Benign 2	Isoform Gamma-B of Fibrinogen gamma chain	IPI00021891,IPI00877703	ipi.HUMAN.v3.71-random.fasta	51513.3	1	18	23	31	0.00159	0.0508	AIQLTYNPDESSKPNMIDAATL	K	K	0.95	4.64	2	2392.17	89	110	TRUE
Benign and Cancer	Benign	Benign 2	Isoform Gamma-B of Fibrinogen gamma chain	IPI00021891,IPI00877703	ipi.HUMAN.v3.71-random.fasta	51513.3	1	18	23	31	0.00159	0.0508	AIQLTYNPDESSKPNMIDAATLK	K	S	0.95	4.15	2	2536.26	89	111	TRUE
Benign and Cancer	Benign	Benign 2	Isoform Gamma-B of Fibrinogen gamma chain	IPI00021891,IPI00877703	ipi.HUMAN.v3.71-random.fasta	51513.3	1	18	23	31	0.00159	0.0508	IQLTYNPDESSKPN	A	M	0.95	6.62	2	1605.78	90	103	TRUE
Benign and Cancer	Benign	Benign 2	Isoform Gamma-B of Fibrinogen gamma chain	IPI00021891,IPI00877703	ipi.HUMAN.v3.71-random.fasta	51513.3	1	18	23	31	0.00159	0.0508	PDESSKPNMIDAA	N	T	0.95	3.21	2	1374.62	96	108	TRUE
Benign and Cancer	Benign	Benign 2	Isoform Gamma-B of Fibrinogen gamma chain	IPI00021891,IPI00877703	ipi.HUMAN.v3.71-random.fasta	51513.3	1	18	23	31	0.00159	0.0508	PDESSKPNMIDAAT	N	L	0.95	4.72	2	1475.67	96	109	TRUE
Benign and Cancer	Benign	Benign 2	Isoform Gamma-B of Fibrinogen gamma chain	IPI00021891,IPI00877703	ipi.HUMAN.v3.71-random.fasta	51513.3	1	18	23	31	0.00159	0.0508	PDESSKPNMIDAATL	N	K	0.95	5.64	2	1588.75	96	110	TRUE
Benign and Cancer	Benign	Benign 2	Isoform Gamma-B of Fibrinogen gamma chain	IPI00021891,IPI00877703	ipi.HUMAN.v3.71-random.fasta	51513.3	1	18	23	31	0.00159	0.0508	PDESSKPNMIDAATLK	N	S	0.95	2.21	2	1716.85	96	111	TRUE
Benign and Cancer	Benign	Benign 2	Isoform Gamma-B of Fibrinogen gamma chain	IPI00021891,IPI00877703	ipi.HUMAN.v3.71-random.fasta	51513.3	1	18	23	31	0.00159	0.0508	QLTYNPDESSKPN	I	M	0.95	4.31	2	1492.69	91	103	TRUE
Benign and Cancer	Benign	Benign 2	Isoform Gamma-B of Fibrinogen gamma chain	IPI00021891,IPI00877703	ipi.HUMAN.v3.71-random.fasta	51513.3	1	18	23	31	0.00159	0.0508	QLTYNPDESSKPNMIDAA	I	T	0.916	2.19	2	1992.89	91	108	TRUE
Benign and Cancer	Benign	Benign 2	Isoform Gamma-B of Fibrinogen gamma chain	IPI00021891,IPI00877703	ipi.HUMAN.v3.71-random.fasta	51513.3	1	18	23	31	0.00159	0.0508	TYNPDESSKPNMIDAAT	L	L	0.95	4.34	2	1853.82	93	109	TRUE
Benign and Cancer	Benign	Benign 2	Isoform Gamma-B of Fibrinogen gamma chain	IPI00021891,IPI00877703	ipi.HUMAN.v3.71-random.fasta	51513.3	1	18	23	31	0.00159	0.0508	TYNPDESSKPNMIDAATL	L	K	0.95	2.8	2	1966.91	93	110	TRUE
Benign and Cancer	Benign	Benign 2	Isoform 2 of Apolipoprotein L1	IPI00186903,IPI00514475,IPI00914948	ipi.HUMAN.v3.71-random.fasta	45919.6	1	5	7	8	0.000411	0.0628	RVTEPISAESGEQVE	P	R	0.95	3.05	2	1630.79	321	335	TRUE
Benign and Cancer	Benign	Benign 2	Isoform 2 of Apolipoprotein L1	IPI00186903,IPI00514475,IPI00914948	ipi.HUMAN.v3.71-random.fasta	45919.6	1	5	7	8	0.000411	0.0628	RVTEPISAESGEQVER	P	V	0.95	10.9	2	1786.89	321	336	TRUE
Benign and Cancer	Benign	Benign 2	Isoform 2 of Apolipoprotein L1	IPI00186903,IPI00514475,IPI00914948	ipi.HUMAN.v3.71-random.fasta	45919.6	1	5	7	8	0.000411	0.0628	SGEQVERVNEPSILEMS	E	R	0.95	3.06	2	1919.9	330	346	TRUE
Benign and Cancer	Benign	Benign 2	Isoform 2 of Apolipoprotein L1	IPI00186903,IPI00514475,IPI00914948	ipi.HUMAN.v3.71-random.fasta	45919.6	1	5	7	8	0.000411	0.0628	VTEPISAESGEQVER	R	V	0.95	8.04	2	1630.79	322	336	TRUE
Benign and Cancer	Benign	Benign 2	Isoform 2 of Apolipoprotein L1	IPI00186903,IPI00514475,IPI00914948	ipi.HUMAN.v3.71-random.fasta	45919.6	1	5	7	8	0.000411	0.0628	VTEPISAESGEQVERVNEPSILEMS	R	R	0.95	7.54	2	2746.31	322	346	TRUE
Benign and Cancer	Benign	Benign 2	cDNA FLJ44869 fis, clone BRAMY2015516	IPI00443501	ipi.HUMAN.v3.71-random.fasta	19394.6	0.5	1	1	1	5.14e-05	0.0773	STLALPFPGVALPW	F	P	0.95	2.52	2	1468.82	139	152	TRUE
Benign and Cancer	Benign	Benign 2	apolipoprotein F precursor	IPI00299435	ipi.HUMAN.v3.71-random.fasta	35400.3	0.5	1	1	2	0.000103	0.0399	SYDLDPGAGSLEI	K	-	0.95	4.47	2	1336.63	314	326	TRUE
Benign and Cancer	Benign	Benign 2	Inter-alpha (Globulin) inhibitor H2	IPI00645038	ipi.HUMAN.v3.71-random.fasta	105218	1	17	18	28	0.00144	0.132	AEDHFSVIDFNQNIR	R	T	0.95	2.06	2	1804.86	331	345	TRUE
Benign and Cancer	Benign	Benign 2	Inter-alpha (Globulin) inhibitor H2	IPI00645038	ipi.HUMAN.v3.71-random.fasta	105218	1	17	18	28	0.00144	0.132	DAPPQDPSCCSGAL	A	Y	0.95	4.14	2	1474.59	631	644	TRUE
Benign and Cancer	Benign	Benign 2	Inter-alpha (Globulin) inhibitor H2	IPI00645038	ipi.HUMAN.v3.71-random.fasta	105218	1	17	18	28	0.00144	0.132	DAPPQDPSCCSGALYYGS	A	K	0.95	4.01	2	1944.77	631	648	TRUE
Benign and Cancer	Benign	Benign 2	Inter-alpha (Globulin) inhibitor H2	IPI00645038	ipi.HUMAN.v3.71-random.fasta	105218	1	17	18	28	0.00144	0.132	DLISATKTQVADA	N	K	0.95	6.82	2	1332.7	350	362	TRUE
Benign and Cancer	Benign	Benign 2	Inter-alpha (Globulin) inhibitor H2	IPI00645038	ipi.HUMAN.v3.71-random.fasta	105218	1	17	18	28	0.00144	0.132	IQPSGGTNINEAL	K	L	0.95	3.22	2	1313.67	369	381	TRUE
Benign and Cancer	Benign	Benign 2	Inter-alpha (Globulin) inhibitor H2	IPI00645038	ipi.HUMAN.v3.71-random.fasta	105218	1	17	18	28	0.00144	0.132	IYGNQDTSSQL	R	K	0.95	4.35	2	1225.57	465	475	TRUE
Benign and Cancer	Benign	Benign 2	Inter-alpha (Globulin) inhibitor H2	IPI00645038	ipi.HUMAN.v3.71-random.fasta	105218	1	17	18	28	0.00144	0.132	IYGNQDTSSQLK	R	K	0.95	2.57	2	1353.66	465	476	TRUE
Benign and Cancer	Benign	Benign 2	Inter-alpha (Globulin) inhibitor H2	IPI00645038	ipi.HUMAN.v3.71-random.fasta	105218	1	17	18	28	0.00144	0.132	LTSLVIENEAGDER	P	M	0.95	3.49	2	1545.78	614	627	TRUE
Benign and Cancer	Benign	Benign 2	Inter-alpha (Globulin) inhibitor H2	IPI00645038	ipi.HUMAN.v3.71-random.fasta	105218	1	17	18	28	0.00144	0.132	NDLISATKTQVADA	R	K	0.95	5.17	2	1446.74	349	362	TRUE
Benign and Cancer	Benign	Benign 2	Inter-alpha (Globulin) inhibitor H2	IPI00645038	ipi.HUMAN.v3.71-random.fasta	105218	1	17	18	28	0.00144	0.132	NVKENIQDNISL	K	F	0.924	2.24	2	1386.72	426	437	TRUE
Benign and Cancer	Benign	Benign 2	Inter-alpha (Globulin) inhibitor H2	IPI00645038	ipi.HUMAN.v3.71-random.fasta	105218	1	17	18	28	0.00144	0.132	NVKENIQDNISLF	K	S	0.95	4.16	2	1533.79	426	438	TRUE
Benign and Cancer	Benign	Benign 2	Inter-alpha (Globulin) inhibitor H2	IPI00645038	ipi.HUMAN.v3.71-random.fasta	105218	1	17	18	28	0.00144	0.132	SLVIENEAGDER	T	M	0.95	3.21	2	1331.64	616	627	TRUE
Benign and Cancer	Benign	Benign 2	Inter-alpha (Globulin) inhibitor H2	IPI00645038	ipi.HUMAN.v3.71-random.fasta	105218	1	17	18	28	0.00144	0.132	TSLVIENEAGDER	L	M	0.95	5.32	2	1432.69	615	627	TRUE
Benign and Cancer	Benign	Benign 2	Inter-alpha (Globulin) inhibitor H2	IPI00645038	ipi.HUMAN.v3.71-random.fasta	105218	1	17	18	28	0.00144	0.132	VVNNSPQPQNVVFDVQIPK	K	G	0.95	6.43	2	2122.13	83	101	TRUE
Benign and Cancer	Benign	Benign 2	Inter-alpha (Globulin) inhibitor H2	IPI00645038	ipi.HUMAN.v3.71-random.fasta	105218	1	17	18	28	0.00144	0.132	YIEKIQPSGGTNINEA	R	L	0.95	5.28	2	1733.87	365	380	TRUE
Benign and Cancer	Benign	Benign 2	Inter-alpha (Globulin) inhibitor H2	IPI00645038	ipi.HUMAN.v3.71-random.fasta	105218	1	17	18	28	0.00144	0.132	YIEKIQPSGGTNINEAL	R	L	0.95	4.96	2	1846.95	365	381	TRUE
Benign and Cancer	Benign	Benign 2	Inter-alpha (Globulin) inhibitor H2	IPI00645038	ipi.HUMAN.v3.71-random.fasta	105218	1	17	18	28	0.00144	0.132	YIEKIQPSGGTNINEALL	R	R	0.95	3.8	2	1960.04	365	382	TRUE
Benign and Cancer	Benign	Benign 2	Complement C3 (Fragment)	IPI00783987	ipi.HUMAN.v3.71-random.fasta	187149	1	12	16	39	0.002	0.0649	EDIPPADLSDQVPDTESETR	K	I	0.95	8.96	2	2214	960	979	TRUE
Benign and Cancer	Benign	Benign 2	Complement C3 (Fragment)	IPI00783987	ipi.HUMAN.v3.71-random.fasta	187149	1	12	16	39	0.002	0.0649	EGVQKEDIPPADLSDQVPDTESET	R	R	0.95	8.02	2	2599.19	955	978	TRUE
Benign and Cancer	Benign	Benign 2	Complement C3 (Fragment)	IPI00783987	ipi.HUMAN.v3.71-random.fasta	187149	1	12	16	39	0.002	0.0649	EGVQKEDIPPADLSDQVPDTESETR	R	I	0.95	6.25	2	2755.29	955	979	TRUE
Benign and Cancer	Benign	Benign 2	Complement C3 (Fragment)	IPI00783987	ipi.HUMAN.v3.71-random.fasta	187149	1	12	16	39	0.002	0.0649	HLIVTPSGCGE	K	Q	0.841	1.82	2	1169.56	1002	1012	TRUE
Benign and Cancer	Benign	Benign 2	Complement C3 (Fragment)	IPI00783987	ipi.HUMAN.v3.71-random.fasta	187149	1	12	16	39	0.002	0.0649	ILLQGTPVAQMTEDAVDAER	R	L	0.95	9.85	2	2173.08	980	999	TRUE
Benign and Cancer	Benign	Benign 2	Complement C3 (Fragment)	IPI00783987	ipi.HUMAN.v3.71-random.fasta	187149	1	12	16	39	0.002	0.0649	ILLQGTPVAQMTEDAVDAERL	R	K	0.95	10.2	2	2286.16	980	1000	TRUE
Benign and Cancer	Benign	Benign 2	Complement C3 (Fragment)	IPI00783987	ipi.HUMAN.v3.71-random.fasta	187149	1	12	16	39	0.002	0.0649	QMTEDAVDAERL	A	K	0.95	2.82	2	1377.63	989	1000	TRUE
Benign and Cancer	Benign	Benign 2	Complement C3 (Fragment)	IPI00783987	ipi.HUMAN.v3.71-random.fasta	187149	1	12	16	39	0.002	0.0649	SEETKENEGFTVTAEG	R	K	0.95	5.15	2	1727.76	1321	1336	TRUE
Benign and Cancer	Benign	Benign 2	Complement C3 (Fragment)	IPI00783987	ipi.HUMAN.v3.71-random.fasta	187149	1	12	16	39	0.002	0.0649	SEETKENEGFTVTAEGK	R	G	0.95	6.92	2	1855.86	1321	1337	TRUE
Benign and Cancer	Benign	Benign 2	Complement C3 (Fragment)	IPI00783987	ipi.HUMAN.v3.71-random.fasta	187149	1	12	16	39	0.002	0.0649	SNLDEDIIAEENIVSR	R	S	0.95	4.26	2	1816.89	749	764	TRUE
Benign and Cancer	Benign	Benign 2	Complement C3 (Fragment)	IPI00783987	ipi.HUMAN.v3.71-random.fasta	187149	1	12	16	39	0.002	0.0649	TGLQEVEVK	K	A	0.95	2.62	2	1002.55	905	913	TRUE
Benign and Cancer	Benign	Benign 2	Complement C3 (Fragment)	IPI00783987	ipi.HUMAN.v3.71-random.fasta	187149	1	12	16	39	0.002	0.0649	TLDPERLGREGVQKEDIPPADLSDQVPDTESET	R	R	0.95	3.64	2	3636.75	946	978	TRUE
Benign and Cancer	Benign	Benign 2	Isoform 1 of Collagen alpha-1(IV) chain	IPI00743696,IPI00873684	ipi.HUMAN.v3.71-random.fasta	160618	0.217	1	1	1	5.14e-05	0.00959	NERAHGQDLGTAGSCL	G	R	0.841	1.82	2	1685.77	1479	1494	TRUE
Benign and Cancer	Benign	Benign 2	Ceruloplasmin	IPI00017601,IPI00947307	ipi.HUMAN.v3.71-random.fasta	122208	1	4	4	5	0.000257	0.0376	IIETTWDYASDHGE	G	K	0.95	5.43	2	1636.71	28	41	TRUE
Benign and Cancer	Benign	Benign 2	Ceruloplasmin	IPI00017601,IPI00947307	ipi.HUMAN.v3.71-random.fasta	122208	1	4	4	5	0.000257	0.0376	IIETTWDYASDHGEK	G	K	0.905	2.12	2	1764.81	28	42	TRUE
Benign and Cancer	Benign	Benign 2	Ceruloplasmin	IPI00017601,IPI00947307	ipi.HUMAN.v3.71-random.fasta	122208	1	4	4	5	0.000257	0.0376	NNEGTYYSPNYNPQS	K	R	0.95	4.03	2	1747.72	485	499	TRUE
Benign and Cancer	Benign	Benign 2	Ceruloplasmin	IPI00017601,IPI00947307	ipi.HUMAN.v3.71-random.fasta	122208	1	4	4	5	0.000257	0.0376	YLQYTDETFR	L	T	0.95	3.09	2	1335.62	72	81	TRUE
Benign and Cancer	Benign	Benign 2	Dihydropyrimidinase-related protein 2	IPI00257508	ipi.HUMAN.v3.71-random.fasta	62294	0.5	1	1	1	5.14e-05	0.0262	GLYDGPVCEVSVTPK	R	T	0.95	3.59	2	1620.79	497	511	TRUE
Benign and Cancer	Benign	Benign 2	51 kDa protein	IPI00646774,IPI00889561,IPI00892693,IPI00894350,IPI00941264	ipi.HUMAN.v3.71-random.fasta	51476.1	0.999	2	2	5	0.000257	0.0341	GILNPSQPGQSSSSSQT	R	F	0.95	4.2	2	1674.79	184	200	TRUE
Benign and Cancer	Benign	Benign 2	51 kDa protein	IPI00646774,IPI00889561,IPI00892693,IPI00894350,IPI00941264	ipi.HUMAN.v3.71-random.fasta	51476.1	0.999	2	2	5	0.000257	0.0341	GILNPSQPGQSSSSSQTF	R	G	0.95	3.49	2	1821.86	184	201	TRUE
Benign and Cancer	Benign	Benign 2	Thrombospondin-1	IPI00296099	ipi.HUMAN.v3.71-random.fasta	129382	0.999	2	2	2	0.000103	0.0222	NALWHTGNTPGQV	R	R	0.95	2.89	2	1394.68	1078	1090	TRUE
Benign and Cancer	Benign	Benign 2	Thrombospondin-1	IPI00296099	ipi.HUMAN.v3.71-random.fasta	129382	0.999	2	2	2	0.000103	0.0222	RLVKGPDPSSPAF	R	R	0.95	2.92	2	1370.74	47	59	TRUE
Benign and Cancer	Benign	Benign 2	Isoform A of Osteopontin	IPI00021000,IPI00218874,IPI00218875,IPI00306339,IPI00385896,IPI00921882	ipi.HUMAN.v3.71-random.fasta	35422.6	1	3	3	4	0.000205	0.0892	DIQYPDATDEDITSH	P	M	0.95	5.06	2	1719.73	178	192	TRUE
Benign and Cancer	Benign	Benign 2	Isoform A of Osteopontin	IPI00021000,IPI00218874,IPI00218875,IPI00306339,IPI00385896,IPI00921882	ipi.HUMAN.v3.71-random.fasta	35422.6	1	3	3	4	0.000205	0.0892	ISHELDSASSEVN	R	-	0.95	2.48	2	1387.63	302	314	TRUE
Benign and Cancer	Benign	Benign 2	Isoform A of Osteopontin	IPI00021000,IPI00218874,IPI00218875,IPI00306339,IPI00385896,IPI00921882	ipi.HUMAN.v3.71-random.fasta	35422.6	1	3	3	4	0.000205	0.0892	SHELDSASSEVN	I	-	0.95	5.89	2	1274.55	303	314	TRUE
Benign and Cancer	Benign	Benign 2	Complement C1s subcomponent	IPI00017696,IPI00749179	ipi.HUMAN.v3.71-random.fasta	76684.2	1	2	2	2	0.000103	0.0451	TNFDNDIALVR	R	L	0.95	4.85	2	1277.65	524	534	TRUE
Benign and Cancer	Benign	Benign 2	Complement C1s subcomponent	IPI00017696,IPI00749179	ipi.HUMAN.v3.71-random.fasta	76684.2	1	2	2	2	0.000103	0.0451	VVEGNREPTMYVGSTSVQTS	H	R	0.95	6.08	2	2141.02	476	495	TRUE
Benign and Cancer	Benign	Benign 2	Nucleobindin-1	IPI00295542,IPI00893190	ipi.HUMAN.v3.71-random.fasta	53879.6	0.337	1	1	1	5.14e-05	0.0217	LPEVEVPQHL	R	-	0.906	2.12	2	1160.63	452	461	TRUE
Benign and Cancer	Benign	Benign 2	Isoform 1 of Periostin	IPI00007960,IPI00410241,IPI00641231	ipi.HUMAN.v3.71-random.fasta	93318	1	4	4	5	0.000257	0.0443	IIDGVPVEITEK	K	E	0.896	2.07	2	1312.74	736	747	TRUE
Benign and Cancer	Benign	Benign 2	Isoform 1 of Periostin	IPI00007960,IPI00410241,IPI00641231	ipi.HUMAN.v3.71-random.fasta	93318	1	4	4	5	0.000257	0.0443	IIDGVPVEITEKET	K	R	0.95	2.89	2	1542.83	736	749	TRUE
Benign and Cancer	Benign	Benign 2	Isoform 1 of Periostin	IPI00007960,IPI00410241,IPI00641231	ipi.HUMAN.v3.71-random.fasta	93318	1	4	4	5	0.000257	0.0443	IITGPEIKYT	R	R	0.94	2.38	2	1134.64	754	763	TRUE
Benign and Cancer	Benign	Benign 2	Isoform 1 of Periostin	IPI00007960,IPI00410241,IPI00641231	ipi.HUMAN.v3.71-random.fasta	93318	1	4	4	5	0.000257	0.0443	ISTGGGETEETLK	R	K	0.95	4.36	2	1321.65	765	777	TRUE
Benign and Cancer	Benign	Benign 2	Histone H1.4	IPI00217467	ipi.HUMAN.v3.71-random.fasta	21866.9	0.997	2	2	2	0.000103	0.137	SETAPAAPAAPAPAEKTPV	M	K	0.933	2.32	2	1775.92	2	20	TRUE
Benign and Cancer	Benign	Benign 2	Histone H1.4	IPI00217467	ipi.HUMAN.v3.71-random.fasta	21866.9	0.997	2	2	2	0.000103	0.137	SLVSKGTLVQT	K	K	0.95	3.01	2	1132.66	86	96	TRUE
Benign and Cancer	Benign	Benign 2	Apolipoprotein E	IPI00021842	ipi.HUMAN.v3.71-random.fasta	36153.5	1	16	17	27	0.00139	0.382	AATVGSLAGQPLQER	R	A	0.95	3.19	2	1497.8	210	224	TRUE
Benign and Cancer	Benign	Benign 2	Apolipoprotein E	IPI00021842	ipi.HUMAN.v3.71-random.fasta	36153.5	1	16	17	27	0.00139	0.382	AVYQAGAREGAE	L	R	0.849	1.85	2	1221.59	178	189	TRUE
Benign and Cancer	Benign	Benign 2	Apolipoprotein E	IPI00021842	ipi.HUMAN.v3.71-random.fasta	36153.5	1	16	17	27	0.00139	0.382	GEVQAMLGQSTEELR	R	V	0.95	7.74	2	1663.8	138	152	TRUE
Benign and Cancer	Benign	Benign 2	Apolipoprotein E	IPI00021842	ipi.HUMAN.v3.71-random.fasta	36153.5	1	16	17	27	0.00139	0.382	GEVQAMLGQSTEELRV	R	R	0.95	5.64	2	1762.86	138	153	TRUE
Benign and Cancer	Benign	Benign 2	Apolipoprotein E	IPI00021842	ipi.HUMAN.v3.71-random.fasta	36153.5	1	16	17	27	0.00139	0.382	KVEQAVETEPEPEL	A	R	0.95	4.55	2	1597.8	19	32	TRUE
Benign and Cancer	Benign	Benign 2	Apolipoprotein E	IPI00021842	ipi.HUMAN.v3.71-random.fasta	36153.5	1	16	17	27	0.00139	0.382	KVEQAVETEPEPELR	A	Q	0.95	7.19	2	1753.9	19	33	TRUE
Benign and Cancer	Benign	Benign 2	Apolipoprotein E	IPI00021842	ipi.HUMAN.v3.71-random.fasta	36153.5	1	16	17	27	0.00139	0.382	LAVYQAGAREGAE	R	R	0.95	4.34	2	1334.67	177	189	TRUE
Benign and Cancer	Benign	Benign 2	Apolipoprotein E	IPI00021842	ipi.HUMAN.v3.71-random.fasta	36153.5	1	16	17	27	0.00139	0.382	LGADMEDVCGR	R	L	0.95	4.64	2	1238.51	122	132	TRUE
Benign and Cancer	Benign	Benign 2	Apolipoprotein E	IPI00021842	ipi.HUMAN.v3.71-random.fasta	36153.5	1	16	17	27	0.00139	0.382	LGADMEDVCGRLVQY	R	R	0.865	1.92	2	1741.79	122	136	TRUE
Benign and Cancer	Benign	Benign 2	Apolipoprotein E	IPI00021842	ipi.HUMAN.v3.71-random.fasta	36153.5	1	16	17	27	0.00139	0.382	RLAVYQAGAREGAE	K	R	0.95	3.21	2	1490.77	176	189	TRUE
Benign and Cancer	Benign	Benign 2	Apolipoprotein E	IPI00021842	ipi.HUMAN.v3.71-random.fasta	36153.5	1	16	17	27	0.00139	0.382	SELEEQLTPVAEETR	K	A	0.95	7.11	2	1730.84	94	108	TRUE
Benign and Cancer	Benign	Benign 2	Apolipoprotein E	IPI00021842	ipi.HUMAN.v3.71-random.fasta	36153.5	1	16	17	27	0.00139	0.382	SELEEQLTPVAEETRA	K	R	0.95	2.52	2	1801.88	94	109	TRUE
Benign and Cancer	Benign	Benign 2	Apolipoprotein E	IPI00021842	ipi.HUMAN.v3.71-random.fasta	36153.5	1	16	17	27	0.00139	0.382	SWFEPLVEDMQ	K	R	0.922	2.23	2	1396.61	281	291	TRUE
Benign and Cancer	Benign	Benign 2	Apolipoprotein E	IPI00021842	ipi.HUMAN.v3.71-random.fasta	36153.5	1	16	17	27	0.00139	0.382	SWFEPLVEDMQR	K	Q	0.95	6.21	2	1552.71	281	292	TRUE
Benign and Cancer	Benign	Benign 2	Apolipoprotein E	IPI00021842	ipi.HUMAN.v3.71-random.fasta	36153.5	1	16	17	27	0.00139	0.382	TVGSLAGQPLQERA	A	Q	0.949	2.47	2	1426.77	212	225	TRUE
Benign and Cancer	Benign	Benign 2	Apolipoprotein E	IPI00021842	ipi.HUMAN.v3.71-random.fasta	36153.5	1	16	17	27	0.00139	0.382	VQAAVGTSAAPVPSDNH	K	-	0.95	7.04	2	1620.8	301	317	TRUE
Benign and Cancer	Benign	Benign 2	Thrombospondin-3	IPI00329535	ipi.HUMAN.v3.71-random.fasta	104200	0.361	1	1	1	5.14e-05	0.0126	AVTSVSGPGEHL	K	R	0.915	2.18	2	1153.58	834	845	TRUE
Benign and Cancer	Benign	Benign 2	Putative uncharacterized protein IGHM	IPI00892870,IPI00896380,IPI00939620,IPI00940716,IPI00940918,IPI00941355,IPI00941961,IPI00946337,IPI00952640	ipi.HUMAN.v3.71-random.fasta	51505.3	0.998	2	2	2	0.000103	0.0617	EGKQVGSGVTTDQVQAEA	R	K	0.95	3.02	2	1803.87	151	168	TRUE
Benign and Cancer	Benign	Benign 2	Putative uncharacterized protein IGHM	IPI00892870,IPI00896380,IPI00939620,IPI00940716,IPI00940918,IPI00941355,IPI00941961,IPI00946337,IPI00952640	ipi.HUMAN.v3.71-random.fasta	51505.3	0.998	2	2	2	0.000103	0.0617	LICQATGFSPR	K	Q	0.95	3.59	2	1249.64	132	142	TRUE
Benign and Cancer	Benign	Benign 2	Actin, cytoplasmic 1	IPI00021439,IPI00894365,IPI00894498	ipi.HUMAN.v3.71-random.fasta	41737.8	1	5	7	16	0.000822	0.147	HQGVMVGMGQKDSYVGDEAQS	R	K	0.95	10.9	2	2238.98	40	60	TRUE	IPI00021428,IPI00008603,IPI00023006,IPI00930343,IPI00025416
Benign and Cancer	Benign	Benign 2	Actin, cytoplasmic 1	IPI00021439,IPI00894365,IPI00894498	ipi.HUMAN.v3.71-random.fasta	41737.8	1	5	7	16	0.000822	0.147	PEEHPVLLTEAPLNPK	A	A	0.95	9.59	2	1783.96	98	113	TRUE
Benign and Cancer	Benign	Benign 2	Actin, cytoplasmic 1	IPI00021439,IPI00894365,IPI00894498	ipi.HUMAN.v3.71-random.fasta	41737.8	1	5	7	16	0.000822	0.147	SYELPDGQVITIGNER	K	F	0.95	4.15	2	1790.89	239	254	TRUE	IPI00021428,IPI00008603,IPI00023006,IPI00930343,IPI00025416
Benign and Cancer	Benign	Benign 2	Actin, cytoplasmic 1	IPI00021439,IPI00894365,IPI00894498	ipi.HUMAN.v3.71-random.fasta	41737.8	1	5	7	16	0.000822	0.147	VAPEEHPVLLTEAPLN	R	P	0.95	2.68	2	1728.92	96	111	TRUE
Benign and Cancer	Benign	Benign 2	Actin, cytoplasmic 1	IPI00021439,IPI00894365,IPI00894498	ipi.HUMAN.v3.71-random.fasta	41737.8	1	5	7	16	0.000822	0.147	VAPEEHPVLLTEAPLNPK	R	A	0.95	8.1	2	1954.06	96	113	TRUE
Benign and Cancer	Benign	Benign 2	Apolipoprotein A-IV	IPI00304273	ipi.HUMAN.v3.71-random.fasta	45399.4	1	80	85	153	0.00786	0.801	AKIDQNVEELK	K	G	0.95	4.19	2	1286.7	188	198	TRUE	IPI00847179
Benign and Cancer	Benign	Benign 2	Apolipoprotein A-IV	IPI00304273	ipi.HUMAN.v3.71-random.fasta	45399.4	1	80	85	153	0.00786	0.801	AKIDQNVEELKG	K	R	0.95	3.77	2	1343.72	188	199	TRUE	IPI00847179
Benign and Cancer	Benign	Benign 2	Apolipoprotein A-IV	IPI00304273	ipi.HUMAN.v3.71-random.fasta	45399.4	1	80	85	153	0.00786	0.801	ALVQQMEQLR	K	Q	0.95	2.68	2	1215.65	317	326	TRUE	IPI00847179
Benign and Cancer	Benign	Benign 2	Apolipoprotein A-IV	IPI00304273	ipi.HUMAN.v3.71-random.fasta	45399.4	1	80	85	153	0.00786	0.801	ALVQQMEQLRQ	K	K	0.884	2	2	1343.71	317	327	TRUE	IPI00847179
Benign and Cancer	Benign	Benign 2	Apolipoprotein A-IV	IPI00304273	ipi.HUMAN.v3.71-random.fasta	45399.4	1	80	85	153	0.00786	0.801	APLAEDVRGNL	L	R	0.95	3.11	2	1154.62	268	278	TRUE	IPI00847179
Benign and Cancer	Benign	Benign 2	Apolipoprotein A-IV	IPI00304273	ipi.HUMAN.v3.71-random.fasta	45399.4	1	80	85	153	0.00786	0.801	ARISASAEEL	K	R	0.889	2.03	2	1046.55	254	263	TRUE	IPI00847179
Benign and Cancer	Benign	Benign 2	Apolipoprotein A-IV	IPI00304273	ipi.HUMAN.v3.71-random.fasta	45399.4	1	80	85	153	0.00786	0.801	ARLLPHANEVSQ	R	K	0.95	5.8	2	1334.72	111	122	TRUE	IPI00847179
Benign and Cancer	Benign	Benign 2	Apolipoprotein A-IV	IPI00304273	ipi.HUMAN.v3.71-random.fasta	45399.4	1	80	85	153	0.00786	0.801	ARLLPHANEVSQK	R	I	0.95	3.1	2	1462.81	111	123	TRUE	IPI00847179
Benign and Cancer	Benign	Benign 2	Apolipoprotein A-IV	IPI00304273	ipi.HUMAN.v3.71-random.fasta	45399.4	1	80	85	153	0.00786	0.801	ARLLPHANEVSQKIGDNL	R	R	0.95	2.14	2	1975.07	111	128	TRUE	IPI00847179
Benign and Cancer	Benign	Benign 2	Apolipoprotein A-IV	IPI00304273	ipi.HUMAN.v3.71-random.fasta	45399.4	1	80	85	153	0.00786	0.801	DKVNSFFSTF	R	K	0.95	4.55	2	1191.57	349	358	TRUE	IPI00847179
Benign and Cancer	Benign	Benign 2	Apolipoprotein A-IV	IPI00304273	ipi.HUMAN.v3.71-random.fasta	45399.4	1	80	85	153	0.00786	0.801	EEIGKELEEL	K	R	0.937	2.36	2	1188.6	100	109	TRUE	IPI00847179
Benign and Cancer	Benign	Benign 2	Apolipoprotein A-IV	IPI00304273	ipi.HUMAN.v3.71-random.fasta	45399.4	1	80	85	153	0.00786	0.801	EEIGKELEELR	K	A	0.95	3.33	2	1344.7	100	110	TRUE	IPI00847179
Benign and Cancer	Benign	Benign 2	Apolipoprotein A-IV	IPI00304273	ipi.HUMAN.v3.71-random.fasta	45399.4	1	80	85	153	0.00786	0.801	ELQQRLEPYADQ	R	L	0.841	1.82	2	1489.73	130	141	TRUE	IPI00847179
Benign and Cancer	Benign	Benign 2	Apolipoprotein A-IV	IPI00304273	ipi.HUMAN.v3.71-random.fasta	45399.4	1	80	85	153	0.00786	0.801	ELQQRLEPYADQL	R	R	0.95	3.04	2	1602.81	130	142	TRUE	IPI00847179
Benign and Cancer	Benign	Benign 2	Apolipoprotein A-IV	IPI00304273	ipi.HUMAN.v3.71-random.fasta	45399.4	1	80	85	153	0.00786	0.801	ENADSLQASLRPH	R	A	0.95	3.7	2	1437.71	170	182	TRUE	IPI00847179
Benign and Cancer	Benign	Benign 2	Apolipoprotein A-IV	IPI00304273	ipi.HUMAN.v3.71-random.fasta	45399.4	1	80	85	153	0.00786	0.801	ENADSLQASLRPHADE	R	L	0.95	3.92	2	1752.81	170	185	TRUE	IPI00847179
Benign and Cancer	Benign	Benign 2	Apolipoprotein A-IV	IPI00304273	ipi.HUMAN.v3.71-random.fasta	45399.4	1	80	85	153	0.00786	0.801	ENADSLQASLRPHADEL	R	K	0.95	3.6	2	1865.9	170	186	TRUE	IPI00847179
Benign and Cancer	Benign	Benign 2	Apolipoprotein A-IV	IPI00304273	ipi.HUMAN.v3.71-random.fasta	45399.4	1	80	85	153	0.00786	0.801	EVNTYAGDLQ	G	K	0.95	4.01	2	1109.51	68	77	TRUE	IPI00847179
Benign and Cancer	Benign	Benign 2	Apolipoprotein A-IV	IPI00304273	ipi.HUMAN.v3.71-random.fasta	45399.4	1	80	85	153	0.00786	0.801	FQDKLGEVNTYAGDLQ	L	K	0.95	3.96	2	1797.87	62	77	TRUE	IPI00847179
Benign and Cancer	Benign	Benign 2	Apolipoprotein A-IV	IPI00304273	ipi.HUMAN.v3.71-random.fasta	45399.4	1	80	85	153	0.00786	0.801	GEVNTYAGDLQ	L	K	0.95	5.02	2	1166.53	67	77	TRUE	IPI00847179
Benign and Cancer	Benign	Benign 2	Apolipoprotein A-IV	IPI00304273	ipi.HUMAN.v3.71-random.fasta	45399.4	1	80	85	153	0.00786	0.801	GRLTPYADEF	K	K	0.95	3.11	2	1168.56	199	208	TRUE	IPI00847179
Benign and Cancer	Benign	Benign 2	Apolipoprotein A-IV	IPI00304273	ipi.HUMAN.v3.71-random.fasta	45399.4	1	80	85	153	0.00786	0.801	HAGDVEGHLSF	P	L	0.897	2.07	2	1168.54	332	342	TRUE	IPI00847179
Benign and Cancer	Benign	Benign 2	Apolipoprotein A-IV	IPI00304273	ipi.HUMAN.v3.71-random.fasta	45399.4	1	80	85	153	0.00786	0.801	HAGDVEGHLSFLE	P	K	0.95	4.96	2	1410.66	332	344	TRUE	IPI00847179
Benign and Cancer	Benign	Benign 2	Apolipoprotein A-IV	IPI00304273	ipi.HUMAN.v3.71-random.fasta	45399.4	1	80	85	153	0.00786	0.801	HAGDVEGHLSFLEKDL	P	R	0.95	2.31	2	1766.87	332	347	TRUE	IPI00847179
Benign and Cancer	Benign	Benign 2	Apolipoprotein A-IV	IPI00304273	ipi.HUMAN.v3.71-random.fasta	45399.4	1	80	85	153	0.00786	0.801	HQLEGLTFQ	N	M	0.928	2.28	2	1072.54	236	244	TRUE	IPI00847179
Benign and Cancer	Benign	Benign 2	Apolipoprotein A-IV	IPI00304273	ipi.HUMAN.v3.71-random.fasta	45399.4	1	80	85	153	0.00786	0.801	IDQNVEELKG	K	R	0.95	2.74	2	1144.58	190	199	TRUE	IPI00847179
Benign and Cancer	Benign	Benign 2	Apolipoprotein A-IV	IPI00304273	ipi.HUMAN.v3.71-random.fasta	45399.4	1	80	85	153	0.00786	0.801	IGDNLRELQQRLEPY	K	A	0.95	2.14	2	1843.97	124	138	TRUE	IPI00847179
Benign and Cancer	Benign	Benign 2	Apolipoprotein A-IV	IPI00304273	ipi.HUMAN.v3.71-random.fasta	45399.4	1	80	85	153	0.00786	0.801	ISASAEELRQ	R	R	0.943	2.41	2	1103.57	256	265	TRUE	IPI00847179
Benign and Cancer	Benign	Benign 2	Apolipoprotein A-IV	IPI00304273	ipi.HUMAN.v3.71-random.fasta	45399.4	1	80	85	153	0.00786	0.801	KIDQNVEELKG	A	R	0.95	2.66	2	1272.68	189	199	TRUE	IPI00847179
Benign and Cancer	Benign	Benign 2	Apolipoprotein A-IV	IPI00304273	ipi.HUMAN.v3.71-random.fasta	45399.4	1	80	85	153	0.00786	0.801	KIDQNVEELKGR	A	L	0.95	2.85	2	1428.78	189	200	TRUE	IPI00847179
Benign and Cancer	Benign	Benign 2	Apolipoprotein A-IV	IPI00304273	ipi.HUMAN.v3.71-random.fasta	45399.4	1	80	85	153	0.00786	0.801	KIDQTVEELR	V	R	0.95	3	2	1230.67	211	220	TRUE	IPI00847179
Benign and Cancer	Benign	Benign 2	Apolipoprotein A-IV	IPI00304273	ipi.HUMAN.v3.71-random.fasta	45399.4	1	80	85	153	0.00786	0.801	KLVPFATELH	K	E	0.914	2.17	2	1154.66	79	88	TRUE	IPI00847179
Benign and Cancer	Benign	Benign 2	Apolipoprotein A-IV	IPI00304273	ipi.HUMAN.v3.71-random.fasta	45399.4	1	80	85	153	0.00786	0.801	LAELGGHLDQQVEEF	S	R	0.892	2.05	2	1684.82	289	303	TRUE	IPI00847179
Benign and Cancer	Benign	Benign 2	Apolipoprotein A-IV	IPI00304273	ipi.HUMAN.v3.71-random.fasta	45399.4	1	80	85	153	0.00786	0.801	LAPLAEDVRGNL	R	R	0.95	3.41	2	1267.7	267	278	TRUE	IPI00847179
Benign and Cancer	Benign	Benign 2	Apolipoprotein A-IV	IPI00304273	ipi.HUMAN.v3.71-random.fasta	45399.4	1	80	85	153	0.00786	0.801	LFQDKLGEVNTYAGDLQ	A	K	0.95	6.16	2	1910.95	61	77	TRUE	IPI00847179
Benign and Cancer	Benign	Benign 2	Apolipoprotein A-IV	IPI00304273	ipi.HUMAN.v3.71-random.fasta	45399.4	1	80	85	153	0.00786	0.801	LGEVNTYAGDLQ	K	K	0.95	5.27	2	1279.62	66	77	TRUE	IPI00847179
Benign and Cancer	Benign	Benign 2	Apolipoprotein A-IV	IPI00304273	ipi.HUMAN.v3.71-random.fasta	45399.4	1	80	85	153	0.00786	0.801	LGEVNTYAGDLQK	K	K	0.95	6.72	2	1407.71	66	78	TRUE	IPI00847179
Benign and Cancer	Benign	Benign 2	Apolipoprotein A-IV	IPI00304273	ipi.HUMAN.v3.71-random.fasta	45399.4	1	80	85	153	0.00786	0.801	LGGHLDQQVEEF	E	R	0.906	2.12	2	1371.65	292	303	TRUE	IPI00847179
Benign and Cancer	Benign	Benign 2	Apolipoprotein A-IV	IPI00304273	ipi.HUMAN.v3.71-random.fasta	45399.4	1	80	85	153	0.00786	0.801	LGPHAGDVEGHLSFLE	K	K	0.95	5.74	2	1677.82	329	344	TRUE	IPI00847179
Benign and Cancer	Benign	Benign 2	Apolipoprotein A-IV	IPI00304273	ipi.HUMAN.v3.71-random.fasta	45399.4	1	80	85	153	0.00786	0.801	LGPHAGDVEGHLSFLEKDL	K	R	0.95	4.7	2	2034.03	329	347	TRUE	IPI00847179
Benign and Cancer	Benign	Benign 2	Apolipoprotein A-IV	IPI00304273	ipi.HUMAN.v3.71-random.fasta	45399.4	1	80	85	153	0.00786	0.801	LKAKIDQNVEELK	E	G	0.95	2.34	2	1527.87	186	198	TRUE	IPI00847179
Benign and Cancer	Benign	Benign 2	Apolipoprotein A-IV	IPI00304273	ipi.HUMAN.v3.71-random.fasta	45399.4	1	80	85	153	0.00786	0.801	LNHQLEGLTFQM	K	K	0.95	3.17	2	1446.7	234	245	TRUE	IPI00847179
Benign and Cancer	Benign	Benign 2	Apolipoprotein A-IV	IPI00304273	ipi.HUMAN.v3.71-random.fasta	45399.4	1	80	85	153	0.00786	0.801	LRTQVNTQAEQL	Q	R	0.95	2.7	2	1400.75	142	153	TRUE
Benign and Cancer	Benign	Benign 2	Apolipoprotein A-IV	IPI00304273	ipi.HUMAN.v3.71-random.fasta	45399.4	1	80	85	153	0.00786	0.801	LTPYADEFKV	R	K	0.886	2.01	2	1182.6	201	210	TRUE	IPI00847179
Benign and Cancer	Benign	Benign 2	Apolipoprotein A-IV	IPI00304273	ipi.HUMAN.v3.71-random.fasta	45399.4	1	80	85	153	0.00786	0.801	NAKEAVEHLQ	N	K	0.95	3.35	2	1138.59	41	50	TRUE	IPI00847179
Benign and Cancer	Benign	Benign 2	Apolipoprotein A-IV	IPI00304273	ipi.HUMAN.v3.71-random.fasta	45399.4	1	80	85	153	0.00786	0.801	NALFQDKLGEVNT	L	Y	0.95	3.47	2	1448.74	59	71	TRUE	IPI00847179
Benign and Cancer	Benign	Benign 2	Apolipoprotein A-IV	IPI00304273	ipi.HUMAN.v3.71-random.fasta	45399.4	1	80	85	153	0.00786	0.801	NALFQDKLGEVNTYAGDLQ	L	K	0.95	8.64	2	2096.03	59	77	TRUE	IPI00847179
Benign and Cancer	Benign	Benign 2	Apolipoprotein A-IV	IPI00304273	ipi.HUMAN.v3.71-random.fasta	45399.4	1	80	85	153	0.00786	0.801	NHQLEGLTF	L	Q	0.887	2.02	2	1058.53	235	243	TRUE	IPI00847179
Benign and Cancer	Benign	Benign 2	Apolipoprotein A-IV	IPI00304273	ipi.HUMAN.v3.71-random.fasta	45399.4	1	80	85	153	0.00786	0.801	NHQLEGLTFQ	L	M	0.95	2.77	2	1186.59	235	244	TRUE	IPI00847179
Benign and Cancer	Benign	Benign 2	Apolipoprotein A-IV	IPI00304273	ipi.HUMAN.v3.71-random.fasta	45399.4	1	80	85	153	0.00786	0.801	QDKLGEVNTYAGDLQ	F	K	0.95	5.29	2	1650.8	63	77	TRUE	IPI00847179
Benign and Cancer	Benign	Benign 2	Apolipoprotein A-IV	IPI00304273	ipi.HUMAN.v3.71-random.fasta	45399.4	1	80	85	153	0.00786	0.801	QKLGPHAGDVEGH	R	L	0.95	3.11	2	1327.64	327	339	TRUE	IPI00847179
Benign and Cancer	Benign	Benign 2	Apolipoprotein A-IV	IPI00304273	ipi.HUMAN.v3.71-random.fasta	45399.4	1	80	85	153	0.00786	0.801	QKLGPHAGDVEGHLSFLE	R	K	0.95	4.43	2	1916.95	327	344	TRUE	IPI00847179
Benign and Cancer	Benign	Benign 2	Apolipoprotein A-IV	IPI00304273	ipi.HUMAN.v3.71-random.fasta	45399.4	1	80	85	153	0.00786	0.801	QLTPYAQRME	R	R	0.95	3.64	2	1235.57	156	165	TRUE	IPI00847179
Benign and Cancer	Benign	Benign 2	Apolipoprotein A-IV	IPI00304273	ipi.HUMAN.v3.71-random.fasta	45399.4	1	80	85	153	0.00786	0.801	QQQEQQQEQVQMLAPLES	E	-	0.841	1.82	2	2140.98	379	396	TRUE	IPI00847179
Benign and Cancer	Benign	Benign 2	Apolipoprotein A-IV	IPI00304273	ipi.HUMAN.v3.71-random.fasta	45399.4	1	80	85	153	0.00786	0.801	QRLAPLAEDVRGNL	R	R	0.95	5.51	2	1534.83	265	278	TRUE	IPI00847179
Benign and Cancer	Benign	Benign 2	Apolipoprotein A-IV	IPI00304273	ipi.HUMAN.v3.71-random.fasta	45399.4	1	80	85	153	0.00786	0.801	RLLPHANEVSQ	A	K	0.89	2.04	2	1263.68	112	122	TRUE	IPI00847179
Benign and Cancer	Benign	Benign 2	Apolipoprotein A-IV	IPI00304273	ipi.HUMAN.v3.71-random.fasta	45399.4	1	80	85	153	0.00786	0.801	RLTPYADEF	G	K	0.95	3.33	2	1111.54	200	208	TRUE	IPI00847179
Benign and Cancer	Benign	Benign 2	Apolipoprotein A-IV	IPI00304273	ipi.HUMAN.v3.71-random.fasta	45399.4	1	80	85	153	0.00786	0.801	RVEPYGENF	R	N	0.95	3.47	2	1110.52	306	314	TRUE	IPI00847179
Benign and Cancer	Benign	Benign 2	Apolipoprotein A-IV	IPI00304273	ipi.HUMAN.v3.71-random.fasta	45399.4	1	80	85	153	0.00786	0.801	RVEPYGENFN	R	K	0.95	4.8	2	1224.56	306	315	TRUE	IPI00847179
Benign and Cancer	Benign	Benign 2	Apolipoprotein A-IV	IPI00304273	ipi.HUMAN.v3.71-random.fasta	45399.4	1	80	85	153	0.00786	0.801	RVEPYGENFNK	R	A	0.883	2	2	1352.66	306	316	TRUE	IPI00847179
Benign and Cancer	Benign	Benign 2	Apolipoprotein A-IV	IPI00304273	ipi.HUMAN.v3.71-random.fasta	45399.4	1	80	85	153	0.00786	0.801	SELTQQLNALFQDK	K	L	0.95	7.31	2	1634.84	52	65	TRUE	IPI00847179
Benign and Cancer	Benign	Benign 2	Apolipoprotein A-IV	IPI00304273	ipi.HUMAN.v3.71-random.fasta	45399.4	1	80	85	153	0.00786	0.801	SLAELGGHLD	K	Q	0.933	2.32	2	1011.51	288	297	TRUE	IPI00847179
Benign and Cancer	Benign	Benign 2	Apolipoprotein A-IV	IPI00304273	ipi.HUMAN.v3.71-random.fasta	45399.4	1	80	85	153	0.00786	0.801	SLAELGGHLDQ	K	Q	0.95	3.01	2	1139.57	288	298	TRUE	IPI00847179
Benign and Cancer	Benign	Benign 2	Apolipoprotein A-IV	IPI00304273	ipi.HUMAN.v3.71-random.fasta	45399.4	1	80	85	153	0.00786	0.801	SLAELGGHLDQQVEEF	K	R	0.95	4.92	2	1771.85	288	303	TRUE	IPI00847179
Benign and Cancer	Benign	Benign 2	Apolipoprotein A-IV	IPI00304273	ipi.HUMAN.v3.71-random.fasta	45399.4	1	80	85	153	0.00786	0.801	SLAPYAQDTQE	R	K	0.95	4.64	2	1222.56	222	232	TRUE	IPI00847179
Benign and Cancer	Benign	Benign 2	Apolipoprotein A-IV	IPI00304273	ipi.HUMAN.v3.71-random.fasta	45399.4	1	80	85	153	0.00786	0.801	SLAPYAQDTQEK	R	L	0.95	5.04	2	1350.65	222	233	TRUE	IPI00847179
Benign and Cancer	Benign	Benign 2	Apolipoprotein A-IV	IPI00304273	ipi.HUMAN.v3.71-random.fasta	45399.4	1	80	85	153	0.00786	0.801	SLAPYAQDTQEKL	R	N	0.95	3.47	2	1463.74	222	234	TRUE	IPI00847179
Benign and Cancer	Benign	Benign 2	Apolipoprotein A-IV	IPI00304273	ipi.HUMAN.v3.71-random.fasta	45399.4	1	80	85	153	0.00786	0.801	SLAPYAQDTQEKLN	R	H	0.95	4.31	2	1577.78	222	235	TRUE	IPI00847179
Benign and Cancer	Benign	Benign 2	Apolipoprotein A-IV	IPI00304273	ipi.HUMAN.v3.71-random.fasta	45399.4	1	80	85	153	0.00786	0.801	SLAPYAQDTQEKLNHQ	R	L	0.95	4.16	2	1842.9	222	237	TRUE	IPI00847179
Benign and Cancer	Benign	Benign 2	Apolipoprotein A-IV	IPI00304273	ipi.HUMAN.v3.71-random.fasta	45399.4	1	80	85	153	0.00786	0.801	TLSLPELEQQQE	K	Q	0.95	4.6	2	1414.71	367	378	TRUE	IPI00847179
Benign and Cancer	Benign	Benign 2	Apolipoprotein A-IV	IPI00304273	ipi.HUMAN.v3.71-random.fasta	45399.4	1	80	85	153	0.00786	0.801	TLSLPELEQQQEQQ	K	Q	0.95	5.52	2	1670.82	367	380	TRUE	IPI00847179
Benign and Cancer	Benign	Benign 2	Apolipoprotein A-IV	IPI00304273	ipi.HUMAN.v3.71-random.fasta	45399.4	1	80	85	153	0.00786	0.801	TLSLPELEQQQEQQQE	K	Q	0.95	8.46	2	1927.92	367	382	TRUE	IPI00847179
Benign and Cancer	Benign	Benign 2	Apolipoprotein A-IV	IPI00304273	ipi.HUMAN.v3.71-random.fasta	45399.4	1	80	85	153	0.00786	0.801	TPYADEFKV	L	K	0.95	3.6	2	1069.52	202	210	TRUE	IPI00847179
Benign and Cancer	Benign	Benign 2	Apolipoprotein A-IV	IPI00304273	ipi.HUMAN.v3.71-random.fasta	45399.4	1	80	85	153	0.00786	0.801	TPYAQRME	L	R	0.865	1.92	2	995.462	158	165	TRUE	IPI00847179
Benign and Cancer	Benign	Benign 2	Apolipoprotein A-IV	IPI00304273	ipi.HUMAN.v3.71-random.fasta	45399.4	1	80	85	153	0.00786	0.801	TQVNTQAEQL	R	R	0.95	2.72	2	1131.56	144	153	TRUE
Benign and Cancer	Benign	Benign 2	Apolipoprotein A-IV	IPI00304273	ipi.HUMAN.v3.71-random.fasta	45399.4	1	80	85	153	0.00786	0.801	TQVNTQAEQLR	R	R	0.95	3.7	2	1287.67	144	154	TRUE
Benign and Cancer	Benign	Benign 2	Apolipoprotein A-IV	IPI00304273	ipi.HUMAN.v3.71-random.fasta	45399.4	1	80	85	153	0.00786	0.801	VKIDQTVEELR	K	R	0.95	2.72	2	1329.74	210	220	TRUE	IPI00847179
Benign and Cancer	Benign	Benign 2	Apolipoprotein A-IV	IPI00304273	ipi.HUMAN.v3.71-random.fasta	45399.4	1	80	85	153	0.00786	0.801	VNSFFSTFKEKESQD	K	K	0.95	2.55	2	1792.84	351	365	TRUE	IPI00847179
Benign and Cancer	Benign	Benign 2	Apolipoprotein A-IV	IPI00304273	ipi.HUMAN.v3.71-random.fasta	45399.4	1	80	85	153	0.00786	0.801	VPFATELH	L	E	0.95	2.64	2	913.478	81	88	TRUE	IPI00847179
Benign and Cancer	Benign	Benign 2	Apolipoprotein A-IV	IPI00304273	ipi.HUMAN.v3.71-random.fasta	45399.4	1	80	85	153	0.00786	0.801	VQQMEQLRQ	L	K	0.919	2.21	2	1159.59	319	327	TRUE	IPI00847179
Benign and Cancer	Benign	Benign 2	Zinc finger protein 316	IPI00760941,IPI00888042	ipi.HUMAN.v3.71-random.fasta	108434	0.284	1	1	1	5.14e-05	0.0169	ANLLSPWAFPAAVAPPA	G	G	0.883	2	2	1692.91	324	340	TRUE
Benign and Cancer	Cancer	Cancer 3	Fibrinogen beta chain	IPI00298497	ipi.HUMAN.v3.71-random.fasta	55928.6	1	19	22	61	0.0028	0.104	APSLRPAPPPISG	E	G	0.95	3.09	2	1259.71	56	68	TRUE
Benign and Cancer	Cancer	Cancer 3	Fibrinogen beta chain	IPI00298497	ipi.HUMAN.v3.71-random.fasta	55928.6	1	19	22	61	0.0028	0.104	APSLRPAPPPISGG	E	G	0.907	2.03	2	1316.73	56	69	TRUE
Benign and Cancer	Cancer	Cancer 3	Fibrinogen beta chain	IPI00298497	ipi.HUMAN.v3.71-random.fasta	55928.6	1	19	22	61	0.0028	0.104	APSLRPAPPPISGGGY	E	R	0.95	4.33	2	1536.82	56	71	TRUE
Benign and Cancer	Cancer	Cancer 3	Fibrinogen beta chain	IPI00298497	ipi.HUMAN.v3.71-random.fasta	55928.6	1	19	22	61	0.0028	0.104	APSLRPAPPPISGGGYR	E	A	0.934	2.22	2	1692.92	56	72	TRUE
Benign and Cancer	Cancer	Cancer 3	Fibrinogen beta chain	IPI00298497	ipi.HUMAN.v3.71-random.fasta	55928.6	1	19	22	61	0.0028	0.104	DNENVVNEY	K	S	0.925	2.15	2	1095.46	164	172	TRUE
Benign and Cancer	Cancer	Cancer 3	Fibrinogen beta chain	IPI00298497	ipi.HUMAN.v3.71-random.fasta	55928.6	1	19	22	61	0.0028	0.104	EEAPSLRPAPPPISGGGY	R	R	0.936	2.24	2	1794.9	54	71	TRUE
Benign and Cancer	Cancer	Cancer 3	Fibrinogen beta chain	IPI00298497	ipi.HUMAN.v3.71-random.fasta	55928.6	1	19	22	61	0.0028	0.104	EEAPSLRPAPPPISGGGYR	R	A	0.95	7.14	2	1951	54	72	TRUE
Benign and Cancer	Cancer	Cancer 3	Fibrinogen beta chain	IPI00298497	ipi.HUMAN.v3.71-random.fasta	55928.6	1	19	22	61	0.0028	0.104	LRPAPPPISGGGY	S	R	0.95	3.19	2	1281.7	59	71	TRUE
Benign and Cancer	Cancer	Cancer 3	Fibrinogen beta chain	IPI00298497	ipi.HUMAN.v3.71-random.fasta	55928.6	1	19	22	61	0.0028	0.104	LRPAPPPISGGGYR	S	A	0.95	5.11	2	1437.8	59	72	TRUE
Benign and Cancer	Cancer	Cancer 3	Fibrinogen beta chain	IPI00298497	ipi.HUMAN.v3.71-random.fasta	55928.6	1	19	22	61	0.0028	0.104	NSVDELNNNVEA	R	V	0.918	2.1	2	1317.59	125	136	TRUE
Benign and Cancer	Cancer	Cancer 3	Fibrinogen beta chain	IPI00298497	ipi.HUMAN.v3.71-random.fasta	55928.6	1	19	22	61	0.0028	0.104	PAPPPISGGGY	R	R	0.95	5.72	2	1012.51	61	71	TRUE
Benign and Cancer	Cancer	Cancer 3	Fibrinogen beta chain	IPI00298497	ipi.HUMAN.v3.71-random.fasta	55928.6	1	19	22	61	0.0028	0.104	PPISGGGYR	P	A	0.905	1.82	2	903.468	64	72	TRUE
Benign and Cancer	Cancer	Cancer 3	Fibrinogen beta chain	IPI00298497	ipi.HUMAN.v3.71-random.fasta	55928.6	1	19	22	61	0.0028	0.104	PSLRPAPPPISGGGYR	A	A	0.95	3.3	2	1621.88	57	72	TRUE
Benign and Cancer	Cancer	Cancer 3	Fibrinogen beta chain	IPI00298497	ipi.HUMAN.v3.71-random.fasta	55928.6	1	19	22	61	0.0028	0.104	QKQVKDNENVVNEY	R	S	0.95	4.03	2	1689.81	159	172	TRUE
Benign and Cancer	Cancer	Cancer 3	Fibrinogen beta chain	IPI00298497	ipi.HUMAN.v3.71-random.fasta	55928.6	1	19	22	61	0.0028	0.104	QVKDNENVVNEY	K	S	0.95	4.62	2	1433.65	161	172	TRUE
Benign and Cancer	Cancer	Cancer 3	Fibrinogen beta chain	IPI00298497	ipi.HUMAN.v3.71-random.fasta	55928.6	1	19	22	61	0.0028	0.104	RPAPPPISGGGY	L	R	0.95	8.6	2	1168.61	60	71	TRUE
Benign and Cancer	Cancer	Cancer 3	Fibrinogen beta chain	IPI00298497	ipi.HUMAN.v3.71-random.fasta	55928.6	1	19	22	61	0.0028	0.104	RPAPPPISGGGYR	L	A	0.95	3.11	2	1324.71	60	72	TRUE
Benign and Cancer	Cancer	Cancer 3	Fibrinogen beta chain	IPI00298497	ipi.HUMAN.v3.71-random.fasta	55928.6	1	19	22	61	0.0028	0.104	SLRPAPPPISGG	P	G	0.95	3.16	2	1148.64	58	69	TRUE
Benign and Cancer	Cancer	Cancer 3	Fibrinogen beta chain	IPI00298497	ipi.HUMAN.v3.71-random.fasta	55928.6	1	19	22	61	0.0028	0.104	VVNEYSSELEK	N	H	0.95	3.54	2	1296.63	168	178	TRUE
Benign and Cancer	Cancer	Cancer 3	Putative uncharacterized protein ALB	IPI00022434,IPI00745872	ipi.HUMAN.v3.71-random.fasta	71704.8	1	8	8	9	0.000413	0.0957	AFVEKCCKADDKETCFAEE	A	G	0.95	3.92	2	2336.98	577	595	TRUE
Benign and Cancer	Cancer	Cancer 3	Putative uncharacterized protein ALB	IPI00022434,IPI00745872	ipi.HUMAN.v3.71-random.fasta	71704.8	1	8	8	9	0.000413	0.0957	CCKADDKETCFA	K	E	0.904	2.02	2	1487.56	582	593	TRUE
Benign and Cancer	Cancer	Cancer 3	Putative uncharacterized protein ALB	IPI00022434,IPI00745872	ipi.HUMAN.v3.71-random.fasta	71704.8	1	8	8	9	0.000413	0.0957	DLGEENFKA	K	L	0.95	2.66	2	1022.48	37	45	TRUE
Benign and Cancer	Cancer	Cancer 3	Putative uncharacterized protein ALB	IPI00022434,IPI00745872	ipi.HUMAN.v3.71-random.fasta	71704.8	1	8	8	9	0.000413	0.0957	FVEKCCKADDKETCFAEE	A	G	0.945	1.92	2	2265.95	578	595	TRUE
Benign and Cancer	Cancer	Cancer 3	Putative uncharacterized protein ALB	IPI00022434,IPI00745872	ipi.HUMAN.v3.71-random.fasta	71704.8	1	8	8	9	0.000413	0.0957	HVKLVNEVTEF	D	A	0.95	3.34	2	1314.71	63	73	TRUE
Benign and Cancer	Cancer	Cancer 3	Putative uncharacterized protein ALB	IPI00022434,IPI00745872	ipi.HUMAN.v3.71-random.fasta	71704.8	1	8	8	9	0.000413	0.0957	LIKQNCELFEQ	N	L	0.95	2.77	2	1421.71	411	421	TRUE
Benign and Cancer	Cancer	Cancer 3	Putative uncharacterized protein ALB	IPI00022434,IPI00745872	ipi.HUMAN.v3.71-random.fasta	71704.8	1	8	8	9	0.000413	0.0957	NLIKQNCELFEQ	Q	L	0.95	3.77	2	1535.75	410	421	TRUE
Benign and Cancer	Cancer	Cancer 3	Putative uncharacterized protein ALB	IPI00022434,IPI00745872	ipi.HUMAN.v3.71-random.fasta	71704.8	1	8	8	9	0.000413	0.0957	TLRETYGEM	A	A	0.95	3.05	2	1115.5	103	111	TRUE
Benign and Cancer	Cancer	Cancer 3	Isoform LMW of Kininogen-1	IPI00215894,IPI00924859	ipi.HUMAN.v3.71-random.fasta	47883.6	1	8	8	12	0.000551	0.169	DCPVQSGKTWQDCEY	G	K	0.95	8.48	2	1872.75	82	96	TRUE	IPI00032328
Benign and Cancer	Cancer	Cancer 3	Isoform LMW of Kininogen-1	IPI00215894,IPI00924859	ipi.HUMAN.v3.71-random.fasta	47883.6	1	8	8	12	0.000551	0.169	QSEEIDCNDKDLFKAVDA	S	A	0.95	4.25	2	2079.92	22	39	TRUE	IPI00032328
Benign and Cancer	Cancer	Cancer 3	Isoform LMW of Kininogen-1	IPI00215894,IPI00924859	ipi.HUMAN.v3.71-random.fasta	47883.6	1	8	8	12	0.000551	0.169	QYDCLGCVHP	A	I	0.95	3.34	2	1231.49	139	148	TRUE	IPI00032328
Benign and Cancer	Cancer	Cancer 3	Isoform LMW of Kininogen-1	IPI00215894,IPI00924859	ipi.HUMAN.v3.71-random.fasta	47883.6	1	8	8	12	0.000551	0.169	TWQDCEYKDA	K	A	0.95	2.54	2	1315.53	90	99	TRUE	IPI00032328
Benign and Cancer	Cancer	Cancer 3	Isoform LMW of Kininogen-1	IPI00215894,IPI00924859	ipi.HUMAN.v3.71-random.fasta	47883.6	1	8	8	12	0.000551	0.169	VATQTCQITPAEGPVVTA	S	Q	0.95	3.33	2	1842.93	121	138	TRUE	IPI00032328
Benign and Cancer	Cancer	Cancer 3	Isoform LMW of Kininogen-1	IPI00215894,IPI00924859	ipi.HUMAN.v3.71-random.fasta	47883.6	1	8	8	12	0.000551	0.169	YDCLGCVHPIS	Q	T	0.95	4.85	2	1320.57	140	150	TRUE	IPI00032328
Benign and Cancer	Cancer	Cancer 3	Isoform LMW of Kininogen-1	IPI00215894,IPI00924859	ipi.HUMAN.v3.71-random.fasta	47883.6	1	8	8	12	0.000551	0.169	YEIKEGDCPVQS	K	G	0.95	2.6	2	1424.64	76	87	TRUE	IPI00032328
Benign and Cancer	Cancer	Cancer 3	Isoform LMW of Kininogen-1	IPI00215894,IPI00924859	ipi.HUMAN.v3.71-random.fasta	47883.6	1	8	8	12	0.000551	0.169	YEIKEGDCPVQSG	K	K	0.95	3.42	2	1481.66	76	88	TRUE	IPI00032328
Benign and Cancer	Cancer	Cancer 3	Podocalyxin-like protein 1 precursor	IPI00299116,IPI00604773,IPI00926421	ipi.HUMAN.v3.71-random.fasta	55569.6	0.447	1	1	1	4.59e-05	0.0208	QTVVVKEITIH	S	T	0.939	2.26	2	1249.72	376	386	TRUE
Benign and Cancer	Cancer	Cancer 3	Insulin-like growth factor-binding protein 6	IPI00029235	ipi.HUMAN.v3.71-random.fasta	25321.8	0.5	1	1	1	4.59e-05	0.0833	RCPGCGQGVQAGCPGGCVEE	A	E	0.95	10.9	2	2134.85	28	47	TRUE
Benign and Cancer	Cancer	Cancer 3	Golgi membrane protein 1	IPI00171411,IPI00759659,IPI00936772	ipi.HUMAN.v3.71-random.fasta	46272.7	0.5	1	1	1	4.59e-05	0.0317	TNEIQVVNEEPQR	E	D	0.95	2.64	2	1555.77	264	276	TRUE
Benign and Cancer	Cancer	Cancer 3	Keratin, type II cytoskeletal 1	IPI00220327	ipi.HUMAN.v3.71-random.fasta	66040.3	0.999	2	2	2	9.18e-05	0.0357	LEDALQQAKED	D	L	0.95	3.72	2	1259.61	447	457	TRUE
Benign and Cancer	Cancer	Cancer 3	Keratin, type II cytoskeletal 1	IPI00220327	ipi.HUMAN.v3.71-random.fasta	66040.3	0.999	2	2	2	9.18e-05	0.0357	YQELMNTKLALD	D	L	0.95	2.74	2	1454.72	465	476	TRUE
Benign and Cancer	Cancer	Cancer 3	Isoform 1 of EGF-containing fibulin-like extracellular matrix protein 1	IPI00029658,IPI00220813,IPI00220814,IPI00220815,IPI00894239,IPI00908496	ipi.HUMAN.v3.71-random.fasta	54639.1	0.999	2	2	3	0.000138	0.0527	GYLCLPKTA	G	Q	0.907	2.03	2	1022.53	67	75	TRUE
Benign and Cancer	Cancer	Cancer 3	Isoform 1 of EGF-containing fibulin-like extracellular matrix protein 1	IPI00029658,IPI00220813,IPI00220814,IPI00220815,IPI00894239,IPI00908496	ipi.HUMAN.v3.71-random.fasta	54639.1	0.999	2	2	3	0.000138	0.0527	IIVNNEQPQQETQPAEG	Q	T	0.95	4.38	2	1894.91	77	93	TRUE
Benign and Cancer	Cancer	Cancer 3	Isoform 1 of Ficolin-3	IPI00293925,IPI00419744	ipi.HUMAN.v3.71-random.fasta	32903.3	0.985	1	1	1	4.59e-05	0.0502	QEHPSCPGPRELEAS	T	K	0.95	3.36	2	1676.73	24	38	TRUE
Benign and Cancer	Cancer	Cancer 3	Isoform 1 of Extracellular matrix protein 1	IPI00003351,IPI00006969,IPI00645849,IPI00909747	ipi.HUMAN.v3.71-random.fasta	60673.4	0.998	2	2	2	9.18e-05	0.0315	AEKEVGPPLPQEA	P	V	0.95	2.47	2	1364.71	98	110	TRUE
Benign and Cancer	Cancer	Cancer 3	Isoform 1 of Extracellular matrix protein 1	IPI00003351,IPI00006969,IPI00645849,IPI00909747	ipi.HUMAN.v3.71-random.fasta	60673.4	0.998	2	2	2	9.18e-05	0.0315	AQLPAEKEVGPPLPQEA	P	V	0.95	4.62	2	1773.94	94	110	TRUE
Benign and Cancer	Cancer	Cancer 3	Isoform 1 of Inter-alpha-trypsin inhibitor heavy chain H4	IPI00896419	ipi.HUMAN.v3.71-random.fasta	103358	1	8	8	12	0.000551	0.0505	DRGPDVLTATVSGK	Q	L	0.95	6.39	2	1415.75	499	512	TRUE
Benign and Cancer	Cancer	Cancer 3	Isoform 1 of Inter-alpha-trypsin inhibitor heavy chain H4	IPI00896419	ipi.HUMAN.v3.71-random.fasta	103358	1	8	8	12	0.000551	0.0505	GKLQDRGPDVLTATVSGK	A	L	0.95	3.47	2	1842.01	495	512	TRUE
Benign and Cancer	Cancer	Cancer 3	Isoform 1 of Inter-alpha-trypsin inhibitor heavy chain H4	IPI00896419	ipi.HUMAN.v3.71-random.fasta	103358	1	8	8	12	0.000551	0.0505	KLQDRGPDVLTATVSGK	G	L	0.95	4.74	2	1784.99	496	512	TRUE
Benign and Cancer	Cancer	Cancer 3	Isoform 1 of Inter-alpha-trypsin inhibitor heavy chain H4	IPI00896419	ipi.HUMAN.v3.71-random.fasta	103358	1	8	8	12	0.000551	0.0505	LPGPPDVPDH	G	A	0.95	2.72	2	1043.52	672	681	TRUE
Benign and Cancer	Cancer	Cancer 3	Isoform 1 of Inter-alpha-trypsin inhibitor heavy chain H4	IPI00896419	ipi.HUMAN.v3.71-random.fasta	103358	1	8	8	12	0.000551	0.0505	LQDRGPDVLTA	K	T	0.95	2.47	2	1184.63	497	507	TRUE
Benign and Cancer	Cancer	Cancer 3	Isoform 1 of Inter-alpha-trypsin inhibitor heavy chain H4	IPI00896419	ipi.HUMAN.v3.71-random.fasta	103358	1	8	8	12	0.000551	0.0505	PAVSRVMN	D	M	0.943	2.3	2	873.461	706	713	TRUE
Benign and Cancer	Cancer	Cancer 3	Isoform 1 of Inter-alpha-trypsin inhibitor heavy chain H4	IPI00896419	ipi.HUMAN.v3.71-random.fasta	103358	1	8	8	12	0.000551	0.0505	QDRGPDVLTATVSGK	L	L	0.95	4.68	2	1526.78	498	512	TRUE
Benign and Cancer	Cancer	Cancer 3	Isoform 1 of Inter-alpha-trypsin inhibitor heavy chain H4	IPI00896419	ipi.HUMAN.v3.71-random.fasta	103358	1	8	8	12	0.000551	0.0505	QVAEKPMEGES	S	R	0.95	2.4	2	1187.53	603	613	TRUE
Benign and Cancer	Cancer	Cancer 3	Hemoglobin subunit alpha	IPI00410714	ipi.HUMAN.v3.71-random.fasta	15257.6	0.985	1	2	3	0.000138	0.106	VGAHAGEYGAEALER	K	M	0.95	6.54	2	1529.73	18	32	TRUE
Benign and Cancer	Cancer	Cancer 3	Keratin, type I cytoskeletal 10	IPI00009865	ipi.HUMAN.v3.71-random.fasta	58828.8	1	3	3	3	0.000138	0.0565	LKNQILNLTTD	D	N	0.95	3.11	2	1272.72	206	216	TRUE
Benign and Cancer	Cancer	Cancer 3	Keratin, type I cytoskeletal 10	IPI00009865	ipi.HUMAN.v3.71-random.fasta	58828.8	1	3	3	3	0.000138	0.0565	LQIDNARLAADDF	L	R	0.95	4.05	2	1461.73	222	234	TRUE
Benign and Cancer	Cancer	Cancer 3	Keratin, type I cytoskeletal 10	IPI00009865	ipi.HUMAN.v3.71-random.fasta	58828.8	1	3	3	3	0.000138	0.0565	YENEVALRQ	K	S	0.92	2.11	2	1121.56	238	246	TRUE
Benign and Cancer	Cancer	Cancer 3	Isoform 1 of Complement factor H	IPI00029739	ipi.HUMAN.v3.71-random.fasta	139096	0.306	1	1	1	4.59e-05	0.00731	IDVACHPGY	S	A	0.893	1.96	2	1031.46	412	420	TRUE
Benign and Cancer	Cancer	Cancer 3	Isoform 2 of Putative sodium-coupled neutral amino acid transporter 7	IPI00885114-R	ipi.HUMAN.v3.71-random.fasta	36904.4	0.275	1	1	1	4.59e-05	0.0407	LYTCALIDALSALG	K	F	0.878	1.89	2	1480.77	151	164	TRUE
Benign and Cancer	Cancer	Cancer 3	Keratin, type I cytoskeletal 9	IPI00019359	ipi.HUMAN.v3.71-random.fasta	62065.9	1	9	9	18	0.000826	0.0337	GGGGGGGLGSGGSIR	S	S	0.924	2.14	2	1145.57	15	29	TRUE
Benign and Cancer	Cancer	Cancer 3	Keratin, type I cytoskeletal 9	IPI00019359	ipi.HUMAN.v3.71-random.fasta	62065.9	1	9	9	18	0.000826	0.0337	GGGGGGGLGSGGSIRSS	S	Y	0.95	4.66	2	1319.63	15	31	TRUE
Benign and Cancer	Cancer	Cancer 3	Keratin, type I cytoskeletal 9	IPI00019359	ipi.HUMAN.v3.71-random.fasta	62065.9	1	9	9	18	0.000826	0.0337	GGGGGGGLGSGGSIRSSY	S	S	0.95	4.07	2	1482.69	15	32	TRUE
Benign and Cancer	Cancer	Cancer 3	Keratin, type I cytoskeletal 9	IPI00019359	ipi.HUMAN.v3.71-random.fasta	62065.9	1	9	9	18	0.000826	0.0337	GGGGGGLGSGGSIRSS	G	Y	0.95	4.43	2	1262.61	16	31	TRUE
Benign and Cancer	Cancer	Cancer 3	Keratin, type I cytoskeletal 9	IPI00019359	ipi.HUMAN.v3.71-random.fasta	62065.9	1	9	9	18	0.000826	0.0337	GGGGLGSGGSIRSS	G	Y	0.95	3.77	2	1148.57	18	31	TRUE
Benign and Cancer	Cancer	Cancer 3	Keratin, type I cytoskeletal 9	IPI00019359	ipi.HUMAN.v3.71-random.fasta	62065.9	1	9	9	18	0.000826	0.0337	RSGGGGGGGLGSGGSIRSS	S	Y	0.95	4.72	2	1562.76	13	31	TRUE
Benign and Cancer	Cancer	Cancer 3	Keratin, type I cytoskeletal 9	IPI00019359	ipi.HUMAN.v3.71-random.fasta	62065.9	1	9	9	18	0.000826	0.0337	SGGGGGGGLGSGGSIR	R	S	0.893	1.96	2	1232.6	14	29	TRUE
Benign and Cancer	Cancer	Cancer 3	Keratin, type I cytoskeletal 9	IPI00019359	ipi.HUMAN.v3.71-random.fasta	62065.9	1	9	9	18	0.000826	0.0337	SRSGGGGGGGLGSGGSIRSS	L	Y	0.95	4.47	2	1649.8	12	31	TRUE
Benign and Cancer	Cancer	Cancer 3	Keratin, type I cytoskeletal 9	IPI00019359	ipi.HUMAN.v3.71-random.fasta	62065.9	1	9	9	18	0.000826	0.0337	SRSGGGGGGGLGSGGSIRSSY	L	S	0.95	6.27	2	1812.86	12	32	TRUE
Benign and Cancer	Cancer	Cancer 3	Complement component C9	IPI00022395	ipi.HUMAN.v3.71-random.fasta	63174.9	1	3	3	3	0.000138	0.0859	AEDDCGNDFQCSTGRCIK	D	M	0.95	3.21	2	2132.84	97	114	TRUE
Benign and Cancer	Cancer	Cancer 3	Complement component C9	IPI00022395	ipi.HUMAN.v3.71-random.fasta	63174.9	1	3	3	3	0.000138	0.0859	EGLPALEFPNE	S	-	0.95	2.59	2	1215.59	548	558	TRUE
Benign and Cancer	Cancer	Cancer 3	Complement component C9	IPI00022395	ipi.HUMAN.v3.71-random.fasta	63174.9	1	3	3	3	0.000138	0.0859	FTPTETNKAEQCCEETASS	K	I	0.923	2.14	2	2189.9	243	261	TRUE
Benign and Cancer	Cancer	Cancer 3	Isoform 1 of Clusterin	IPI00291262,IPI00400826,IPI00795633,IPI00954954	ipi.HUMAN.v3.71-random.fasta	52495	1	3	4	6	0.000275	0.0913	DELFQDRFF	I	T	0.95	2.59	2	1216.56	188	196	TRUE
Benign and Cancer	Cancer	Cancer 3	Isoform 1 of Clusterin	IPI00291262,IPI00400826,IPI00795633,IPI00954954	ipi.HUMAN.v3.71-random.fasta	52495	1	3	4	6	0.000275	0.0913	DQCDKCREILSVDCSTNNPS	K	Q	0.95	2.59	2	2398.01	300	319	TRUE
Benign and Cancer	Cancer	Cancer 3	Isoform 1 of Clusterin	IPI00291262,IPI00400826,IPI00795633,IPI00954954	ipi.HUMAN.v3.71-random.fasta	52495	1	3	4	6	0.000275	0.0913	DQTVSDNELQEM	G	S	0.95	7.14	2	1408.59	23	34	TRUE
Benign and Cancer	Cancer	Cancer 3	Protein S100-A8	IPI00007047	ipi.HUMAN.v3.71-random.fasta	10835	0.999	2	2	4	0.000184	0.14	DINTDGAVNF	L	Q	0.95	4.46	2	1065.48	59	68	TRUE
[truncated: 1,325 more rows]

## Sheet: Suppl Info S1B
Additional file 1B, Protein Report
[truncated: 261 more rows]
