# Supplementary material for: Deciphering the ovarian cancer ascites fluid peptidome
Source: Clin Proteomics. 2014 Apr 2;11(1):13. doi: 10.1186/1559-0275-11-13 (PMC4230032; doi:10.1186/1559-0275-11-13)
Supplement: Additional file 2 — Detailed information on the 777 peptides (A) and 59 protiens (B) identified only in the three OvCa samples. [file 1559-0275-11-13-S2.xls]

## Sheet: Suppl Info S2A
Additional file 2A, Protein Report
List of 59 proteins found only in OvCa samples
Identified Proteins (59)	Accession Number
Histidine-rich glycoprotein	IPI00022371
Isoform 1 of Vitamin D-binding protein	IPI00555812
Isoform 1 of EGF-containing fibulin-like extracellular matrix protein 1	IPI00029658
Isoform alpha-enolase of Alpha-enolase	IPI00465248
cDNA FLJ54471, highly similar to Complement C1r subcomponent	IPI00296165
Isoform D of Fibulin-1	IPI00296534
cDNA FLJ54957, highly similar to Transketolase	IPI00643920
Complement factor I	IPI00291867
Isoform 1 of N-acetylmuramoyl-L-alanine amidase	IPI00163207
Isoform 2 of Neuronal migration protein doublecortin	IPI00220076-R
Mannosidase, alpha, class 1A, member 1, isoform CRA_a	IPI00439446
Serotransferrin	IPI00022463
Isoform 1A of Desmocollin-1	IPI00216099
Isoform 4 of Spectrin beta chain, brain 3	IPI00217048-R
Adenylyl cyclase-associated protein	IPI00939159
Isoform 1 of Ficolin-3	IPI00293925
C4b-binding protein alpha chain	IPI00021727
hypothetical protein LOC100132406	IPI00743847-R
Isoform 2 of Putative sodium-coupled neutral amino acid transporter 7	IPI00885114-R
Apolipoprotein M	IPI00030739
Talin-1	IPI00298994
Calcium-activated chloride channel regulator 2	IPI00299094
Stress-70 protein, mitochondrial	IPI00007765
Actin, aortic smooth muscle	IPI00008603
Matrix-remodeling-associated protein 5	IPI00012347
Bone morphogenetic protein 1 isoform 1, variant (Fragment)	IPI00923496-R
AMT protein	IPI00644993-R
Putative uncharacterized protein ARHGDIG	IPI00924647-R
Nebulin	IPI00303335-R
Isoform 1 of Protein timeless homolog	IPI00335541
Complement factor H-related protein 4	IPI00021578
Retinol-binding protein 4	IPI00022420
HLA class I histocompatibility antigen, A-1 alpha chain	IPI00026569
Isoform 1 of Gastrin/cholecystokinin type B receptor	IPI00027667-R
Heterogeneous nuclear ribonucleoprotein L	IPI00027834
Insulin-like growth factor-binding protein 6	IPI00029235
Ribonuclease 4	IPI00029699
Cystatin-A	IPI00032325
Alpha-protein kinase 3	IPI00064935
Retroviral-like aspartic protease 1	IPI00102281
Neurocan core protein	IPI00159927
potassium channel tetramerisation domain containing 1 isoform b	IPI00174853-R
Isoform M1 of Pyruvate kinase isozymes M1/M2	IPI00220644
Isoform 3 of Contactin-associated protein-like 3B	IPI00255103
Plasma protease C1 inhibitor	IPI00291866
Complement component C8 beta chain	IPI00294395
Complement component C7	IPI00296608
Salivary acidic proline-rich phosphoprotein 1/2	IPI00299078
Isoform 1 of UPF0469 protein KIAA0907	IPI00401900-R
Isoform 1 of Microtubule-associated protein 6	IPI00420071-R
geranylgeranyl diphosphate synthase 1 isoform B	IPI00658186-R
Podocalyxin-like protein 1 precursor	IPI00299116
Zinc finger protein 592	IPI00022460
Microfibrillar-associated protein 2	IPI00022621
47 kDa protein	IPI00647253-R
hypothetical protein XP_002343656	IPI00935321-R
Putative uncharacterized protein ACY1	IPI00791053-R
Isoform 2 of Transmembrane glycoprotein NMB	IPI00001592-R
dynactin 1 isoform 4	IPI00914026-R

## Sheet: Suppl Info S2B
Additional file 2B, Peptide Report
List of peptides found only in OvCa samples (777)
Peptide.sequence		Protein.name	Protein.accession.numbers
AAAGPVVPPCPGR		Alpha-2-HS-glycoprotein	IPI00953689
AACAQLNDFLQEYGTQGCQV		Complement C4-A	IPI00032258,IPI00418163,IPI00643525,IPI00654875,IPI00843913,IPI00887154,IPI00889723,IPI00892547,IPI00892604,IPI00937598
AAFTECCQAADKAACL		Putative uncharacterized protein ALB	IPI00022434,IPI00745872
AAKCEEDEEFTCRAF		Plasminogen	IPI00019580
ADDTWEPFASGKTSES		Transthyretin	IPI00022432,IPI00855916
ADGRAHRGPA		Isoform 4 of Spectrin beta chain, brain 3	IPI00217048-R
ADLSDQVPDTES		Complement C3 (Fragment)	IPI00783987
ADLSDQVPDTESETR		Complement C3 (Fragment)	IPI00783987
ADMEDVCGRLV		Apolipoprotein E	IPI00021842
ADMEDVCGRLVQ		Apolipoprotein E	IPI00021842
ADQDGLKPTIDKPSED		Inter-alpha-trypsin inhibitor heavy chain H1	IPI00292530,IPI00383338,IPI00877852,IPI00953675
AEDDCGNDFQCSTGRCIK		Complement component C9	IPI00022395
AEISQIHQSVTD		Keratin, type II cytoskeletal 2 epidermal	IPI00021304
AEKEVGPPLPQEA		Isoform 1 of Extracellular matrix protein 1	IPI00003351,IPI00006969,IPI00645849,IPI00909747
AELPAILHTEL		Angiotensinogen	IPI00032220
AEVVFTANDSGPRRYT		Transthyretin	IPI00022432,IPI00855916
AFVEKCCKADDKETCFAEE		Putative uncharacterized protein ALB	IPI00022434,IPI00745872
AGPVVPPCPGRIR		Alpha-2-HS-glycoprotein	IPI00953689
AGSWNSGSSGPGSTGNRNPGSSGTGGTA		Isoform 1 of Fibrinogen alpha chain	IPI00021885,IPI00029717
AIADKPGEDAEA		Isoform 1 of Inter-alpha-trypsin inhibitor heavy chain H3	IPI00028413,IPI00876950,IPI00953573
AIIKSYDLDPGA		apolipoprotein F precursor	IPI00299435
AIQLTYNPDES		Isoform Gamma-B of Fibrinogen gamma chain	IPI00021891,IPI00877703
AIVDMVPGKPMCVES		Elongation factor 1-alpha 1	IPI00396485,IPI00472724
AIYQASAQNSK		Alpha-protein kinase 3	IPI00064935
AKCEEDEEFTCRAF		Plasminogen	IPI00019580
AKVQPYLDD		Apolipoprotein A-I	IPI00021841
AKVQPYLDDF		Apolipoprotein A-I	IPI00021841
ALFQDKLGEVNTYAGDLQ		Apolipoprotein A-IV	IPI00304273
ALGCLVKDY		Putative uncharacterized protein DKFZp686N02209	IPI00384938,IPI00423463,IPI00423464,IPI00423466,IPI00448925,IPI00645363,IPI00736860,IPI00784817,IPI00784842,IPI00785084,IPI00816314,IPI00876888,IPI00930124
ALREVQPVELPNC		Serum paraoxonase/arylesterase 1	IPI00218732
ALREVQPVELPNCN		Serum paraoxonase/arylesterase 1	IPI00218732
ALREVQPVELPNCNLV		Serum paraoxonase/arylesterase 1	IPI00218732
APDNLDPIPK		Inter-alpha (Globulin) inhibitor H2	IPI00645038
APDNLDPIPKN		Inter-alpha (Globulin) inhibitor H2	IPI00645038
APGLPPAGSPPDS		Alpha-2-HS-glycoprotein	IPI00953689
APGLPPAGSPPDSH		Alpha-2-HS-glycoprotein	IPI00953689
APGLPPAGSPPDSHVL		Alpha-2-HS-glycoprotein	IPI00953689
APGLPPAGSPPDSHVLL		Alpha-2-HS-glycoprotein	IPI00953689
APGLPPAGSPPDSHVLLA		Alpha-2-HS-glycoprotein	IPI00953689
APHGPGLIYRQPNCDDPETEEA		Alpha-2-HS-glycoprotein	IPI00953689
APSLRPAPPPISG		Fibrinogen beta chain	IPI00298497
APSLRPAPPPISGG		Fibrinogen beta chain	IPI00298497
APSLRPAPPPISGGGY		Fibrinogen beta chain	IPI00298497
APTLFPLVSCEN		Putative uncharacterized protein IGHM	IPI00892870,IPI00896380,IPI00939620,IPI00940716,IPI00940918,IPI00941355,IPI00941961,IPI00946337,IPI00952640
AQLNDFLQEYGTQGCQV		Complement C4-A	IPI00032258,IPI00418163,IPI00643525,IPI00654875,IPI00843913,IPI00887154,IPI00889723,IPI00892547,IPI00892604,IPI00937598
AQLPAEKEVGPPLPQEA		Isoform 1 of Extracellular matrix protein 1	IPI00003351,IPI00006969,IPI00645849,IPI00909747
ARVQQPDCREPFLSCCQFAES		Complement C4-A	IPI00032258,IPI00418163,IPI00643525,IPI00654875,IPI00843913,IPI00887154,IPI00889723,IPI00892547,IPI00892604,IPI00937598
ASSDSAQGSDVSLTACKV		HLA class I histocompatibility antigen, A-1 alpha chain	IPI00026569,IPI00472112,IPI00472151,IPI00472448,IPI00472736,IPI00472855,IPI00472882,IPI00644748,IPI00647457,IPI00647634,IPI00742968,IPI00760554,IPI00816779,IPI00876963,IPI00892776,IPI00893694,IPI00893949,IPI00894325
ATVYVDVLKDS		Apolipoprotein A-I	IPI00021841
AVEEETGDGLDEDSDR		Prothrombin (Fragment)	IPI00019568
AVETEPEPEL		Apolipoprotein E	IPI00021842
AVETEPEPELRQ		Apolipoprotein E	IPI00021842
AVETEPEPELRQQ		Apolipoprotein E	IPI00021842
AVGDKLPECEADDGCPKPPEIAH		Haptoglobin	IPI00641737
AVMDDFAAFVEK		Putative uncharacterized protein ALB	IPI00022434,IPI00745872
AVNEKSCNCLLL		Isoform alpha-enolase of Alpha-enolase	IPI00465248,IPI00759806
AVPDGQPGPARDTAP		47 kDa protein	IPI00647253-R
AVVGEPGITVTHLA		cDNA FLJ54957, highly similar to Transketolase	IPI00643920,IPI00789310,IPI00792641,IPI00793119,IPI00940673,IPI00942979
CCEDGMRENPM		Complement C3 (Fragment)	IPI00783987
CCKADDKETCFA		Putative uncharacterized protein ALB	IPI00022434,IPI00745872
CCQDGVTRLPM		Complement C4-A	IPI00032258,IPI00418163,IPI00643525,IPI00654875,IPI00843913,IPI00887154,IPI00889723,IPI00892547,IPI00892604,IPI00937598
CDSEIDAELKNIL		Isoform 1 of Vitamin D-binding protein	IPI00555812,IPI00954102
CIDGTIEVPKC		Beta-2-glycoprotein 1	IPI00298828,IPI00910625
CKIPSCDSSPVSTE		Plasminogen	IPI00019580
DCLGCVHPIS		Isoform LMW of Kininogen-1	IPI00215894,IPI00924859
DCPVQSGKTWQDCEY		Isoform LMW of Kininogen-1	IPI00215894,IPI00924859
DCREPFLSC		Complement C4-A	IPI00032258,IPI00418163,IPI00643525,IPI00654875,IPI00843913,IPI00887154,IPI00889723,IPI00892547,IPI00892604,IPI00937598
DCREPFLSCC		Complement C4-A	IPI00032258,IPI00418163,IPI00643525,IPI00654875,IPI00843913,IPI00887154,IPI00889723,IPI00892547,IPI00892604,IPI00937598
DCREPFLSCCQ		Complement C4-A	IPI00032258,IPI00418163,IPI00643525,IPI00654875,IPI00843913,IPI00887154,IPI00889723,IPI00892547,IPI00892604,IPI00937598
DDFQKKWQEEME		Apolipoprotein A-I	IPI00021841
DDKVYPGEQY		Ceruloplasmin	IPI00017601,IPI00947307
DDLQDFLSKD		Inter-alpha (Globulin) inhibitor H2	IPI00645038
DDPDAPLQPVTPLQLFEG		Complement C4-A	IPI00032258,IPI00418163,IPI00643525,IPI00654875,IPI00843913,IPI00887154,IPI00889723,IPI00892547,IPI00892604,IPI00937598
DDTWEPFASGKTSES		Transthyretin	IPI00022432,IPI00855916
DELFQDRFF		Isoform 1 of Clusterin	IPI00291262,IPI00400826,IPI00795633,IPI00954954
DFNSYVRV		Complement C4-A	IPI00032258,IPI00418163,IPI00643525,IPI00654875,IPI00843913,IPI00887154,IPI00889723,IPI00892547,IPI00892604,IPI00937598
DFTELDVAAEK		Angiotensinogen	IPI00032220
DGAIDLGYDLLM		apolipoprotein F precursor	IPI00299435
DGDFNSYVRV		Complement C4-A	IPI00032258,IPI00418163,IPI00643525,IPI00654875,IPI00843913,IPI00887154,IPI00889723,IPI00892547,IPI00892604,IPI00937598
DKLGEVNTYA		Apolipoprotein A-IV	IPI00304273
DKLGEVNTYAGDL		Apolipoprotein A-IV	IPI00304273
DKLGEVNTYAGDLQ		Apolipoprotein A-IV	IPI00304273
DKLPECEADDGCPKPPE		Haptoglobin	IPI00641737
DKLPECEADDGCPKPPEIAH		Haptoglobin	IPI00641737
DKTLSLPELEQ		Apolipoprotein A-IV	IPI00304273
DLAGRDLTDYLM		Actin, aortic smooth muscle	IPI00008603,IPI00021428,IPI00023006,IPI00025416,IPI00930343
DLATVYVDVLKDSGRDY		Apolipoprotein A-I	IPI00021841
DLGEENFKA		Putative uncharacterized protein ALB	IPI00022434,IPI00745872
DLKNQILNLTTD		Keratin, type I cytoskeletal 10	IPI00009865
DLSDQVPDTES		Complement C3 (Fragment)	IPI00783987
DLSDQVPDTESETR		Complement C3 (Fragment)	IPI00783987
DLVKELDRDTVF		Isoform 1 of Alpha-1-antitrypsin	IPI00553177
DMEDVCGRLV		Apolipoprotein E	IPI00021842
DNENVVNEY		Fibrinogen beta chain	IPI00298497
DNWDSVTST		Apolipoprotein A-I	IPI00021841
DNWDSVTSTF		Apolipoprotein A-I	IPI00021841
DNWDSVTSTFS		Apolipoprotein A-I	IPI00021841
DNWDSVTSTFSKL		Apolipoprotein A-I	IPI00021841
DPAKLDQIES		Inter-alpha (Globulin) inhibitor H2	IPI00645038
DQCDKCREILSVDCSTN		Isoform 1 of Clusterin	IPI00291262,IPI00400826,IPI00795633,IPI00954954
DQCDKCREILSVDCSTNNPS		Isoform 1 of Clusterin	IPI00291262,IPI00400826,IPI00795633,IPI00954954
DQTVSDNELQEM		Isoform 1 of Clusterin	IPI00291262,IPI00400826,IPI00795633,IPI00954954
DQVLSVLKGEE		Apolipoprotein C-II	IPI00021856
DRGPDVLTATVSGK		Isoform 1 of Inter-alpha-trypsin inhibitor heavy chain H4	IPI00896419
DSGEGDFLAEGGGVRGPR		Isoform 1 of Fibrinogen alpha chain	IPI00021885,IPI00029717
DSPGSGNARPNNPDW		Isoform 1 of Fibrinogen alpha chain	IPI00021885,IPI00029717
DTEEEDFHVD		Isoform 1 of Alpha-1-antitrypsin	IPI00553177
DTEEEDFHVDQ		Isoform 1 of Alpha-1-antitrypsin	IPI00553177
DVLKDSGRDYV		Apolipoprotein A-I	IPI00021841
DVSSALDKLKEF		Apolipoprotein C-I	IPI00021855
DVTDIADDGCPKPPE		Haptoglobin	IPI00641737
DVYVNDAFGTAH		Phosphoglycerate kinase 1	IPI00169383,IPI00916818
DYSLMKDPVA		Isoform 2 of Phospholipid transfer protein	IPI00217778,IPI00643034,IPI00909702
EDIPPADLSD		Complement C3 (Fragment)	IPI00783987
EDIPPADLSDQVPDTES		Complement C3 (Fragment)	IPI00783987
EETKENEGFTVTAEG		Complement C3 (Fragment)	IPI00783987
EFWDNLEKETEG		Apolipoprotein A-I	IPI00021841
EGFTVTAEGKGQG		Complement C3 (Fragment)	IPI00783987
EGFTVTAEGKGQGTLS		Complement C3 (Fragment)	IPI00783987
EGLPALEFPNE		Complement component C9	IPI00022395
EHGIITNWDDME		Actin, aortic smooth muscle	IPI00008603,IPI00021428,IPI00023006,IPI00025416,IPI00930343
EIQLLKQILSAPLP		Isoform 1 of Protein timeless homolog	IPI00335541,IPI00554678,IPI00816132
EITRGGSTSYGTGSETESPRNPSSA		Isoform 1 of Fibrinogen alpha chain	IPI00021885,IPI00029717
EKLSPLGEEM		Apolipoprotein A-I	IPI00021841
EKLSPLGEEMRD		Apolipoprotein A-I	IPI00021841
ELPAILHTEL		Angiotensinogen	IPI00032220
ELPDVELPTNKDVCDPG		Isoform 1 of Vitamin D-binding protein	IPI00555812,IPI00954102
ELPDVELPTNKDVCDPGN		Isoform 1 of Vitamin D-binding protein	IPI00555812,IPI00954102
ELQEKLSPLGEEMRD		Apolipoprotein A-I	IPI00021841
ELTHDIITKFLEN		Isoform 1 of Alpha-1-antitrypsin	IPI00553177
ELTHDIITKFLENED		Isoform 1 of Alpha-1-antitrypsin	IPI00553177
ELVTLTCLARG		SNC66 protein	IPI00383164,IPI00386524,IPI00386879,IPI00423460,IPI00423462,IPI00426060,IPI00449920,IPI00647704
ENGGARLAEY		Apolipoprotein A-I	IPI00021841
ENPMRFSCQ		Complement C3 (Fragment)	IPI00783987
EPLDDYVNTQGA		Plasminogen	IPI00019580
EPWVATDEGPTVNPM		Neurocan core protein	IPI00159927
EQAVETEPEPEL		Apolipoprotein E	IPI00021842
EQLGPVTQEF		Apolipoprotein A-I	IPI00021841
EQLGPVTQEFWD		Apolipoprotein A-I	IPI00021841
EQLGPVTQEFWDNLE		Apolipoprotein A-I	IPI00021841
EQLGPVTQEFWDNLEK		Apolipoprotein A-I	IPI00021841
EQQQQQQQQQQQQQQQQQQ		Mediator of RNA polymerase II transcription subunit 12	IPI00004068,IPI00019205,IPI00022831,IPI00033606,IPI00061523,IPI00064200,IPI00064201,IPI00064202,IPI00165946,IPI00170880,IPI00180154,IPI00215632,IPI00216243,IPI00220079,IPI00220080,IPI00220081,IPI00220082,IPI00288960,IPI00300277,IPI00337426,IPI00382692,IPI
ERPFEVKDTEE		Isoform 1 of Alpha-1-antitrypsin	IPI00553177
ERPFEVKDTEEED		Isoform 1 of Alpha-1-antitrypsin	IPI00553177
ESLAVYVNSYD		hypothetical protein LOC100132406	IPI00743847-R
ETKENEGFTVTAEG		Complement C3 (Fragment)	IPI00783987
EVILPVPAF		Isoform alpha-enolase of Alpha-enolase	IPI00465248,IPI00759806
EVTCVVVDVSH		Putative uncharacterized protein DKFZp686N02209	IPI00384938,IPI00423463,IPI00423464,IPI00423466,IPI00448925,IPI00645363,IPI00736860,IPI00784817,IPI00784842,IPI00785084,IPI00816314,IPI00876888,IPI00930124
EVTKEVVTSEDGSDCPEA		Isoform 1 of Fibrinogen alpha chain	IPI00021885,IPI00029717
EVVTSEDGSDCPEA		Isoform 1 of Fibrinogen alpha chain	IPI00021885,IPI00029717
EVVTSEDGSDCPEAMDLGTLSG		Isoform 1 of Fibrinogen alpha chain	IPI00021885,IPI00029717
FAPDNLDPIPKN		Inter-alpha (Globulin) inhibitor H2	IPI00645038
FCKILGPLS		Lumican	IPI00020986
FDKSCAVAEY		Haptoglobin	IPI00641737
FDPAKLDQIES		Inter-alpha (Globulin) inhibitor H2	IPI00645038
FDTASTGKTFPG		Isoform 1 of Fibrinogen alpha chain	IPI00021885,IPI00029717
FDVSSFNPHG		Serum paraoxonase/arylesterase 1	IPI00218732
FEEVSGNVSPGT		Isoform 1 of Fibrinogen alpha chain	IPI00021885,IPI00029717
FGMGNEVDVHA		Ceruloplasmin	IPI00017601,IPI00947307
FISLGEAC		Complement C3 (Fragment)	IPI00783987
FLDCCNYITEL		Complement C3 (Fragment)	IPI00783987
FLEVNEEGSEA		Antithrombin-III	IPI00032179
FLGPIIKAE		Ceruloplasmin	IPI00017601,IPI00947307
FLPDEGKLQHLEN		Isoform 1 of Alpha-1-antitrypsin	IPI00553177
FMPLDVQADRED		Isoform 1 of Fibronectin	IPI00022418,IPI00339223,IPI00339227,IPI00339319,IPI00855785
FPEVDVLTKY		Apolipoprotein B-100	IPI00022229
FPEVDVLTKYS		Apolipoprotein B-100	IPI00022229
FPEVDVLTKYSQPED		Apolipoprotein B-100	IPI00022229
FQDKLGEVNTYA		Apolipoprotein A-IV	IPI00304273
FQDKLGEVNTYAGDL		Apolipoprotein A-IV	IPI00304273
FQELLRTLNQPDS		Isoform 1 of Alpha-1-antitrypsin	IPI00553177
FQTVTDYGKDL		Apolipoprotein A-II	IPI00021854
FQTVTDYGKDLMEKV		Apolipoprotein A-II	IPI00021854
FQTVTDYGKDLMEKVKSPELQAEA		Apolipoprotein A-II	IPI00021854
FRVPTANVSVVD		Glyceraldehyde-3-phosphate dehydrogenase	IPI00219018,IPI00788737,IPI00789134,IPI00795257,IPI00797221
FSQNCDIYPGKDF		Isoform LMW of Kininogen-1	IPI00215894,IPI00924859
FTELDVAAEK		Angiotensinogen	IPI00032220
FTPTETNKAEQCCEE		Complement component C9	IPI00022395
FTPTETNKAEQCCEETASS		Complement component C9	IPI00022395
FTVNFGDTEE		Isoform 1 of Alpha-1-antitrypsin	IPI00553177
FTVNFGDTEEA		Isoform 1 of Alpha-1-antitrypsin	IPI00553177
FTVTAEGKGQGTLS		Complement C3 (Fragment)	IPI00783987
FVEKCCKADDKETCFAEE		Putative uncharacterized protein ALB	IPI00022434,IPI00745872
FVELGTQPAT		Apolipoprotein A-II	IPI00021854
FVELGTQPATQ		Apolipoprotein A-II	IPI00021854
FVTADKFDEN		Phosphoglycerate kinase 1	IPI00169383,IPI00916818
FVTHPGYDTGN		Isoform 1 of Fibronectin	IPI00022418,IPI00339223,IPI00339227,IPI00339319,IPI00855785
FVTHPGYDTGNG		Isoform 1 of Fibronectin	IPI00022418,IPI00339223,IPI00339227,IPI00339319,IPI00855785
FWDNLEKETEG		Apolipoprotein A-I	IPI00021841
GDLWVGCHPN		Serum paraoxonase/arylesterase 1	IPI00218732
GEACKKVFLDCCNY		Complement C3 (Fragment)	IPI00783987
GECCDVEDSTTCFNA		Isoform 1 of Vitamin D-binding protein	IPI00555812,IPI00954102
GELHGLTTEEEF		Transthyretin	IPI00022432,IPI00855916
GELHGLTTEEEFVEG		Transthyretin	IPI00022432,IPI00855916
GELHGLTTEEEFVEGI		Transthyretin	IPI00022432,IPI00855916
GGGGGGLGSGGSIRSS		Keratin, type I cytoskeletal 9	IPI00019359
GGGGGLGSGGSIRSS		Keratin, type I cytoskeletal 9	IPI00019359
GGGGLGSGGSIRSS		Keratin, type I cytoskeletal 9	IPI00019359
GGPSLTSDLQA		Vitronectin	IPI00298971
GHQQGPPPPPPGKPQGPPPQG		Salivary acidic proline-rich phosphoprotein 1/2	IPI00299078,IPI00377025,IPI00847261
GITGSKFDVSSF		Serum paraoxonase/arylesterase 1	IPI00218732
GIVTNWDDME		Actin, cytoplasmic 1	IPI00021439,IPI00894365,IPI00894498
GKEILVGDVGQTVDDPY		Cofilin-1	IPI00012011
GKEILVGDVGQTVDDPYATF		Cofilin-1	IPI00012011
GKFDPAKLDQIES		Inter-alpha (Globulin) inhibitor H2	IPI00645038
GKLQDRGPDVLTATVSGK		Isoform 1 of Inter-alpha-trypsin inhibitor heavy chain H4	IPI00896419
GKWERPFEVKDTEE		Isoform 1 of Alpha-1-antitrypsin	IPI00553177
GLAFTDVDVDSIK		Isoform 1 of Fibronectin	IPI00022418,IPI00339223,IPI00339227,IPI00339319,IPI00855785
GLIGPLIVCR		Ceruloplasmin	IPI00017601,IPI00947307
GLKLVDKFLED		Isoform 1 of Alpha-1-antitrypsin	IPI00553177
GLPRSVRPI		Isoform 1 of Gastrin/cholecystokinin type B receptor	IPI00027667-R
GLTTEEEFVEG		Transthyretin	IPI00022432,IPI00855916
GMADQDGLKPTIDKPSED		Inter-alpha-trypsin inhibitor heavy chain H1	IPI00292530,IPI00383338,IPI00877852,IPI00953675
GNDVTDIADDGCPKPPEIAH		Haptoglobin	IPI00641737
GNEITRGGSTSYGTGSETESPRNPSSA		Isoform 1 of Fibrinogen alpha chain	IPI00021885,IPI00029717
GNKPQGPPPPGKPQGPPPQGDN		Basic salivary proline-rich protein 2	IPI00552432
GNKPQGPPPPGKPQGPPPQGGS		Basic salivary proline-rich protein 2	IPI00552432
GNPEQTPVLKPEEEAPAPEVGA		Vitronectin	IPI00298971
GNPEQTPVLKPEEEAPAPEVGASKPEG		Vitronectin	IPI00298971
GNPITIFQERDPS		Glyceraldehyde-3-phosphate dehydrogenase	IPI00219018,IPI00788737,IPI00789134,IPI00795257,IPI00797221
GPEILDVPSTVQK		Isoform 1 of Fibronectin	IPI00022418,IPI00339223,IPI00339227,IPI00339319,IPI00855785
GPGLIYRQPNCDDPETEE		Alpha-2-HS-glycoprotein	IPI00953689
GPLDQLEKGGETA		Serpin peptidase inhibitor, clade D (Heparin cofactor), member 1	IPI00292950,IPI00879573
GPLDQLEKGGETAQS		Serpin peptidase inhibitor, clade D (Heparin cofactor), member 1	IPI00292950,IPI00879573
GPPLPQGPPPL		Histidine-rich glycoprotein	IPI00022371
GPPLPQGPPPLLPM		Histidine-rich glycoprotein	IPI00022371
GPPLPQGPPPLLPMSCSSCQH		Histidine-rich glycoprotein	IPI00022371
GPPPLLPMSCSSCQH		Histidine-rich glycoprotein	IPI00022371
GPQPLLVQSCKAVAEQ		Talin-1	IPI00298994
GPVTQEFWDNLE		Apolipoprotein A-I	IPI00021841
GPVTQEFWDNLEK		Apolipoprotein A-I	IPI00021841
GPVVPPCPGRIR		Alpha-2-HS-glycoprotein	IPI00953689
GQELCADYSEN		Isoform 1 of Vitamin D-binding protein	IPI00555812,IPI00954102
GQGTLSVVTMYH		Complement C3 (Fragment)	IPI00783987
GQYCYELDEK		Vitronectin	IPI00298971
GRDGAIDLGY		apolipoprotein F precursor	IPI00299435
GRDGAIDLGYDLLM		apolipoprotein F precursor	IPI00299435
GRDGAIDLGYDLLMTM		apolipoprotein F precursor	IPI00299435
GRDGAIDLGYDLLMTMA		apolipoprotein F precursor	IPI00299435
GSEMVVAGKLQDRGPDVLT		Isoform 1 of Inter-alpha-trypsin inhibitor heavy chain H4	IPI00896419
GSFSVLGVPAGPH		Calcium-activated chloride channel regulator 2	IPI00299094
GSGPPPPPPGPPPPPVS		Adenylyl cyclase-associated protein	IPI00939159
GSKGPLDQLEKGGETA		Serpin peptidase inhibitor, clade D (Heparin cofactor), member 1	IPI00292950,IPI00879573
GSKGPLDQLEKGGETAQS		Serpin peptidase inhibitor, clade D (Heparin cofactor), member 1	IPI00292950,IPI00879573
GSTGSWNSGSSGTGSTGNQNPGSPRPGS		Isoform 1 of Fibrinogen alpha chain	IPI00021885,IPI00029717
GSTGSWNSGSSGTGSTGNQNPGSPRPGSTG		Isoform 1 of Fibrinogen alpha chain	IPI00021885,IPI00029717
GSTGSWNSGSSGTGSTGNQNPGSPRPGSTGT		Isoform 1 of Fibrinogen alpha chain	IPI00021885,IPI00029717
GSTGTWNPGSSER		Isoform 1 of Fibrinogen alpha chain	IPI00021885,IPI00029717
GSTSYGTGSETESPRNPSSA		Isoform 1 of Fibrinogen alpha chain	IPI00021885,IPI00029717
GSWNSGSSGPGSTGNRNPGSSGTGGTA		Isoform 1 of Fibrinogen alpha chain	IPI00021885,IPI00029717
GTFEEVSGNVSPG		Isoform 1 of Fibrinogen alpha chain	IPI00021885,IPI00029717
GTPVAQMTEDAVDAER		Complement C3 (Fragment)	IPI00783987
GTQGKIVDLVKEL		Isoform 1 of Alpha-1-antitrypsin	IPI00553177
GVKLTDVAPVS		Isoform 2 of Apolipoprotein L1	IPI00186903,IPI00514475,IPI00914948
GVKLTDVAPVSF		Isoform 2 of Apolipoprotein L1	IPI00186903,IPI00514475,IPI00914948
GVVSLGSPSGEVSHP		Alpha-2-HS-glycoprotein	IPI00953689
GYLCLPKTA		Isoform 1 of EGF-containing fibulin-like extracellular matrix protein 1	IPI00029658,IPI00220813,IPI00220814,IPI00220815,IPI00894239,IPI00908496
HDFQDYGPCDPPPHN		Histidine-rich glycoprotein	IPI00022371
HDGDVVKGDSQFM		Putative uncharacterized protein ARHGDIG	IPI00924647-R
HELQEKLSPLGEEM		Apolipoprotein A-I	IPI00021841
HELQEKLSPLGEEMRD		Apolipoprotein A-I	IPI00021841
HFSVIDFNQN		Inter-alpha (Globulin) inhibitor H2	IPI00645038
HGPEILDVPSTVQ		Isoform 1 of Fibronectin	IPI00022418,IPI00339223,IPI00339227,IPI00339319,IPI00855785
HGPGLIYRQPNCDDPETEE		Alpha-2-HS-glycoprotein	IPI00953689
HGSPVDICTAKPRDIPMNPMC		Antithrombin-III	IPI00032179
HHPHCHDFQDYGPCDPPPH		Histidine-rich glycoprotein	IPI00022371
HHPHCHDFQDYGPCDPPPHN		Histidine-rich glycoprotein	IPI00022371
HKALYCEL		Serum paraoxonase/arylesterase 1	IPI00218732
HKEVTKEVVTSEDGSDCPEA		Isoform 1 of Fibrinogen alpha chain	IPI00021885,IPI00029717
HLIVTPSGCGEQ		Complement C3 (Fragment)	IPI00783987
HLSFLEKDL		Apolipoprotein A-IV	IPI00304273
HPPPPPPPPEY		Heterogeneous nuclear ribonucleoprotein L	IPI00027834,IPI00465225
HPVLLTEAPLNPK		Actin, cytoplasmic 1	IPI00021439,IPI00894365,IPI00894498
HPVLLTEAPLNPKA		Actin, cytoplasmic 1	IPI00021439,IPI00894365,IPI00894498
HPVLLTEAPLNPKAN		Actin, cytoplasmic 1	IPI00021439,IPI00894365,IPI00894498
HVDQVTTVKVPM		Isoform 1 of Alpha-1-antitrypsin	IPI00553177
HVKLVNEVTEF		Putative uncharacterized protein ALB	IPI00022434,IPI00745872
HYLDETEQWEK		Complement C3 (Fragment)	IPI00783987
ICVGCPRDIPTNSPELEE		Isoform LMW of Kininogen-1	IPI00215894,IPI00924859
IDDIDVRF		Apolipoprotein B-100	IPI00022229
IDDIDVRFQ		Apolipoprotein B-100	IPI00022229
IDKGQELCADYSEN		Isoform 1 of Vitamin D-binding protein	IPI00555812,IPI00954102
IDVACHPGY		Isoform 1 of Complement factor H	IPI00029739
IDVDVSKPDLTA		Vimentin	IPI00418471
IEKIQPSGGTNINEA		Inter-alpha (Globulin) inhibitor H2	IPI00645038
IFFLPDEGKLQ		Isoform 1 of Alpha-1-antitrypsin	IPI00553177
IGEIKEETTSHLRSCEY		Isoform LMW of Kininogen-1	IPI00215894,IPI00924859
IILVSDGDPTVGEL		Inter-alpha (Globulin) inhibitor H2	IPI00645038
IILVSDGDPTVGELK		Inter-alpha (Globulin) inhibitor H2	IPI00645038
IILVSDGDPTVGELKLS		Inter-alpha (Globulin) inhibitor H2	IPI00645038
IINTFHQY		Protein S100-A9	IPI00027462,IPI00939362
IITKFLENED		Isoform 1 of Alpha-1-antitrypsin	IPI00553177
IITTPPLKDF		Apolipoprotein B-100	IPI00022229
IIVNNEQPQQETQPAEG		Isoform 1 of EGF-containing fibulin-like extracellular matrix protein 1	IPI00029658,IPI00220813,IPI00220814,IPI00220815,IPI00894239,IPI00908496
ILDDLRAED		Inter-alpha (Globulin) inhibitor H2	IPI00645038
ILGSDVRVPSY		Apolipoprotein B-100	IPI00022229
ILSFDKSCAVAEY		Haptoglobin	IPI00641737
ILSKCCESASEDCMA		Isoform 1 of Vitamin D-binding protein	IPI00555812,IPI00954102
ILTEEPKVTQVY		Serum paraoxonase/arylesterase 1	IPI00218732
ILVSDGDPTVGEL		Inter-alpha (Globulin) inhibitor H2	IPI00645038
ILVSDGDPTVGELK		Inter-alpha (Globulin) inhibitor H2	IPI00645038
ILVSDGDPTVGELKLS		Inter-alpha (Globulin) inhibitor H2	IPI00645038
INKAVGDKLPECEADDGCPKPPEIAH		Haptoglobin	IPI00641737
INQLLCKLPTDSEL		Selenoprotein P	IPI00029061,IPI00847381
IPGGLSEAKPATPEIQE		Cystatin-A	IPI00032325,IPI00794081
IPMSIPPEVKF		Isoform 1 of Alpha-1-antitrypsin	IPI00553177
IPPADLSDQVPDTESE		Complement C3 (Fragment)	IPI00783987
IPPADLSDQVPDTESET		Complement C3 (Fragment)	IPI00783987
IPPADLSDQVPDTESETRILL		Complement C3 (Fragment)	IPI00783987
IPPADLSDQVPDTESETRILLQ		Complement C3 (Fragment)	IPI00783987
IPPADLSDQVPDTESETRILLQG		Complement C3 (Fragment)	IPI00783987
IPVCGQDQVTVAM		Prothrombin (Fragment)	IPI00019568
IQLTYNPDES		Isoform Gamma-B of Fibrinogen gamma chain	IPI00021891,IPI00877703
IQLTYNPDESSKPNMID		Isoform Gamma-B of Fibrinogen gamma chain	IPI00021891,IPI00877703
IQVVGDDLTVTNPK		Isoform alpha-enolase of Alpha-enolase	IPI00465248,IPI00759806
ISVTSIRPCAAETQ		Complement component C7	IPI00296608
ITGTYDLKSVLG		Isoform 1 of Alpha-1-antitrypsin	IPI00553177
ITKVFSNGADLSGVTEE		Isoform 1 of Alpha-1-antitrypsin	IPI00553177
ITLPVDFVTADKFDEN		Phosphoglycerate kinase 1	IPI00169383,IPI00916818
ITRGGSTSYGTGSETESPRNPSSA		Isoform 1 of Fibrinogen alpha chain	IPI00021885,IPI00029717
IVDLVKELDRDTVF		Isoform 1 of Alpha-1-antitrypsin	IPI00553177
IVDLVKELDRDTVFA		Isoform 1 of Alpha-1-antitrypsin	IPI00553177
IVTNWDDME		Actin, cytoplasmic 1	IPI00021439,IPI00894365,IPI00894498
IVTNWDDMEK		Actin, cytoplasmic 1	IPI00021439,IPI00894365,IPI00894498
IYRQPNCDDPETEE		Alpha-2-HS-glycoprotein	IPI00953689
IYRQPNCDDPETEEA		Alpha-2-HS-glycoprotein	IPI00953689
KAADDTWEPFASGKTSES		Transthyretin	IPI00022432,IPI00855916
KITPNLAEF		Isoform 1 of Alpha-1-antitrypsin	IPI00553177
KIYPTVNCQPLG		Isoform LMW of Kininogen-1	IPI00215894,IPI00924859
KLPECEADDGCPKPPE		Haptoglobin	IPI00641737
KLQDRGPDVLTATVSGK		Isoform 1 of Inter-alpha-trypsin inhibitor heavy chain H4	IPI00896419
KNSIYDPLPT		geranylgeranyl diphosphate synthase 1 isoform B	IPI00658186-R
KPVDPDGPENGPP		Isoform 1A of Desmocollin-1	IPI00216099,IPI00386975
KPVPDLVPGNFK		Isoform 1 of Fibrinogen alpha chain	IPI00021885,IPI00029717
KPVPDLVPGNFKS		Isoform 1 of Fibrinogen alpha chain	IPI00021885,IPI00029717
KVEQAVETEPEP		Apolipoprotein E	IPI00021842
KVFLDCCNYITEL		Complement C3 (Fragment)	IPI00783987
KVQPYLDDF		Apolipoprotein A-I	IPI00021841
LDCCNYITELR		Complement C3 (Fragment)	IPI00783987
LDDFQKKW		Apolipoprotein A-I	IPI00021841
LDFTELDVAAEK		Angiotensinogen	IPI00032220
LDNWDSVTST		Apolipoprotein A-I	IPI00021841
LDNWDSVTSTF		Apolipoprotein A-I	IPI00021841
LDNWDSVTSTFS		Apolipoprotein A-I	IPI00021841
LEDALQQAKED		Keratin, type II cytoskeletal 1	IPI00220327
LEPLDGKLAS		dynactin 1 isoform 4	IPI00914026-R
LGADMEDVCGRLV		Apolipoprotein E	IPI00021842
LGCLVKDY		Putative uncharacterized protein DKFZp686N02209	IPI00384938,IPI00423463,IPI00423464,IPI00423466,IPI00448925,IPI00645363,IPI00736860,IPI00784817,IPI00784842,IPI00785084,IPI00816314,IPI00876888,IPI00930124
LGEFVSETESRGSES		Isoform 1 of Fibrinogen alpha chain	IPI00021885,IPI00029717
LGMESCGIHETTFN		Actin, cytoplasmic 1	IPI00021439,IPI00894365,IPI00894498
LGNQEPGGQTAL		55 kDa protein	IPI00029863,IPI00879231
LGPVTQEFWDNLE		Apolipoprotein A-I	IPI00021841
LGPVTQEFWDNLEK		Apolipoprotein A-I	IPI00021841
LGPVTQEFWDNLEKETEG		Apolipoprotein A-I	IPI00021841
LGSDVRVPSY		Apolipoprotein B-100	IPI00022229
LGTKADTHDEILEG		Isoform 1 of Alpha-1-antitrypsin	IPI00553177
LGTLSGIGTLDG		Isoform 1 of Fibrinogen alpha chain	IPI00021885,IPI00029717
LGYEYVTAIR		Serotransferrin	IPI00022463
LIILVSDGDPTVGE		Inter-alpha (Globulin) inhibitor H2	IPI00645038
LIILVSDGDPTVGEL		Inter-alpha (Globulin) inhibitor H2	IPI00645038
LIILVSDGDPTVGELK		Inter-alpha (Globulin) inhibitor H2	IPI00645038
LIILVSDGDPTVGELKLS		Inter-alpha (Globulin) inhibitor H2	IPI00645038
LIKQNCELFEQ		Putative uncharacterized protein ALB	IPI00022434,IPI00745872
LIVTPSGCGEQ		Complement C3 (Fragment)	IPI00783987
LLDNWDSVTS		Apolipoprotein A-I	IPI00021841
LLDNWDSVTSTF		Apolipoprotein A-I	IPI00021841
LLEQPEIQVAH		55 kDa protein	IPI00029863,IPI00879231
LLKLGNQEPGGQTAL		55 kDa protein	IPI00029863,IPI00879231
LLPAQLPAEKEVGPPLPQEA		Isoform 1 of Extracellular matrix protein 1	IPI00003351,IPI00006969,IPI00645849,IPI00909747
LLPNLNDIVAVGPEH		Serum paraoxonase/arylesterase 1	IPI00218732
LLTEAPLNPKA		Actin, aortic smooth muscle	IPI00008603,IPI00021428,IPI00023006,IPI00025416,IPI00930343
LLTPRNQEACELSNN		Apolipoprotein M	IPI00030739,IPI00645213
LLYCDLPEPR		Serotransferrin	IPI00022463
LNAVPTKEM		Putative uncharacterized protein ACY1	IPI00791053-R
LPDEGKLQHLEN		Isoform 1 of Alpha-1-antitrypsin	IPI00553177
LPECEADDGCPKPPE		Haptoglobin	IPI00641737
LPELPDVELPTNKDVCDPGN		Isoform 1 of Vitamin D-binding protein	IPI00555812,IPI00954102
LPGPPDVPDH		Isoform 1 of Inter-alpha-trypsin inhibitor heavy chain H4	IPI00896419
LPGPPDVPDHA		Isoform 1 of Inter-alpha-trypsin inhibitor heavy chain H4	IPI00896419
LPPAGSPPDSHVL		Alpha-2-HS-glycoprotein	IPI00953689
LPPAGSPPDSHVLL		Alpha-2-HS-glycoprotein	IPI00953689
LPPAGSPPDSHVLLA		Alpha-2-HS-glycoprotein	IPI00953689
LPSLELPVLH		Apolipoprotein B-100	IPI00022229
LPVADQDQCIRHYEG		Haptoglobin	IPI00641737
LQDRGPDVLTA		Isoform 1 of Inter-alpha-trypsin inhibitor heavy chain H4	IPI00896419
LRPAPPPISGGG		Fibrinogen beta chain	IPI00298497
LRTEGDGVYTLNNE		Haptoglobin	IPI00641737
LSTLSEKAKPALED		Apolipoprotein A-I	IPI00021841
LTYNPDESSKPNM		Isoform Gamma-B of Fibrinogen gamma chain	IPI00021891,IPI00877703
LVDSGAQVSVVHPNL		Retroviral-like aspartic protease 1	IPI00102281
LVRPGTALEL		Isoform DPI of Desmoplakin	IPI00013933,IPI00217182
LVVDNGSGMCKAGFAGDD		Actin, cytoplasmic 1	IPI00021439,IPI00894365,IPI00894498
LVVDNGSGMCKAGFAGDDAPR		Actin, cytoplasmic 1	IPI00021439,IPI00894365,IPI00894498
LYDATYETKE		Cofilin-1	IPI00012011
LYTCALIDALSALG		Isoform 2 of Putative sodium-coupled neutral amino acid transporter 7	IPI00885114-R
MADQDGLKPTIDKPSED		Inter-alpha-trypsin inhibitor heavy chain H1	IPI00292530,IPI00383338,IPI00877852,IPI00953675
MDLGTLSGIGTLDG		Isoform 1 of Fibrinogen alpha chain	IPI00021885,IPI00029717
MELERPGGNEITRGGSTS		Isoform 1 of Fibrinogen alpha chain	IPI00021885,IPI00029717
MGPTVSPICLPGTSSDY		Complement C1s subcomponent	IPI00017696,IPI00749179
MKGLIDEVNQDF		Isoform 1 of Fibrinogen alpha chain	IPI00021885,IPI00029717
MLGEFVSETESRGSES		Isoform 1 of Fibrinogen alpha chain	IPI00021885,IPI00029717
MLPVADQDQCIRHYEG		Haptoglobin	IPI00641737
MNKSLKFGCGGARQSQL		potassium channel tetramerisation domain containing 1 isoform b	IPI00174853-R
MPICLPSKDY		Haptoglobin	IPI00641737
MPLDVQADRED		Isoform 1 of Fibronectin	IPI00022418,IPI00339223,IPI00339227,IPI00339319,IPI00855785
MPLLPADFHKEN		Serpin peptidase inhibitor, clade D (Heparin cofactor), member 1	IPI00292950,IPI00879573
MQVTDVQDNSIS		Isoform 1 of Fibronectin	IPI00022418,IPI00339223,IPI00339227,IPI00339319,IPI00855785
MRLRCNGDNDCGDFSDEDDCES		Complement component C9	IPI00022395
MSKYQEDTCYGDAG		Haptoglobin	IPI00641737
MWISKQEYDES		Actin, cytoplasmic 1	IPI00021439,IPI00894365,IPI00894498
MYPMEPKDLEF		Nebulin	IPI00303335-R
NALFQDKLGEVNTYAGDL		Apolipoprotein A-IV	IPI00304273
NCGPPPTLSF		C4b-binding protein alpha chain	IPI00021727,IPI00855766,IPI00880200
NDVTDIADDGCPKPPE		Haptoglobin	IPI00641737
NDVTDIADDGCPKPPEIAH		Haptoglobin	IPI00641737
NEITRGGSTSYGTGSETESPRNPSSA		Isoform 1 of Fibrinogen alpha chain	IPI00021885,IPI00029717
NILSKCCESASEDCMA		Isoform 1 of Vitamin D-binding protein	IPI00555812,IPI00954102
NILTEEPKVTQVY		Serum paraoxonase/arylesterase 1	IPI00218732
NIMEILRGD		Isoform 1 of Fibrinogen alpha chain	IPI00021885,IPI00029717
NIMEILRGDF		Isoform 1 of Fibrinogen alpha chain	IPI00021885,IPI00029717
NIMEILRGDFSS		Isoform 1 of Fibrinogen alpha chain	IPI00021885,IPI00029717
NIMEILRGDFSSA		Isoform 1 of Fibrinogen alpha chain	IPI00021885,IPI00029717
NIMEILRGDFSSANN		Isoform 1 of Fibrinogen alpha chain	IPI00021885,IPI00029717
NIPTVNENLEN		Lumican	IPI00020986
NIRVLDPFT		cDNA FLJ54957, highly similar to Transketolase	IPI00643920,IPI00789310,IPI00792641,IPI00793119,IPI00940673,IPI00942979
NKIADFELPTIIVPEQ		Apolipoprotein B-100	IPI00022229
NKITPNLAEFA		Isoform 1 of Alpha-1-antitrypsin	IPI00553177
NKPEVLEVTLN		Angiotensinogen	IPI00032220
NLDVSLQLPS		Complement C3 (Fragment)	IPI00783987
NLGLLDPNS		Inter-alpha (Globulin) inhibitor H2	IPI00645038
NLGLLDPNSVS		Inter-alpha (Globulin) inhibitor H2	IPI00645038
NLGLLDPNSVSL		Inter-alpha (Globulin) inhibitor H2	IPI00645038
NLIKQNCELFEQ		Putative uncharacterized protein ALB	IPI00022434,IPI00745872
NLKLLDNWD		Apolipoprotein A-I	IPI00021841
NLKLLDNWDS		Apolipoprotein A-I	IPI00021841
NLVINCEVFDPQEH		Histidine-rich glycoprotein	IPI00022371
NMGGDPITVIDE		cDNA FLJ55673, highly similar to Complement factor B	IPI00019591,IPI00939824
NMGGDPITVIDEIR		cDNA FLJ55673, highly similar to Complement factor B	IPI00019591,IPI00939824
NNLGLLDPNS		Inter-alpha (Globulin) inhibitor H2	IPI00645038
NNLGLLDPNSVS		Inter-alpha (Globulin) inhibitor H2	IPI00645038
NPGSPRPGSTGTWNPG		Isoform 1 of Fibrinogen alpha chain	IPI00021885,IPI00029717
NPGSPRPGSTGTWNPGSSE		Isoform 1 of Fibrinogen alpha chain	IPI00021885,IPI00029717
NPQACENWLRG		cDNA FLJ54471, highly similar to Complement C1r subcomponent	IPI00296165
NPQACENWLRGK		cDNA FLJ54471, highly similar to Complement C1r subcomponent	IPI00296165
NPYMKLAPGEL		Apolipoprotein B-100	IPI00022229
NPYYYVDGD		Isoform 1 of Inter-alpha-trypsin inhibitor heavy chain H3	IPI00028413,IPI00876950,IPI00953573
NQNPGSPRPGSTGTWNPG		Isoform 1 of Fibrinogen alpha chain	IPI00021885,IPI00029717
NQNPGSPRPGSTGTWNPGS		Isoform 1 of Fibrinogen alpha chain	IPI00021885,IPI00029717
NSLFEYQKNN		Isoform 1 of Fibrinogen alpha chain	IPI00021885,IPI00029717
NSLLDTVPVRSS		Isoform 2 of Phospholipid transfer protein	IPI00217778,IPI00643034,IPI00909702
NSVDELNNNVEA		Fibrinogen beta chain	IPI00298497
NTVLSGGTTMYPGIADR		Actin, cytoplasmic 1	IPI00021439,IPI00894365,IPI00894498
NVPSGTDTGDPQSKPLGDWAA		Isoform 2 of Apolipoprotein L1	IPI00186903,IPI00514475,IPI00914948
NVVIACLVQG		SNC66 protein	IPI00383164,IPI00386524,IPI00386879,IPI00423460,IPI00423462,IPI00426060,IPI00449920,IPI00647704
NVVQLLPGVGT		apolipoprotein F precursor	IPI00299435
NWRDPDQTDGLG		Isoform 1 of Gelsolin	IPI00026314,IPI00513782,IPI00646773,IPI00647556,IPI00796316
NWYVDGVEVHN		Putative uncharacterized protein DKFZp686N02209	IPI00384938,IPI00423463,IPI00423464,IPI00423466,IPI00448925,IPI00645363,IPI00736860,IPI00784817,IPI00784842,IPI00785084,IPI00816314,IPI00876888,IPI00930124
NYPHTSVTDV		Inter-alpha (Globulin) inhibitor H2	IPI00645038
NYPHTSVTDVTQ		Inter-alpha (Globulin) inhibitor H2	IPI00645038
NYPHTSVTDVTQN		Inter-alpha (Globulin) inhibitor H2	IPI00645038
NYPHTSVTDVTQNN		Inter-alpha (Globulin) inhibitor H2	IPI00645038
PADLSDQVPDTESETR		Complement C3 (Fragment)	IPI00783987
PAVSRVMN		Isoform 1 of Inter-alpha-trypsin inhibitor heavy chain H4	IPI00896419
PDSPGSGNARPNNPD		Isoform 1 of Fibrinogen alpha chain	IPI00021885,IPI00029717
PGVTQPPGTQENGTPD		Isoform 1 of UPF0469 protein KIAA0907	IPI00401900-R
PLLPADFHKEN		Serpin peptidase inhibitor, clade D (Heparin cofactor), member 1	IPI00292950,IPI00879573
PPADLSDQVPDTES		Complement C3 (Fragment)	IPI00783987
PPADLSDQVPDTESET		Complement C3 (Fragment)	IPI00783987
PPADLSDQVPDTESETR		Complement C3 (Fragment)	IPI00783987
PPADLSDQVPDTESETRILLQG		Complement C3 (Fragment)	IPI00783987
PVLLTEAPLNPK		Actin, cytoplasmic 1	IPI00021439,IPI00894365,IPI00894498
PVLLTEAPLNPKA		Actin, cytoplasmic 1	IPI00021439,IPI00894365,IPI00894498
QAEAKSYFEK		Apolipoprotein A-II	IPI00021854
QAKEPCVESLVSQY		Apolipoprotein A-II	IPI00021854
QAKEPCVESLVSQYF		Apolipoprotein A-II	IPI00021854
QAKEPCVESLVSQYFQ		Apolipoprotein A-II	IPI00021854
QAMDIHFH		Isoform 1 of Clusterin	IPI00291262,IPI00400826,IPI00795633,IPI00954954
QANCYEEVKDRC		Cofilin-1	IPI00012011
QANCYEEVKDRCT		Cofilin-1	IPI00012011
QAVETEPEPELR		Apolipoprotein E	IPI00021842
QDKLGEVNTYA		Apolipoprotein A-IV	IPI00304273
QDKTLSLPELEQ		Apolipoprotein A-IV	IPI00304273
QDPESLQDRGEGKVA		Plasma protease C1 inhibitor	IPI00291866,IPI00479178,IPI00877698,IPI00877850,IPI00879796,IPI00879931
QDRGPDVLTATVSGK		Isoform 1 of Inter-alpha-trypsin inhibitor heavy chain H4	IPI00896419
QDSPGNKDFLQSL		55 kDa protein	IPI00029863,IPI00879231
QDYGPCDPPPH		Histidine-rich glycoprotein	IPI00022371
QEDERIVLVDNKCK		Immunoglobulin J chain	IPI00178926,IPI00947235
QEFWDNLEKETEG		Apolipoprotein A-I	IPI00021841
QEHPSCPGPRELEAS		Isoform 1 of Ficolin-3	IPI00293925,IPI00419744
QEKLSPLGEEM		Apolipoprotein A-I	IPI00021841
QEKLSPLGEEMRD		Apolipoprotein A-I	IPI00021841
QELLRTLNQPDS		Isoform 1 of Alpha-1-antitrypsin	IPI00553177
QEVKPCDFPEIQH		Complement factor H-related protein 4	IPI00021578,IPI00644977
QFTLPKSVSDG		Apolipoprotein B-100	IPI00022229
QGPPPLLPMSCSSCQH		Histidine-rich glycoprotein	IPI00022371
QGQYDLDPLPPFPDH		Microfibrillar-associated protein 2	IPI00022621,IPI00644827
QHFYDGSEIVVA		Isoform 1 of Inter-alpha-trypsin inhibitor heavy chain H3	IPI00028413,IPI00876950,IPI00953573
QHVHPEETGGSDRYCN		Ribonuclease 4	IPI00029699
QIDDIDVRF		Apolipoprotein B-100	IPI00022229
QKDSYVGDEA		Actin, aortic smooth muscle	IPI00008603,IPI00021428,IPI00023006,IPI00025416,IPI00930343
QKIGDNLREL		Apolipoprotein A-IV	IPI00304273
QKIGDNLRELQ		Apolipoprotein A-IV	IPI00304273
QKKWQEEMEL		Apolipoprotein A-I	IPI00021841
QKKWQEEMELY		Apolipoprotein A-I	IPI00021841
QKLHELQEKLSPLGEEMRD		Apolipoprotein A-I	IPI00021841
QKQVKDNENVVNEY		Fibrinogen beta chain	IPI00298497
QKVEPLRAEL		Apolipoprotein A-I	IPI00021841
QKVEPLRAELQE		Apolipoprotein A-I	IPI00021841
QKVEPLRAELQEG		Apolipoprotein A-I	IPI00021841
QKVPTADLED		Isoform 1 of Vitamin D-binding protein	IPI00555812,IPI00954102
QLTYNPDES		Isoform Gamma-B of Fibrinogen gamma chain	IPI00021891,IPI00877703
QLTYNPDESSKPNMID		Isoform Gamma-B of Fibrinogen gamma chain	IPI00021891,IPI00877703
QLTYNPDESSKPNMIDA		Isoform Gamma-B of Fibrinogen gamma chain	IPI00021891,IPI00877703
QNMFCAGHPSL		cDNA FLJ54471, highly similar to Complement C1r subcomponent	IPI00296165
QNPGSPRPGSTGTWNPGS		Isoform 1 of Fibrinogen alpha chain	IPI00021885,IPI00029717
QQEAVEGGCSHLG		Isoform 1 of Collagen alpha-1(III) chain	IPI00021033,IPI00167087
QQQQQQQQQQQQQQQQQQQ		Mediator of RNA polymerase II transcription subunit 12	IPI00004068,IPI00019205,IPI00022831,IPI00033606,IPI00061523,IPI00064200,IPI00064201,IPI00064202,IPI00165946,IPI00170880,IPI00180154,IPI00215632,IPI00216243,IPI00220079,IPI00220080,IPI00220081,IPI00220082,IPI00288960,IPI00300277,IPI00337426,IPI00382692,IPI
QRADDKVYPGEQ		Ceruloplasmin	IPI00017601,IPI00947307
QRADDKVYPGEQY		Ceruloplasmin	IPI00017601,IPI00947307
QRLEPYADQLR		Apolipoprotein A-IV	IPI00304273
QRQCNNPPPQNGGSPCSGPASETLDCS		Complement component C8 beta chain	IPI00294395
QSEEIDCNDKDLFKAVDA		Isoform LMW of Kininogen-1	IPI00215894,IPI00924859
QSPGEGDGNCVTRIY		Ceruloplasmin	IPI00017601,IPI00947307
QSPGEGDGNCVTRIYH		Ceruloplasmin	IPI00017601,IPI00947307
QTVTDYGKDL		Apolipoprotein A-II	IPI00021854
QTVTDYGKDLMEKVK		Apolipoprotein A-II	IPI00021854
QTVVVKEITIH		Podocalyxin-like protein 1 precursor	IPI00299116,IPI00604773,IPI00926421
QVAEKPMEGES		Isoform 1 of Inter-alpha-trypsin inhibitor heavy chain H4	IPI00896419
QVGGPSLTSDLQA		Vitronectin	IPI00298971
QVGGPSLTSDLQAQS		Vitronectin	IPI00298971
QVKDNENVVNEY		Fibrinogen beta chain	IPI00298497
QVLLPSKDVMQGTDEH		Putative uncharacterized protein IGHM	IPI00892870,IPI00896380,IPI00939620,IPI00940716,IPI00940918,IPI00941355,IPI00941961,IPI00946337,IPI00952640
QVRPEHPAETEYD		Isoform Gamma-B of Fibrinogen gamma chain	IPI00021891,IPI00877703
QVVGDDLTVTNPK		Isoform alpha-enolase of Alpha-enolase	IPI00465248,IPI00759806
QYDCLGCVHP		Isoform LMW of Kininogen-1	IPI00215894,IPI00924859
QYDCLGCVHPIS		Isoform LMW of Kininogen-1	IPI00215894,IPI00924859
QYFQTVTDYGKDLME		Apolipoprotein A-II	IPI00021854
RCPGCGQGVQAGCPGGCVEE		Insulin-like growth factor-binding protein 6	IPI00029235
REQLGPVTQEF		Apolipoprotein A-I	IPI00021841
RFISLGEAC		Complement C3 (Fragment)	IPI00783987
RNVSTGDVNVE		Keratin, type I cytoskeletal 10	IPI00009865
RPAPPPISGGGYR		Fibrinogen beta chain	IPI00298497
RPDSPGSGNARPNNPDW		Isoform 1 of Fibrinogen alpha chain	IPI00021885,IPI00029717
RPFEVKDTEEED		Isoform 1 of Alpha-1-antitrypsin	IPI00553177
RPGSTGTWNPGSSE		Isoform 1 of Fibrinogen alpha chain	IPI00021885,IPI00029717
SAVVGEPGITVTHLA		cDNA FLJ54957, highly similar to Transketolase	IPI00643920,IPI00789310,IPI00792641,IPI00793119,IPI00940673,IPI00942979
SCRPNDVTCVF		Isoform D of Fibulin-1	IPI00296534
SDGRLPFF		Bone morphogenetic protein 1 isoform 1, variant (Fragment)	IPI00923496-R
SDPITVTVPVEVSR		Isoform 1 of Clusterin	IPI00291262,IPI00400826,IPI00795633,IPI00954954
SDPNMIPDGDF		Complement C4-A	IPI00032258,IPI00418163,IPI00643525,IPI00654875,IPI00843913,IPI00887154,IPI00889723,IPI00892547,IPI00892604,IPI00937598
SDQVPDTESETRILLQG		Complement C3 (Fragment)	IPI00783987
SDVRVPSYT		Apolipoprotein B-100	IPI00022229
SDYIHPVCLPDRET		Prothrombin (Fragment)	IPI00019568
SEETKENEGFTVTAE		Complement C3 (Fragment)	IPI00783987
SEETKENEGFTVTAEGKG		Complement C3 (Fragment)	IPI00783987
SEETKENEGFTVTAEGKGQG		Complement C3 (Fragment)	IPI00783987
SEETKENEGFTVTAEGKGQGTLS		Complement C3 (Fragment)	IPI00783987
SFIDKGQELCADYSEN		Isoform 1 of Vitamin D-binding protein	IPI00555812,IPI00954102
SFRPDSPGSGNARPNNPDW		Isoform 1 of Fibrinogen alpha chain	IPI00021885,IPI00029717
SGGGGGGGLGSGGSIR		Keratin, type I cytoskeletal 9	IPI00019359
SGPPPPPPGPPPPPVS		Adenylyl cyclase-associated protein	IPI00939159
SHDELPRTFQ		Apolipoprotein B-100	IPI00022229
SHGPPLPQGPPPL		Histidine-rich glycoprotein	IPI00022371
SHGPPLPQGPPPLLPM		Histidine-rich glycoprotein	IPI00022371
SIIAEVKAQYED		Keratin, type II cytoskeletal 1	IPI00220327
SILGSDVRVP		Apolipoprotein B-100	IPI00022229
SILGSDVRVPSY		Apolipoprotein B-100	IPI00022229
SIPVCGQDQVTVAM		Prothrombin (Fragment)	IPI00019568
SKYQEDTCYGDAG		Haptoglobin	IPI00641737
SKYQEDTCYGDAGSA		Haptoglobin	IPI00641737
SLAELGGHLDQQVEE		Apolipoprotein A-IV	IPI00304273
SLGECCDVEDSTTCFNA		Isoform 1 of Vitamin D-binding protein	IPI00555812,IPI00954102
SLPTEDCENEKEQAVH		apolipoprotein F precursor	IPI00299435
SLRPAPPPISGG		Fibrinogen beta chain	IPI00298497
SLSKLGDVYVND		Phosphoglycerate kinase 1	IPI00169383,IPI00916818
SLTETIEGVDAEDGHGPGEQ		cDNA FLJ55673, highly similar to Complement factor B	IPI00019591,IPI00939824
SLTETIEGVDAEDGHGPGEQQ		cDNA FLJ55673, highly similar to Complement factor B	IPI00019591,IPI00939824
SLTSDLQAQSKGNPEQ		Vitronectin	IPI00298971
SNCCSINSPPLYCDS		Isoform 1 of Vitamin D-binding protein	IPI00555812,IPI00954102
SNGADLSGVTEE		Isoform 1 of Alpha-1-antitrypsin	IPI00553177
SPAFQHPPTEF		Isoform 1 of Clusterin	IPI00291262,IPI00400826,IPI00795633,IPI00954954
SPAVIDSPLKLE		Isoform 2 of Phospholipid transfer protein	IPI00217778,IPI00643034,IPI00909702
SPAVITDKVIPACLPSPNY		Plasminogen	IPI00019580
SPGEGDGNCVTRIY		Ceruloplasmin	IPI00017601,IPI00947307
SPGEGDGNCVTRIYH		Ceruloplasmin	IPI00017601,IPI00947307
SPLDEENLTQEN		cDNA FLJ35730 fis, clone TESTI2003131, highly similar to ALPHA-1-ANTICHYMOTRYPSIN	IPI00550991,IPI00847635
SPMLGEFVSETES		Isoform 1 of Fibrinogen alpha chain	IPI00021885,IPI00029717
SPMLGEFVSETESRGSES		Isoform 1 of Fibrinogen alpha chain	IPI00021885,IPI00029717
SPPDSHVLLA		Alpha-2-HS-glycoprotein	IPI00953689
SPPLEQCVPDRGQQYQGRLA		Prothrombin (Fragment)	IPI00019568
SPPLYCDSEIDAELKNI		Isoform 1 of Vitamin D-binding protein	IPI00555812,IPI00954102
SPPLYCDSEIDAELKNIL		Isoform 1 of Vitamin D-binding protein	IPI00555812,IPI00954102
SPRPGSTGTWNPG		Isoform 1 of Fibrinogen alpha chain	IPI00021885,IPI00029717
SPRPGSTGTWNPGSSER		Isoform 1 of Fibrinogen alpha chain	IPI00021885,IPI00029717
SPVGAGNPPDCDS		Isoform 3 of Contactin-associated protein-like 3B	IPI00255103,IPI00643809,IPI00647097,IPI00869069,IPI00903167
SPYEPLNFH		Isoform 1 of Clusterin	IPI00291262,IPI00400826,IPI00795633,IPI00954954
SRPRVTEPISAESGE		Isoform 2 of Apolipoprotein L1	IPI00186903,IPI00514475,IPI00914948
SRPRVTEPISAESGEQVER		Isoform 2 of Apolipoprotein L1	IPI00186903,IPI00514475,IPI00914948
SSFIDKGQELCADYSEN		Isoform 1 of Vitamin D-binding protein	IPI00555812,IPI00954102
SSPMQVGAVER		hypothetical protein XP_002343656	IPI00935321-R
SSSKGSLGGGFSSGGFSGGS		Keratin, type I cytoskeletal 10	IPI00009865
STSNLDMDFRGAF		Isoform 2 of Phospholipid transfer protein	IPI00217778,IPI00643034,IPI00909702
STSYGTGSETESPRNPSSA		Isoform 1 of Fibrinogen alpha chain	IPI00021885,IPI00029717
SVKLGHPDTLNQGEFK		Protein S100-A9	IPI00027462,IPI00939362
SVKLGHPDTLNQGEFKE		Protein S100-A9	IPI00027462,IPI00939362
SVVAPPPVVLLPDVETPSEE		Plasminogen	IPI00019580
SWNSGSSGPGSTGNRNPGSSGTGGTA		Isoform 1 of Fibrinogen alpha chain	IPI00021885,IPI00029717
SYFVELGTQPAT		Apolipoprotein A-II	IPI00021854
SYGTGSETESPRNPSSA		Isoform 1 of Fibrinogen alpha chain	IPI00021885,IPI00029717
TAALGCLVKDY		Putative uncharacterized protein DKFZp686N02209	IPI00384938,IPI00423463,IPI00423464,IPI00423466,IPI00448925,IPI00645363,IPI00736860,IPI00784817,IPI00784842,IPI00785084,IPI00816314,IPI00876888,IPI00930124
TAFCKAQGFTED		Prostaglandin-H2 D-isomerase	IPI00013179,IPI00514285
TALYYATQNCLG		apolipoprotein F precursor	IPI00299435
TCHVLDPTPVARC		Alpha-2-HS-glycoprotein	IPI00953689
TDKIIEVEE		Isoform D of Fibulin-1	IPI00296534
TDQVLSVLKGEE		Apolipoprotein C-II	IPI00021856
TDYGKDLMEKV		Apolipoprotein A-II	IPI00021854
TECCQAADKAACL		Putative uncharacterized protein ALB	IPI00022434,IPI00745872
TEDAVDAERL		Complement C3 (Fragment)	IPI00783987
TEGDGVYTLNNE		Haptoglobin	IPI00641737
TEGDGVYTLNNEK		Haptoglobin	IPI00641737
TEILTADMDAER		Complement factor I	IPI00291867,IPI00796990,IPI00935408
TFEEVSGNVSPG		Isoform 1 of Fibrinogen alpha chain	IPI00021885,IPI00029717
TFEEVSGNVSPGT		Isoform 1 of Fibrinogen alpha chain	IPI00021885,IPI00029717
TGILSFDKSC		Haptoglobin	IPI00641737
TGILSFDKSCAVAEY		Haptoglobin	IPI00641737
TGTWNPGSSE		Isoform 1 of Fibrinogen alpha chain	IPI00021885,IPI00029717
TGTYDLKSVLG		Isoform 1 of Alpha-1-antitrypsin	IPI00553177
THDIITKFL		Isoform 1 of Alpha-1-antitrypsin	IPI00553177
THDIITKFLEN		Isoform 1 of Alpha-1-antitrypsin	IPI00553177
TIEGLQPTVEY		Isoform 1 of Fibronectin	IPI00022418,IPI00339223,IPI00339227,IPI00339319,IPI00855785
TILDDLRAEDH		Inter-alpha (Globulin) inhibitor H2	IPI00645038
TKLPGFDSCGKTEIAE		Hyaluronan-binding protein 2	IPI00746623
TKVFSNGADLSGVTEE		Isoform 1 of Alpha-1-antitrypsin	IPI00553177
TLCSDKDLSRPDF		Isoform 2 of Neuronal migration protein doublecortin	IPI00220076-R
TLEIPGNSDPNMIPDGDF		Complement C4-A	IPI00032258,IPI00418163,IPI00643525,IPI00654875,IPI00843913,IPI00887154,IPI00889723,IPI00892547,IPI00892604,IPI00937598
TLEIPGNSDPNMIPDGDFNS		Complement C4-A	IPI00032258,IPI00418163,IPI00643525,IPI00654875,IPI00843913,IPI00887154,IPI00889723,IPI00892547,IPI00892604,IPI00937598
TLRETYGEM		Putative uncharacterized protein ALB	IPI00022434,IPI00745872
TLSLPELEQ		Apolipoprotein A-IV	IPI00304273
TLSVVTMYH		Complement C3 (Fragment)	IPI00783987
TNEIQVVNEEPQR		Golgi membrane protein 1	IPI00171411,IPI00759659,IPI00936772
TNFDNDIALVRL		Complement C1s subcomponent	IPI00017696,IPI00749179
TPDVSSALDKLKEF		Apolipoprotein C-I	IPI00021855
TPEVTCVVVDVSH		Putative uncharacterized protein DKFZp686N02209	IPI00384938,IPI00423463,IPI00423464,IPI00423466,IPI00448925,IPI00645363,IPI00736860,IPI00784817,IPI00784842,IPI00785084,IPI00816314,IPI00876888,IPI00930124
TPFVTHPGYDT		Isoform 1 of Fibronectin	IPI00022418,IPI00339223,IPI00339227,IPI00339319,IPI00855785
TPFVTHPGYDTGN		Isoform 1 of Fibronectin	IPI00022418,IPI00339223,IPI00339227,IPI00339319,IPI00855785
TPFVTHPGYDTGNG		Isoform 1 of Fibronectin	IPI00022418,IPI00339223,IPI00339227,IPI00339319,IPI00855785
TPTLVEVSRNLGKVG		Putative uncharacterized protein ALB	IPI00022434,IPI00745872
TPVAQMTEDAVDAER		Complement C3 (Fragment)	IPI00783987
TPVAQMTEDAVDAERL		Complement C3 (Fragment)	IPI00783987
TPVAQMTEDAVDAERLK		Complement C3 (Fragment)	IPI00783987
TPVLKPEEEAPAPEV		Vitronectin	IPI00298971
TPVLKPEEEAPAPEVGASKPEG		Vitronectin	IPI00298971
TPVLKPEEEAPAPEVGASKPEGID		Vitronectin	IPI00298971
TPVVLPRSLDFTELDVAAEK		Angiotensinogen	IPI00032220
TQEFWDNLE		Apolipoprotein A-I	IPI00021841
TQEFWDNLEK		Apolipoprotein A-I	IPI00021841
TQQPQQDEMPSPTFLT		Apolipoprotein C-II	IPI00021856
TRFISLGEAC		Complement C3 (Fragment)	IPI00783987
TSNLDMDFRGAF		Isoform 2 of Phospholipid transfer protein	IPI00217778,IPI00643034,IPI00909702
TSYGTGSETESPRNPSS		Isoform 1 of Fibrinogen alpha chain	IPI00021885,IPI00029717
TSYGTGSETESPRNPSSA		Isoform 1 of Fibrinogen alpha chain	IPI00021885,IPI00029717
TSYGTGSETESPRNPSSAG		Isoform 1 of Fibrinogen alpha chain	IPI00021885,IPI00029717
TTMYPGIADR		Actin, aortic smooth muscle	IPI00008603,IPI00021428,IPI00023006,IPI00025416,IPI00930343
TTSSGSGPFTDVR		Isoform 1 of Fibronectin	IPI00022418,IPI00339223,IPI00339227,IPI00339319,IPI00855785
TTSSGSGPFTDVRA		Isoform 1 of Fibronectin	IPI00022418,IPI00339223,IPI00339227,IPI00339319,IPI00855785
TVDQVKDLYS		Ceruloplasmin	IPI00017601,IPI00947307
TVGMDMDEDDDFSKW		Apolipoprotein B-100	IPI00022229
TVGMDMDEDDDFSKWN		Apolipoprotein B-100	IPI00022229
TVIGPDGHKEVTKEVVTSEDGSDCPEA		Isoform 1 of Fibrinogen alpha chain	IPI00021885,IPI00029717
TVNFGDTEE		Isoform 1 of Alpha-1-antitrypsin	IPI00553177
TVPVVNVEVSP		Apolipoprotein B-100	IPI00022229
TVPVVNVEVSPF		Apolipoprotein B-100	IPI00022229
TVPVVNVEVSPFTIEM		Apolipoprotein B-100	IPI00022229
TVRDTLPSCAVRAG		Isoform 1 of N-acetylmuramoyl-L-alanine amidase	IPI00163207,IPI00394992
TVTDYGKDL		Apolipoprotein A-II	IPI00021854
TVTDYGKDLM		Apolipoprotein A-II	IPI00021854
TVTDYGKDLMEK		Apolipoprotein A-II	IPI00021854
TVTKTVIGPDGHKEVTKEVVTSEDGSDCPEA		Isoform 1 of Fibrinogen alpha chain	IPI00021885,IPI00029717
TVVQPSVGAAA		Alpha-2-HS-glycoprotein	IPI00953689
TVYVDVLKD		Apolipoprotein A-I	IPI00021841
TWQDCEYKDA		Isoform LMW of Kininogen-1	IPI00215894,IPI00924859
TYNPDESSKPNMID		Isoform Gamma-B of Fibrinogen gamma chain	IPI00021891,IPI00877703
VATQTCQITPAEGPVVTA		Isoform LMW of Kininogen-1	IPI00215894,IPI00924859
VDLVKELDRDTVF		Isoform 1 of Alpha-1-antitrypsin	IPI00553177
VDSGNDVTDIADDGCPKPPE		Haptoglobin	IPI00641737
VDSGNDVTDIADDGCPKPPEIAH		Haptoglobin	IPI00641737
VDVLKDSGRDYVS		Apolipoprotein A-I	IPI00021841
VDVLKDSGRDYVSQ		Apolipoprotein A-I	IPI00021841
VEKCCKADDKETCFAEE		Putative uncharacterized protein ALB	IPI00022434,IPI00745872
VEPTNDEICEA		Isoform 1 of Vitamin D-binding protein	IPI00555812,IPI00954102
VFLDCCNY		Complement C3 (Fragment)	IPI00783987
VFLDCCNYITE		Complement C3 (Fragment)	IPI00783987
VFLDCCNYITEL		Complement C3 (Fragment)	IPI00783987
VGGPSLTSDLQ		Vitronectin	IPI00298971
VGGPSLTSDLQA		Vitronectin	IPI00298971
VGGPSLTSDLQAQ		Vitronectin	IPI00298971
VGGPSLTSDLQAQS		Vitronectin	IPI00298971
VGGPSLTSDLQAQSK		Vitronectin	IPI00298971
VGGPSLTSDLQAQSKG		Vitronectin	IPI00298971
VGGPSLTSDLQAQSKGNPEQ		Vitronectin	IPI00298971
VGGRLAGCGV		AMT protein	IPI00644993-R
VGMGQKDSYVGDEA		Actin, aortic smooth muscle	IPI00008603,IPI00021428,IPI00023006,IPI00025416,IPI00930343
VGTFTDTEDPAKF		Retinol-binding protein 4	IPI00022420,IPI00480192,IPI00844536
VKELDRDTVF		Isoform 1 of Alpha-1-antitrypsin	IPI00553177
VLDSGFREIEN		Polymeric immunoglobulin receptor	IPI00004573
VLDTASDVLDKAS		Talin-1	IPI00298994
VLDVFEEGTEA		cDNA FLJ35730 fis, clone TESTI2003131, highly similar to ALPHA-1-ANTICHYMOTRYPSIN	IPI00550991,IPI00847635
VLENAEGARTTPS		Stress-70 protein, mitochondrial	IPI00007765
VLFCLSEDK		Cofilin-1	IPI00012011
VLKPEEEAPAPEVGA		Vitronectin	IPI00298971
VLKPEEEAPAPEVGASKPEG		Vitronectin	IPI00298971
VLLTEAPLNPK		Actin, cytoplasmic 1	IPI00021439,IPI00894365,IPI00894498
VLLTEAPLNPKA		Actin, cytoplasmic 1	IPI00021439,IPI00894365,IPI00894498
VLRCEGPIPDVTFEL		Alpha-1B-glycoprotein	IPI00022895,IPI00644018,IPI00646799
VLTIDEKGTEA		Isoform 1 of Alpha-1-antitrypsin	IPI00553177
VLTIDEKGTEAAG		Isoform 1 of Alpha-1-antitrypsin	IPI00553177
VMLPVADQDQCIRHYEG		Haptoglobin	IPI00641737
VMPICLPSKDY		Haptoglobin	IPI00641737
VMPICLPSKDYAE		Haptoglobin	IPI00641737
VMVGMGQKDSYVGDEA		Actin, aortic smooth muscle	IPI00008603,IPI00021428,IPI00023006,IPI00025416,IPI00930343
VNERVMPICLPSKDYAE		Haptoglobin	IPI00641737
VNKDDEEFIES		Ceruloplasmin	IPI00017601,IPI00947307
VNKDDEEFIESN		Ceruloplasmin	IPI00017601,IPI00947307
VNKMDSTEPPYS		Elongation factor 1-alpha 1	IPI00396485,IPI00472724
VNLPGAAVDLPAVSEK		Isoform M1 of Pyruvate kinase isozymes M1/M2	IPI00220644,IPI00479186,IPI00604528,IPI00847989,IPI00888126,IPI00909560,IPI00910979,IPI00941899
VPDLVPGNFKS		Isoform 1 of Fibrinogen alpha chain	IPI00021885,IPI00029717
VPDTESETRILL		Complement C3 (Fragment)	IPI00783987
VPDTESETRILLQG		Complement C3 (Fragment)	IPI00783987
VPFDAATLH		Isoform 1 of Gelsolin	IPI00026314,IPI00513782,IPI00646773,IPI00647556,IPI00796316
VPFDAATLHTSTA		Isoform 1 of Gelsolin	IPI00026314,IPI00513782,IPI00646773,IPI00647556,IPI00796316
VPLLGEEEH		Matrix-remodeling-associated protein 5	IPI00012347
VPPIGVESREPAD		Mannosidase, alpha, class 1A, member 1, isoform CRA_a	IPI00439446,IPI00844511
VPPIGVESREPADA		Mannosidase, alpha, class 1A, member 1, isoform CRA_a	IPI00439446,IPI00844511
VPQVSTPTLVEVSR		Putative uncharacterized protein ALB	IPI00022434,IPI00745872
VQQPDCREPFLSCCQFAES		Complement C4-A	IPI00032258,IPI00418163,IPI00643525,IPI00654875,IPI00843913,IPI00887154,IPI00889723,IPI00892547,IPI00892604,IPI00937598
VSAPVNSTAPAAPA		Zinc finger protein 592	IPI00022460
VSVNERVMPICLPSKDYAE		Haptoglobin	IPI00641737
VTDYGKDLME		Apolipoprotein A-II	IPI00021854
VTDYGKDLMEKV		Apolipoprotein A-II	IPI00021854
VTKEVVTSEDGSDCPEA		Isoform 1 of Fibrinogen alpha chain	IPI00021885,IPI00029717
VTQEFWDNLE		Apolipoprotein A-I	IPI00021841
VTQEFWDNLEK		Apolipoprotein A-I	IPI00021841
VVADRTECFITGWGETQG		Plasminogen	IPI00019580
VVGEPGITVTHLA		cDNA FLJ54957, highly similar to Transketolase	IPI00643920,IPI00789310,IPI00792641,IPI00793119,IPI00940673,IPI00942979
VVKKCCYDGACVNNDETCEQ		Complement C5	IPI00032291,IPI00816741
VVKLFDSDPITVTVPVE		Isoform 1 of Clusterin	IPI00291262,IPI00400826,IPI00795633,IPI00954954
VVKLFDSDPITVTVPVEVS		Isoform 1 of Clusterin	IPI00291262,IPI00400826,IPI00795633,IPI00954954
VVMAEVDGTC		SNC66 protein	IPI00383164,IPI00386524,IPI00386879,IPI00423460,IPI00423462,IPI00426060,IPI00449920,IPI00647704
VVMAEVDGTCY		SNC66 protein	IPI00383164,IPI00386524,IPI00386879,IPI00423460,IPI00423462,IPI00426060,IPI00449920,IPI00647704
VVNEYSSELEK		Fibrinogen beta chain	IPI00298497
VVTRSRR		Isoform 1 of Microtubule-associated protein 6	IPI00420071-R,IPI00478521-R
VVVDVSHEDPEVKF		Putative uncharacterized protein DKFZp686N02209	IPI00384938,IPI00423463,IPI00423464,IPI00423466,IPI00448925,IPI00645363,IPI00736860,IPI00784817,IPI00784842,IPI00785084,IPI00816314,IPI00876888,IPI00930124
VYVDVLKDS		Apolipoprotein A-I	IPI00021841
VYVDVLKDSGRDY		Apolipoprotein A-I	IPI00021841
VYVDVLKDSGRDYVS		Apolipoprotein A-I	IPI00021841
WDNLEKETEG		Apolipoprotein A-I	IPI00021841
WETGDTFPDVVA		Isoform 1 of N-acetylmuramoyl-L-alanine amidase	IPI00163207,IPI00394992
WKTDASDVKPC		Beta-2-glycoprotein 1	IPI00298828,IPI00910625
WNSGSSGTGSTGNQNPGSPRPGSTGT		Isoform 1 of Fibrinogen alpha chain	IPI00021885,IPI00029717
WRDPDQTDGLG		Isoform 1 of Gelsolin	IPI00026314,IPI00513782,IPI00646773,IPI00647556,IPI00796316
YDCLGCVHPIS		Isoform LMW of Kininogen-1	IPI00215894,IPI00924859
YEIKEGDCPVQS		Isoform LMW of Kininogen-1	IPI00215894,IPI00924859
YFQTVTDYGKDLME		Apolipoprotein A-II	IPI00021854
YFVELGTQPAT		Apolipoprotein A-II	IPI00021854
YFVELGTQPATQ		Apolipoprotein A-II	IPI00021854
YGKDATNVGDEGGFAP		Isoform alpha-enolase of Alpha-enolase	IPI00465248,IPI00759806
YGKDATNVGDEGGFAPN		Isoform alpha-enolase of Alpha-enolase	IPI00465248,IPI00759806
YGTGSETESPRNPSSA		Isoform 1 of Fibrinogen alpha chain	IPI00021885,IPI00029717
YKTLYTLDAS		Isoform 2 of Transmembrane glycoprotein NMB	IPI00001592-R
YNPDESSKPNMID		Isoform Gamma-B of Fibrinogen gamma chain	IPI00021891,IPI00877703
YPHTSVTDVTQNN		Inter-alpha (Globulin) inhibitor H2	IPI00645038
YQEDTCYGDAG		Haptoglobin	IPI00641737
YQEDTCYGDAGS		Haptoglobin	IPI00641737
YQEDTCYGDAGSA		Haptoglobin	IPI00641737
YVDVLKDSGRDYVS		Apolipoprotein A-I	IPI00021841
YVMLPVADQDQCIRHYEG		Haptoglobin	IPI00641737
YVRVTASDPLD		Complement C4-A	IPI00032258,IPI00418163,IPI00643525,IPI00654875,IPI00843913,IPI00887154,IPI00889723,IPI00892547,IPI00892604,IPI00937598
