# Supplementary material for: Deciphering the ovarian cancer ascites fluid peptidome
Source: Clin Proteomics. 2014 Apr 2;11(1):13. doi: 10.1186/1559-0275-11-13 (PMC4230032; doi:10.1186/1559-0275-11-13)
Supplement: Additional file 3 — A detailed spectrum report of all identified peptides (including data about peptide modifications). [file 1559-0275-11-13-S3.xls]

## Sheet: Spectrum Report for Benign and 
Additional file 3, Spectrum report
Experiment name	Biological sample category	Biological sample name	MS/MS sample name	Protein name	Protein accession numbers	Database sources	Protein molecular weight (Da)	Protein identification probability	Number of unique peptides	Number of unique spectra	Number of total spectra	Percentage of total spectra	Percentage sequence coverage	Assigned	Spectrum name	Peptide sequence	Previous amino acid	Next amino acid	Peptide identification probability	X! Tandem -log(e) score	Number of enzymatic termini	Modifications identified by spectrum	Peptide start index	Peptide stop index	Exclusive	Other Proteins
Benign and Cancer	Benign 1	Benign 1	Mudpit_GPM00300000022	Fibrinogen beta chain	IPI00298497	ipi.HUMAN.v3.71-random.fasta	55928.6	1	11	15	43	0.00309	0.0672	TRUE	B3_fr1_12_01.1722.1722.2.dta	APSLRPAPPPISGGGYR	E	A	0.9	2.1	2		56	72	TRUE
Benign and Cancer	Benign 1	Benign 1	Mudpit_GPM00300000022	Fibrinogen beta chain	IPI00298497	ipi.HUMAN.v3.71-random.fasta	55928.6	1	11	15	43	0.00309	0.0672	TRUE	B3_fr1_12_01.1677.1677.2.dta	APSLRPAPPPISGGGYR	E	A	0.95	3.43	2		56	72	TRUE
Benign and Cancer	Benign 1	Benign 1	Mudpit_GPM00300000022	Fibrinogen beta chain	IPI00298497	ipi.HUMAN.v3.71-random.fasta	55928.6	1	11	15	43	0.00309	0.0672	TRUE	B3_fr1_12_01.2203.2203.2.dta	EEAPSLRPAPPPISGGGY	R	R	0.95	5.37	2		54	71	TRUE
Benign and Cancer	Benign 1	Benign 1	Mudpit_GPM00300000022	Fibrinogen beta chain	IPI00298497	ipi.HUMAN.v3.71-random.fasta	55928.6	1	11	15	43	0.00309	0.0672	TRUE	B3_fr1_12_01.2248.2248.2.dta	EEAPSLRPAPPPISGGGY	R	R	0.95	6.07	2		54	71	TRUE
Benign and Cancer	Benign 1	Benign 1	Mudpit_GPM00300000022	Fibrinogen beta chain	IPI00298497	ipi.HUMAN.v3.71-random.fasta	55928.6	1	11	15	43	0.00309	0.0672	TRUE	B3_fr1_12_01.2102.2102.2.dta	eEAPSLRPAPPPISGGGYR	R	A	0.903	2.11	2	e1: Pyro_glu (-18.01)	54	72	TRUE
Benign and Cancer	Benign 1	Benign 1	Mudpit_GPM00300000022	Fibrinogen beta chain	IPI00298497	ipi.HUMAN.v3.71-random.fasta	55928.6	1	11	15	43	0.00309	0.0672	TRUE	B3_fr1_12_01.1658.1658.2.dta	EEAPSLRPAPPPISGGGYR	R	A	0.944	2.39	2		54	72	TRUE
Benign and Cancer	Benign 1	Benign 1	Mudpit_GPM00300000022	Fibrinogen beta chain	IPI00298497	ipi.HUMAN.v3.71-random.fasta	55928.6	1	11	15	43	0.00309	0.0672	TRUE	B3_fr1_12_01.2058.2058.2.dta	eEAPSLRPAPPPISGGGYR	R	A	0.95	2.62	2	e1: Pyro_glu (-18.01)	54	72	TRUE
Benign and Cancer	Benign 1	Benign 1	Mudpit_GPM00300000022	Fibrinogen beta chain	IPI00298497	ipi.HUMAN.v3.71-random.fasta	55928.6	1	11	15	43	0.00309	0.0672	TRUE	B3_fr49_60_01.1421.1421.3.dta	EEAPSLRPAPPPISGGGYR	R	A	0.95	2.24	2		54	72	TRUE
Benign and Cancer	Benign 1	Benign 1	Mudpit_GPM00300000022	Fibrinogen beta chain	IPI00298497	ipi.HUMAN.v3.71-random.fasta	55928.6	1	11	15	43	0.00309	0.0672	TRUE	B3_fr27_32_01.1631.1631.3.dta	EEAPSLRPAPPPISGGGYR	R	A	0.95	2.46	2		54	72	TRUE
Benign and Cancer	Benign 1	Benign 1	Mudpit_GPM00300000022	Fibrinogen beta chain	IPI00298497	ipi.HUMAN.v3.71-random.fasta	55928.6	1	11	15	43	0.00309	0.0672	TRUE	B3_fr33_38_01.1649.1649.3.dta	EEAPSLRPAPPPISGGGYR	R	A	0.95	2.64	2		54	72	TRUE
Benign and Cancer	Benign 1	Benign 1	Mudpit_GPM00300000022	Fibrinogen beta chain	IPI00298497	ipi.HUMAN.v3.71-random.fasta	55928.6	1	11	15	43	0.00309	0.0672	TRUE	B3_fr27_32_01.1520.1520.3.dta	EEAPSLRPAPPPISGGGYR	R	A	0.95	2.66	2		54	72	TRUE
Benign and Cancer	Benign 1	Benign 1	Mudpit_GPM00300000022	Fibrinogen beta chain	IPI00298497	ipi.HUMAN.v3.71-random.fasta	55928.6	1	11	15	43	0.00309	0.0672	TRUE	B3_fr39_48_01.1818.1818.3.dta	EEAPSLRPAPPPISGGGYR	R	A	0.95	2.92	2		54	72	TRUE
Benign and Cancer	Benign 1	Benign 1	Mudpit_GPM00300000022	Fibrinogen beta chain	IPI00298497	ipi.HUMAN.v3.71-random.fasta	55928.6	1	11	15	43	0.00309	0.0672	TRUE	B3_fr1_12_01.1678.1678.3.dta	eEAPSLRPAPPPISGGGYR	R	A	0.95	3.16	2	e1: Pyro_glu (-18.01)	54	72	TRUE
Benign and Cancer	Benign 1	Benign 1	Mudpit_GPM00300000022	Fibrinogen beta chain	IPI00298497	ipi.HUMAN.v3.71-random.fasta	55928.6	1	11	15	43	0.00309	0.0672	TRUE	B3_fr1_12_01.1727.1727.3.dta	EEAPSLRPAPPPISGGGYR	R	A	0.95	3.26	2		54	72	TRUE
Benign and Cancer	Benign 1	Benign 1	Mudpit_GPM00300000022	Fibrinogen beta chain	IPI00298497	ipi.HUMAN.v3.71-random.fasta	55928.6	1	11	15	43	0.00309	0.0672	TRUE	B3_fr1_12_01.1635.1635.3.dta	EEAPSLRPAPPPISGGGYR	R	A	0.95	3.3	2		54	72	TRUE
Benign and Cancer	Benign 1	Benign 1	Mudpit_GPM00300000022	Fibrinogen beta chain	IPI00298497	ipi.HUMAN.v3.71-random.fasta	55928.6	1	11	15	43	0.00309	0.0672	TRUE	B3_fr13_20_01.1566.1566.3.dta	EEAPSLRPAPPPISGGGYR	R	A	0.95	3.51	2		54	72	TRUE
Benign and Cancer	Benign 1	Benign 1	Mudpit_GPM00300000022	Fibrinogen beta chain	IPI00298497	ipi.HUMAN.v3.71-random.fasta	55928.6	1	11	15	43	0.00309	0.0672	TRUE	B3_fr1_12_01.2075.2075.3.dta	eEAPSLRPAPPPISGGGYR	R	A	0.95	3.51	2	e1: Pyro_glu (-18.01)	54	72	TRUE
Benign and Cancer	Benign 1	Benign 1	Mudpit_GPM00300000022	Fibrinogen beta chain	IPI00298497	ipi.HUMAN.v3.71-random.fasta	55928.6	1	11	15	43	0.00309	0.0672	TRUE	B3_fr1_12_01.1732.1732.3.dta	eEAPSLRPAPPPISGGGYR	R	A	0.95	3.55	2	e1: Pyro_glu (-18.01)	54	72	TRUE
Benign and Cancer	Benign 1	Benign 1	Mudpit_GPM00300000022	Fibrinogen beta chain	IPI00298497	ipi.HUMAN.v3.71-random.fasta	55928.6	1	11	15	43	0.00309	0.0672	TRUE	B3_fr21_26_01.1538.1538.3.dta	EEAPSLRPAPPPISGGGYR	R	A	0.95	3.62	2		54	72	TRUE
Benign and Cancer	Benign 1	Benign 1	Mudpit_GPM00300000022	Fibrinogen beta chain	IPI00298497	ipi.HUMAN.v3.71-random.fasta	55928.6	1	11	15	43	0.00309	0.0672	TRUE	B3_fr13_20_01.1284.1284.3.dta	EEAPSLRPAPPPISGGGYR	R	A	0.95	3.7	2		54	72	TRUE
Benign and Cancer	Benign 1	Benign 1	Mudpit_GPM00300000022	Fibrinogen beta chain	IPI00298497	ipi.HUMAN.v3.71-random.fasta	55928.6	1	11	15	43	0.00309	0.0672	TRUE	B3_fr27_32_01.1553.1553.3.dta	EEAPSLRPAPPPISGGGYR	R	A	0.95	3.85	2		54	72	TRUE
Benign and Cancer	Benign 1	Benign 1	Mudpit_GPM00300000022	Fibrinogen beta chain	IPI00298497	ipi.HUMAN.v3.71-random.fasta	55928.6	1	11	15	43	0.00309	0.0672	TRUE	B3_fr21_26_01.1570.1570.3.dta	EEAPSLRPAPPPISGGGYR	R	A	0.95	3.92	2		54	72	TRUE
Benign and Cancer	Benign 1	Benign 1	Mudpit_GPM00300000022	Fibrinogen beta chain	IPI00298497	ipi.HUMAN.v3.71-random.fasta	55928.6	1	11	15	43	0.00309	0.0672	TRUE	B3_fr1_12_01.1823.1823.3.dta	EEAPSLRPAPPPISGGGYR	R	A	0.95	4	2		54	72	TRUE
Benign and Cancer	Benign 1	Benign 1	Mudpit_GPM00300000022	Fibrinogen beta chain	IPI00298497	ipi.HUMAN.v3.71-random.fasta	55928.6	1	11	15	43	0.00309	0.0672	TRUE	B3_fr13_20_01.1599.1599.3.dta	EEAPSLRPAPPPISGGGYR	R	A	0.95	4.05	2		54	72	TRUE
Benign and Cancer	Benign 1	Benign 1	Mudpit_GPM00300000022	Fibrinogen beta chain	IPI00298497	ipi.HUMAN.v3.71-random.fasta	55928.6	1	11	15	43	0.00309	0.0672	TRUE	B3_fr1_12_01.1927.1927.3.dta	EEAPSLRPAPPPISGGGYR	R	A	0.95	4.18	2		54	72	TRUE
Benign and Cancer	Benign 1	Benign 1	Mudpit_GPM00300000022	Fibrinogen beta chain	IPI00298497	ipi.HUMAN.v3.71-random.fasta	55928.6	1	11	15	43	0.00309	0.0672	TRUE	B3_fr1_12_01.1776.1776.3.dta	EEAPSLRPAPPPISGGGYR	R	A	0.95	4.44	2		54	72	TRUE
Benign and Cancer	Benign 1	Benign 1	Mudpit_GPM00300000022	Fibrinogen beta chain	IPI00298497	ipi.HUMAN.v3.71-random.fasta	55928.6	1	11	15	43	0.00309	0.0672	TRUE	B3_fr33_38_01.1610.1610.3.dta	EEAPSLRPAPPPISGGGYR	R	A	0.95	5	2		54	72	TRUE
Benign and Cancer	Benign 1	Benign 1	Mudpit_GPM00300000022	Fibrinogen beta chain	IPI00298497	ipi.HUMAN.v3.71-random.fasta	55928.6	1	11	15	43	0.00309	0.0672	TRUE	B3_fr1_12_01.1874.1874.3.dta	EEAPSLRPAPPPISGGGYR	R	A	0.95	5.31	2		54	72	TRUE
Benign and Cancer	Benign 1	Benign 1	Mudpit_GPM00300000022	Fibrinogen beta chain	IPI00298497	ipi.HUMAN.v3.71-random.fasta	55928.6	1	11	15	43	0.00309	0.0672	TRUE	B3_fr1_12_01.1680.1680.3.dta	EEAPSLRPAPPPISGGGYR	R	A	0.95	5.55	2		54	72	TRUE
Benign and Cancer	Benign 1	Benign 1	Mudpit_GPM00300000022	Fibrinogen beta chain	IPI00298497	ipi.HUMAN.v3.71-random.fasta	55928.6	1	11	15	43	0.00309	0.0672	TRUE	B3_fr27_32_01.1592.1592.3.dta	EEAPSLRPAPPPISGGGYR	R	A	0.95	5.59	2		54	72	TRUE
Benign and Cancer	Benign 1	Benign 1	Mudpit_GPM00300000022	Fibrinogen beta chain	IPI00298497	ipi.HUMAN.v3.71-random.fasta	55928.6	1	11	15	43	0.00309	0.0672	TRUE	B3_fr1_12_01.1638.1638.2.dta	LRPAPPPISGGGY	S	R	0.95	4.92	2		59	71	TRUE
Benign and Cancer	Benign 1	Benign 1	Mudpit_GPM00300000022	Fibrinogen beta chain	IPI00298497	ipi.HUMAN.v3.71-random.fasta	55928.6	1	11	15	43	0.00309	0.0672	TRUE	B3_fr1_12_01.1181.1181.2.dta	LRPAPPPISGGGYR	S	A	0.85	1.89	2		59	72	TRUE
Benign and Cancer	Benign 1	Benign 1	Mudpit_GPM00300000022	Fibrinogen beta chain	IPI00298497	ipi.HUMAN.v3.71-random.fasta	55928.6	1	11	15	43	0.00309	0.0672	TRUE	B3_fr33_38_01.1147.1147.3.dta	LRPAPPPISGGGYR	S	A	0.95	2.7	2		59	72	TRUE
Benign and Cancer	Benign 1	Benign 1	Mudpit_GPM00300000022	Fibrinogen beta chain	IPI00298497	ipi.HUMAN.v3.71-random.fasta	55928.6	1	11	15	43	0.00309	0.0672	TRUE	B3_fr1_12_01.1193.1193.3.dta	LRPAPPPISGGGYR	S	A	0.95	5.09	2		59	72	TRUE
Benign and Cancer	Benign 1	Benign 1	Mudpit_GPM00300000022	Fibrinogen beta chain	IPI00298497	ipi.HUMAN.v3.71-random.fasta	55928.6	1	11	15	43	0.00309	0.0672	TRUE	B3_fr1_12_01.1234.1234.3.dta	LRPAPPPISGGGYR	S	A	0.95	5.52	2		59	72	TRUE
Benign and Cancer	Benign 1	Benign 1	Mudpit_GPM00300000022	Fibrinogen beta chain	IPI00298497	ipi.HUMAN.v3.71-random.fasta	55928.6	1	11	15	43	0.00309	0.0672	TRUE	B3_fr1_12_01.1155.1155.3.dta	LRPAPPPISGGGYR	S	A	0.95	5.89	2		59	72	TRUE
Benign and Cancer	Benign 1	Benign 1	Mudpit_GPM00300000022	Fibrinogen beta chain	IPI00298497	ipi.HUMAN.v3.71-random.fasta	55928.6	1	11	15	43	0.00309	0.0672	TRUE	B3_fr1_12_01.1473.1473.2.dta	PAPPPISGGGY	R	R	0.95	3.09	2		61	71	TRUE
Benign and Cancer	Benign 1	Benign 1	Mudpit_GPM00300000022	Fibrinogen beta chain	IPI00298497	ipi.HUMAN.v3.71-random.fasta	55928.6	1	11	15	43	0.00309	0.0672	TRUE	B3_fr1_12_01.1669.1669.2.dta	PSLRPAPPPISGGGYR	A	A	0.95	4.47	2		57	72	TRUE
Benign and Cancer	Benign 1	Benign 1	Mudpit_GPM00300000022	Fibrinogen beta chain	IPI00298497	ipi.HUMAN.v3.71-random.fasta	55928.6	1	11	15	43	0.00309	0.0672	TRUE	B3_fr1_12_01.1716.1716.2.dta	PSLRPAPPPISGGGYR	A	A	0.95	4.66	2		57	72	TRUE
Benign and Cancer	Benign 1	Benign 1	Mudpit_GPM00300000022	Fibrinogen beta chain	IPI00298497	ipi.HUMAN.v3.71-random.fasta	55928.6	1	11	15	43	0.00309	0.0672	TRUE	B3_fr1_12_01.3517.3517.2.dta	qGVNDNEEGFFSA	S	R	0.95	5.12	2	n-term: Pyro-cmC (-17.03)	31	43	TRUE
Benign and Cancer	Benign 1	Benign 1	Mudpit_GPM00300000022	Fibrinogen beta chain	IPI00298497	ipi.HUMAN.v3.71-random.fasta	55928.6	1	11	15	43	0.00309	0.0672	TRUE	B3_fr1_12_01.2919.2919.2.dta	qGVNDNEEGFFSAR	S	G	0.85	1.89	2	n-term: Pyro-cmC (-17.03)	31	44	TRUE
Benign and Cancer	Benign 1	Benign 1	Mudpit_GPM00300000022	Fibrinogen beta chain	IPI00298497	ipi.HUMAN.v3.71-random.fasta	55928.6	1	11	15	43	0.00309	0.0672	TRUE	B3_fr1_12_01.1203.1203.2.dta	RPAPPPISGGGY	L	R	0.95	8.41	2		60	71	TRUE
Benign and Cancer	Benign 1	Benign 1	Mudpit_GPM00300000022	Fibrinogen beta chain	IPI00298497	ipi.HUMAN.v3.71-random.fasta	55928.6	1	11	15	43	0.00309	0.0672	TRUE	B3_fr1_12_01.1278.1278.3.dta	SLRPAPPPISGGGYR	P	A	0.95	3.72	2		58	72	TRUE
Benign and Cancer	Benign 1	Benign 1	Mudpit_GPM00300000022	Isoform 1 of Fibrinogen alpha chain	IPI00021885,IPI00029717	ipi.HUMAN.v3.71-random.fasta	94973.4	1	82	91	142	0.0102	0.352	TRUE	B3_fr1_12_01.2755.2755.2.dta	ADSGEGDFLAEGGGV	T	R	0.95	3.89	2		20	34	TRUE
Benign and Cancer	Benign 1	Benign 1	Mudpit_GPM00300000022	Isoform 1 of Fibrinogen alpha chain	IPI00021885,IPI00029717	ipi.HUMAN.v3.71-random.fasta	94973.4	1	82	91	142	0.0102	0.352	TRUE	B3_fr1_12_01.1978.1978.2.dta	ADSGEGDFLAEGGGVR	T	G	0.95	8.74	2		20	35	TRUE
Benign and Cancer	Benign 1	Benign 1	Mudpit_GPM00300000022	Isoform 1 of Fibrinogen alpha chain	IPI00021885,IPI00029717	ipi.HUMAN.v3.71-random.fasta	94973.4	1	82	91	142	0.0102	0.352	TRUE	B3_fr1_12_01.2030.2030.2.dta	ADSGEGDFLAEGGGVR	T	G	0.95	9.09	2		20	35	TRUE
Benign and Cancer	Benign 1	Benign 1	Mudpit_GPM00300000022	Isoform 1 of Fibrinogen alpha chain	IPI00021885,IPI00029717	ipi.HUMAN.v3.71-random.fasta	94973.4	1	82	91	142	0.0102	0.352	TRUE	B3_fr1_12_01.2706.2706.2.dta	DEAAFFDTASTG	P	K	0.95	4.17	2		515	526	TRUE
Benign and Cancer	Benign 1	Benign 1	Mudpit_GPM00300000022	Isoform 1 of Fibrinogen alpha chain	IPI00021885,IPI00029717	ipi.HUMAN.v3.71-random.fasta	94973.4	1	82	91	142	0.0102	0.352	TRUE	B3_fr1_12_01.1714.1714.2.dta	DFLAEGGGVR	G	G	0.95	3.38	2		26	35	TRUE
Benign and Cancer	Benign 1	Benign 1	Mudpit_GPM00300000022	Isoform 1 of Fibrinogen alpha chain	IPI00021885,IPI00029717	ipi.HUMAN.v3.71-random.fasta	94973.4	1	82	91	142	0.0102	0.352	TRUE	B3_fr1_12_01.3743.3743.2.dta	DLGTLSGIGTLDG	M	F	0.95	4.2	2		496	508	TRUE
Benign and Cancer	Benign 1	Benign 1	Mudpit_GPM00300000022	Isoform 1 of Fibrinogen alpha chain	IPI00021885,IPI00029717	ipi.HUMAN.v3.71-random.fasta	94973.4	1	82	91	142	0.0102	0.352	TRUE	B3_fr21_26_01.2366.2366.2.dta	DSGEGDFLAEGGGV	A	R	0.95	3.74	2		21	34	TRUE
Benign and Cancer	Benign 1	Benign 1	Mudpit_GPM00300000022	Isoform 1 of Fibrinogen alpha chain	IPI00021885,IPI00029717	ipi.HUMAN.v3.71-random.fasta	94973.4	1	82	91	142	0.0102	0.352	TRUE	B3_fr1_12_01.2855.2855.2.dta	DSGEGDFLAEGGGV	A	R	0.95	4.74	2		21	34	TRUE
Benign and Cancer	Benign 1	Benign 1	Mudpit_GPM00300000022	Isoform 1 of Fibrinogen alpha chain	IPI00021885,IPI00029717	ipi.HUMAN.v3.71-random.fasta	94973.4	1	82	91	142	0.0102	0.352	TRUE	B3_fr13_20_01.2362.2362.2.dta	DSGEGDFLAEGGGV	A	R	0.95	5.38	2		21	34	TRUE
Benign and Cancer	Benign 1	Benign 1	Mudpit_GPM00300000022	Isoform 1 of Fibrinogen alpha chain	IPI00021885,IPI00029717	ipi.HUMAN.v3.71-random.fasta	94973.4	1	82	91	142	0.0102	0.352	TRUE	B3_fr1_12_01.2803.2803.2.dta	DSGEGDFLAEGGGV	A	R	0.95	6.35	2		21	34	TRUE
Benign and Cancer	Benign 1	Benign 1	Mudpit_GPM00300000022	Isoform 1 of Fibrinogen alpha chain	IPI00021885,IPI00029717	ipi.HUMAN.v3.71-random.fasta	94973.4	1	82	91	142	0.0102	0.352	TRUE	B3_fr27_32_01.1832.1832.2.dta	DSGEGDFLAEGGGVR	A	G	0.95	3.92	2		21	35	TRUE
Benign and Cancer	Benign 1	Benign 1	Mudpit_GPM00300000022	Isoform 1 of Fibrinogen alpha chain	IPI00021885,IPI00029717	ipi.HUMAN.v3.71-random.fasta	94973.4	1	82	91	142	0.0102	0.352	TRUE	B3_fr21_26_01.1812.1812.2.dta	DSGEGDFLAEGGGVR	A	G	0.95	4.82	2		21	35	TRUE
Benign and Cancer	Benign 1	Benign 1	Mudpit_GPM00300000022	Isoform 1 of Fibrinogen alpha chain	IPI00021885,IPI00029717	ipi.HUMAN.v3.71-random.fasta	94973.4	1	82	91	142	0.0102	0.352	TRUE	B3_fr1_12_01.2064.2064.3.dta	DSGEGDFLAEGGGVR	A	G	0.95	4.19	2		21	35	TRUE
Benign and Cancer	Benign 1	Benign 1	Mudpit_GPM00300000022	Isoform 1 of Fibrinogen alpha chain	IPI00021885,IPI00029717	ipi.HUMAN.v3.71-random.fasta	94973.4	1	82	91	142	0.0102	0.352	TRUE	B3_fr13_20_01.1880.1880.2.dta	DSGEGDFLAEGGGVR	A	G	0.95	5.31	2		21	35	TRUE
Benign and Cancer	Benign 1	Benign 1	Mudpit_GPM00300000022	Isoform 1 of Fibrinogen alpha chain	IPI00021885,IPI00029717	ipi.HUMAN.v3.71-random.fasta	94973.4	1	82	91	142	0.0102	0.352	TRUE	B3_fr21_26_01.1849.1849.2.dta	DSGEGDFLAEGGGVR	A	G	0.95	5.46	2		21	35	TRUE
Benign and Cancer	Benign 1	Benign 1	Mudpit_GPM00300000022	Isoform 1 of Fibrinogen alpha chain	IPI00021885,IPI00029717	ipi.HUMAN.v3.71-random.fasta	94973.4	1	82	91	142	0.0102	0.352	TRUE	B3_fr1_12_01.2182.2182.2.dta	DSGEGDFLAEGGGVR	A	G	0.95	5.47	2		21	35	TRUE
Benign and Cancer	Benign 1	Benign 1	Mudpit_GPM00300000022	Isoform 1 of Fibrinogen alpha chain	IPI00021885,IPI00029717	ipi.HUMAN.v3.71-random.fasta	94973.4	1	82	91	142	0.0102	0.352	TRUE	B3_fr1_12_01.2124.2124.2.dta	DSGEGDFLAEGGGVR	A	G	0.95	5.77	2		21	35	TRUE
Benign and Cancer	Benign 1	Benign 1	Mudpit_GPM00300000022	Isoform 1 of Fibrinogen alpha chain	IPI00021885,IPI00029717	ipi.HUMAN.v3.71-random.fasta	94973.4	1	82	91	142	0.0102	0.352	TRUE	B3_fr13_20_01.1845.1845.2.dta	DSGEGDFLAEGGGVR	A	G	0.95	6.01	2		21	35	TRUE
Benign and Cancer	Benign 1	Benign 1	Mudpit_GPM00300000022	Isoform 1 of Fibrinogen alpha chain	IPI00021885,IPI00029717	ipi.HUMAN.v3.71-random.fasta	94973.4	1	82	91	142	0.0102	0.352	TRUE	B3_fr1_12_01.2023.2023.2.dta	DSGEGDFLAEGGGVR	A	G	0.95	6.2	2		21	35	TRUE
Benign and Cancer	Benign 1	Benign 1	Mudpit_GPM00300000022	Isoform 1 of Fibrinogen alpha chain	IPI00021885,IPI00029717	ipi.HUMAN.v3.71-random.fasta	94973.4	1	82	91	142	0.0102	0.352	TRUE	B3_fr1_12_01.2073.2073.2.dta	DSGEGDFLAEGGGVR	A	G	0.95	6.92	2		21	35	TRUE
Benign and Cancer	Benign 1	Benign 1	Mudpit_GPM00300000022	Isoform 1 of Fibrinogen alpha chain	IPI00021885,IPI00029717	ipi.HUMAN.v3.71-random.fasta	94973.4	1	82	91	142	0.0102	0.352	TRUE	B3_fr1_12_01.2501.2501.2.dta	DSHSLTTNImEI	K	L	0.831	1.82	2	m10: Oxidation (+15.99)	101	112	TRUE
Benign and Cancer	Benign 1	Benign 1	Mudpit_GPM00300000022	Isoform 1 of Fibrinogen alpha chain	IPI00021885,IPI00029717	ipi.HUMAN.v3.71-random.fasta	94973.4	1	82	91	142	0.0102	0.352	TRUE	B3_fr1_12_01.4330.4330.2.dta	DSHSLTTNImEIL	K	R	0.916	2.19	2	m10: Oxidation (+15.99)	101	113	TRUE
Benign and Cancer	Benign 1	Benign 1	Mudpit_GPM00300000022	Isoform 1 of Fibrinogen alpha chain	IPI00021885,IPI00029717	ipi.HUMAN.v3.71-random.fasta	94973.4	1	82	91	142	0.0102	0.352	TRUE	B3_fr1_12_01.4032.4032.2.dta	DSHSLTTNImEILR	K	G	0.95	7.04	2	m10: Oxidation (+15.99)	101	114	TRUE
Benign and Cancer	Benign 1	Benign 1	Mudpit_GPM00300000022	Isoform 1 of Fibrinogen alpha chain	IPI00021885,IPI00029717	ipi.HUMAN.v3.71-random.fasta	94973.4	1	82	91	142	0.0102	0.352	TRUE	B3_fr1_12_01.3974.3974.2.dta	DSHSLTTNImEILR	K	G	0.95	7.06	2	m10: Oxidation (+15.99)	101	114	TRUE
Benign and Cancer	Benign 1	Benign 1	Mudpit_GPM00300000022	Isoform 1 of Fibrinogen alpha chain	IPI00021885,IPI00029717	ipi.HUMAN.v3.71-random.fasta	94973.4	1	82	91	142	0.0102	0.352	TRUE	B3_fr27_32_01.1658.1658.2.dta	EGDFLAEGGGVR	G	G	0.915	2.18	2		24	35	TRUE
Benign and Cancer	Benign 1	Benign 1	Mudpit_GPM00300000022	Isoform 1 of Fibrinogen alpha chain	IPI00021885,IPI00029717	ipi.HUMAN.v3.71-random.fasta	94973.4	1	82	91	142	0.0102	0.352	TRUE	B3_fr21_26_01.1662.1662.2.dta	EGDFLAEGGGVR	G	G	0.918	2.2	2		24	35	TRUE
Benign and Cancer	Benign 1	Benign 1	Mudpit_GPM00300000022	Isoform 1 of Fibrinogen alpha chain	IPI00021885,IPI00029717	ipi.HUMAN.v3.71-random.fasta	94973.4	1	82	91	142	0.0102	0.352	TRUE	B3_fr1_12_01.1817.1817.2.dta	EGDFLAEGGGVR	G	G	0.95	3.85	2		24	35	TRUE
Benign and Cancer	Benign 1	Benign 1	Mudpit_GPM00300000022	Isoform 1 of Fibrinogen alpha chain	IPI00021885,IPI00029717	ipi.HUMAN.v3.71-random.fasta	94973.4	1	82	91	142	0.0102	0.352	TRUE	B3_fr1_12_01.935.935.2.dta	ELERPGGNEIT	M	R	0.831	1.82	2		260	270	TRUE
Benign and Cancer	Benign 1	Benign 1	Mudpit_GPM00300000022	Isoform 1 of Fibrinogen alpha chain	IPI00021885,IPI00029717	ipi.HUMAN.v3.71-random.fasta	94973.4	1	82	91	142	0.0102	0.352	TRUE	B3_fr1_12_01.794.794.2.dta	ESGSFRPDSPGSGNA	S	R	0.95	2.96	2		389	403	TRUE
Benign and Cancer	Benign 1	Benign 1	Mudpit_GPM00300000022	Isoform 1 of Fibrinogen alpha chain	IPI00021885,IPI00029717	ipi.HUMAN.v3.71-random.fasta	94973.4	1	82	91	142	0.0102	0.352	TRUE	B3_fr39_48_01.1121.1121.2.dta	ESSSHHPGIAEFPSRG	K	K	0.85	1.89	2		559	574	TRUE
Benign and Cancer	Benign 1	Benign 1	Mudpit_GPM00300000022	Isoform 1 of Fibrinogen alpha chain	IPI00021885,IPI00029717	ipi.HUMAN.v3.71-random.fasta	94973.4	1	82	91	142	0.0102	0.352	TRUE	B3_fr1_12_01.1043.1043.3.dta	ESSSHHPGIAEFPSRG	K	K	0.95	2.48	2		559	574	TRUE
Benign and Cancer	Benign 1	Benign 1	Mudpit_GPM00300000022	Isoform 1 of Fibrinogen alpha chain	IPI00021885,IPI00029717	ipi.HUMAN.v3.71-random.fasta	94973.4	1	82	91	142	0.0102	0.352	TRUE	B3_fr1_12_01.872.872.2.dta	EVTKEVVTSEDGSDcPEAm	K	D	0.95	8.31	2	c15: Carbamidomethyl (+57.02), m19: Oxidation (+15.99)	477	495	TRUE
Benign and Cancer	Benign 1	Benign 1	Mudpit_GPM00300000022	Isoform 1 of Fibrinogen alpha chain	IPI00021885,IPI00029717	ipi.HUMAN.v3.71-random.fasta	94973.4	1	82	91	142	0.0102	0.352	TRUE	B3_fr1_12_01.1933.1933.2.dta	GEGDFLAEGGGVR	S	G	0.95	5.43	2		23	35	TRUE
Benign and Cancer	Benign 1	Benign 1	Mudpit_GPM00300000022	Isoform 1 of Fibrinogen alpha chain	IPI00021885,IPI00029717	ipi.HUMAN.v3.71-random.fasta	94973.4	1	82	91	142	0.0102	0.352	TRUE	B3_fr1_12_01.638.638.2.dta	GGSTSYGTGSETESPR	R	N	0.95	6.96	2		272	287	TRUE
Benign and Cancer	Benign 1	Benign 1	Mudpit_GPM00300000022	Isoform 1 of Fibrinogen alpha chain	IPI00021885,IPI00029717	ipi.HUMAN.v3.71-random.fasta	94973.4	1	82	91	142	0.0102	0.352	TRUE	B3_fr13_20_01.661.661.2.dta	GGSTSYGTGSETESPR	R	N	0.95	7	2		272	287	TRUE
Benign and Cancer	Benign 1	Benign 1	Mudpit_GPM00300000022	Isoform 1 of Fibrinogen alpha chain	IPI00021885,IPI00029717	ipi.HUMAN.v3.71-random.fasta	94973.4	1	82	91	142	0.0102	0.352	TRUE	B3_fr21_26_01.634.634.2.dta	GGSTSYGTGSETESPR	R	N	0.95	7.23	2		272	287	TRUE
Benign and Cancer	Benign 1	Benign 1	Mudpit_GPM00300000022	Isoform 1 of Fibrinogen alpha chain	IPI00021885,IPI00029717	ipi.HUMAN.v3.71-random.fasta	94973.4	1	82	91	142	0.0102	0.352	TRUE	B3_fr13_20_01.688.688.2.dta	GGSTSYGTGSETESPRNPS	R	S	0.95	5.28	2		272	290	TRUE
Benign and Cancer	Benign 1	Benign 1	Mudpit_GPM00300000022	Isoform 1 of Fibrinogen alpha chain	IPI00021885,IPI00029717	ipi.HUMAN.v3.71-random.fasta	94973.4	1	82	91	142	0.0102	0.352	TRUE	B3_fr1_12_01.658.658.2.dta	GGSTSYGTGSETESPRNPS	R	S	0.95	8.4	2		272	290	TRUE
Benign and Cancer	Benign 1	Benign 1	Mudpit_GPM00300000022	Isoform 1 of Fibrinogen alpha chain	IPI00021885,IPI00029717	ipi.HUMAN.v3.71-random.fasta	94973.4	1	82	91	142	0.0102	0.352	TRUE	B3_fr21_26_01.657.657.2.dta	GGSTSYGTGSETESPRNPS	R	S	0.95	9	2		272	290	TRUE
Benign and Cancer	Benign 1	Benign 1	Mudpit_GPM00300000022	Isoform 1 of Fibrinogen alpha chain	IPI00021885,IPI00029717	ipi.HUMAN.v3.71-random.fasta	94973.4	1	82	91	142	0.0102	0.352	TRUE	B3_fr1_12_01.650.650.2.dta	GGSTSYGTGSETESPRNPSS	R	A	0.95	4.21	2		272	291	TRUE
Benign and Cancer	Benign 1	Benign 1	Mudpit_GPM00300000022	Isoform 1 of Fibrinogen alpha chain	IPI00021885,IPI00029717	ipi.HUMAN.v3.71-random.fasta	94973.4	1	82	91	142	0.0102	0.352	TRUE	B3_fr13_20_01.693.693.2.dta	GGSTSYGTGSETESPRNPSS	R	A	0.95	4.96	2		272	291	TRUE
Benign and Cancer	Benign 1	Benign 1	Mudpit_GPM00300000022	Isoform 1 of Fibrinogen alpha chain	IPI00021885,IPI00029717	ipi.HUMAN.v3.71-random.fasta	94973.4	1	82	91	142	0.0102	0.352	TRUE	B3_fr21_26_01.655.655.2.dta	GGSTSYGTGSETESPRNPSS	R	A	0.95	7.52	2		272	291	TRUE
Benign and Cancer	Benign 1	Benign 1	Mudpit_GPM00300000022	Isoform 1 of Fibrinogen alpha chain	IPI00021885,IPI00029717	ipi.HUMAN.v3.71-random.fasta	94973.4	1	82	91	142	0.0102	0.352	TRUE	B3_fr1_12_01.707.707.2.dta	GGSTSYGTGSETESPRNPSSA	R	G	0.95	5.74	2		272	292	TRUE
Benign and Cancer	Benign 1	Benign 1	Mudpit_GPM00300000022	Isoform 1 of Fibrinogen alpha chain	IPI00021885,IPI00029717	ipi.HUMAN.v3.71-random.fasta	94973.4	1	82	91	142	0.0102	0.352	TRUE	B3_fr1_12_01.678.678.2.dta	GGSTSYGTGSETESPRNPSSAG	R	S	0.95	7.04	2		272	293	TRUE
Benign and Cancer	Benign 1	Benign 1	Mudpit_GPM00300000022	Isoform 1 of Fibrinogen alpha chain	IPI00021885,IPI00029717	ipi.HUMAN.v3.71-random.fasta	94973.4	1	82	91	142	0.0102	0.352	TRUE	B3_fr1_12_01.682.682.2.dta	GGSTSYGTGSETESPRNPSSAGS	R	W	0.941	2.37	2		272	294	TRUE
Benign and Cancer	Benign 1	Benign 1	Mudpit_GPM00300000022	Isoform 1 of Fibrinogen alpha chain	IPI00021885,IPI00029717	ipi.HUMAN.v3.71-random.fasta	94973.4	1	82	91	142	0.0102	0.352	TRUE	B3_fr1_12_01.1527.1527.2.dta	GGSTSYGTGSETESPRNPSSAGSW	R	N	0.95	3.29	2		272	295	TRUE
Benign and Cancer	Benign 1	Benign 1	Mudpit_GPM00300000022	Isoform 1 of Fibrinogen alpha chain	IPI00021885,IPI00029717	ipi.HUMAN.v3.71-random.fasta	94973.4	1	82	91	142	0.0102	0.352	TRUE	B3_fr1_12_01.1202.1202.2.dta	GGSTSYGTGSETESPRNPSSAGSWN	R	S	0.923	2.23	2		272	296	TRUE
Benign and Cancer	Benign 1	Benign 1	Mudpit_GPM00300000022	Isoform 1 of Fibrinogen alpha chain	IPI00021885,IPI00029717	ipi.HUMAN.v3.71-random.fasta	94973.4	1	82	91	142	0.0102	0.352	TRUE	B3_fr1_12_01.1197.1197.3.dta	GGSTSYGTGSETESPRNPSSAGSWN	R	S	0.95	8.24	2		272	296	TRUE
Benign and Cancer	Benign 1	Benign 1	Mudpit_GPM00300000022	Isoform 1 of Fibrinogen alpha chain	IPI00021885,IPI00029717	ipi.HUMAN.v3.71-random.fasta	94973.4	1	82	91	142	0.0102	0.352	TRUE	B3_fr1_12_01.1276.1276.3.dta	GGSTSYGTGSETESPRNPSSAGSWNSGSSGP	R	G	0.95	5.64	2		272	302	TRUE
Benign and Cancer	Benign 1	Benign 1	Mudpit_GPM00300000022	Isoform 1 of Fibrinogen alpha chain	IPI00021885,IPI00029717	ipi.HUMAN.v3.71-random.fasta	94973.4	1	82	91	142	0.0102	0.352	TRUE	B3_fr1_12_01.1128.1128.3.dta	GGSTSYGTGSETESPRNPSSAGSWNSGSSGPGSTGN	R	R	0.95	2.85	2		272	307	TRUE
Benign and Cancer	Benign 1	Benign 1	Mudpit_GPM00300000022	Isoform 1 of Fibrinogen alpha chain	IPI00021885,IPI00029717	ipi.HUMAN.v3.71-random.fasta	94973.4	1	82	91	142	0.0102	0.352	TRUE	B3_fr1_12_01.900.900.2.dta	GSAGHWTSESSVSGSTGQ	R	W	0.95	6.54	2		368	385	TRUE
Benign and Cancer	Benign 1	Benign 1	Mudpit_GPM00300000022	Isoform 1 of Fibrinogen alpha chain	IPI00021885,IPI00029717	ipi.HUMAN.v3.71-random.fasta	94973.4	1	82	91	142	0.0102	0.352	TRUE	B3_fr1_12_01.1342.1342.2.dta	GSESGIFTNTKE	R	S	0.95	4.92	2		548	559	TRUE
Benign and Cancer	Benign 1	Benign 1	Mudpit_GPM00300000022	Isoform 1 of Fibrinogen alpha chain	IPI00021885,IPI00029717	ipi.HUMAN.v3.71-random.fasta	94973.4	1	82	91	142	0.0102	0.352	TRUE	B3_fr13_20_01.882.882.2.dta	GSSGTGGTATWKPGSS	P	G	0.95	3.35	2		311	326	TRUE
Benign and Cancer	Benign 1	Benign 1	Mudpit_GPM00300000022	Isoform 1 of Fibrinogen alpha chain	IPI00021885,IPI00029717	ipi.HUMAN.v3.71-random.fasta	94973.4	1	82	91	142	0.0102	0.352	TRUE	B3_fr1_12_01.880.880.2.dta	GSSGTGGTATWKPGSS	P	G	0.95	4.51	2		311	326	TRUE
Benign and Cancer	Benign 1	Benign 1	Mudpit_GPM00300000022	Isoform 1 of Fibrinogen alpha chain	IPI00021885,IPI00029717	ipi.HUMAN.v3.71-random.fasta	94973.4	1	82	91	142	0.0102	0.352	TRUE	B3_fr1_12_01.1107.1107.2.dta	GSSGTGGTATWKPGSSGP	P	G	0.95	3.04	2		311	328	TRUE
Benign and Cancer	Benign 1	Benign 1	Mudpit_GPM00300000022	Isoform 1 of Fibrinogen alpha chain	IPI00021885,IPI00029717	ipi.HUMAN.v3.71-random.fasta	94973.4	1	82	91	142	0.0102	0.352	TRUE	B3_fr21_26_01.1053.1053.2.dta	GSSGTGGTATWKPGSSGP	P	G	0.95	4.85	2		311	328	TRUE
Benign and Cancer	Benign 1	Benign 1	Mudpit_GPM00300000022	Isoform 1 of Fibrinogen alpha chain	IPI00021885,IPI00029717	ipi.HUMAN.v3.71-random.fasta	94973.4	1	82	91	142	0.0102	0.352	TRUE	B3_fr1_12_01.749.749.3.dta	GSTGSWNSGSSGTGSTGNQNPGSPR	P	P	0.95	6.85	2		329	353	TRUE
Benign and Cancer	Benign 1	Benign 1	Mudpit_GPM00300000022	Isoform 1 of Fibrinogen alpha chain	IPI00021885,IPI00029717	ipi.HUMAN.v3.71-random.fasta	94973.4	1	82	91	142	0.0102	0.352	TRUE	B3_fr1_12_01.753.753.2.dta	GSTGSWNSGSSGTGSTGNQNPGSPR	P	P	0.95	10.4	2		329	353	TRUE
Benign and Cancer	Benign 1	Benign 1	Mudpit_GPM00300000022	Isoform 1 of Fibrinogen alpha chain	IPI00021885,IPI00029717	ipi.HUMAN.v3.71-random.fasta	94973.4	1	82	91	142	0.0102	0.352	TRUE	B3_fr1_12_01.913.913.3.dta	GSTGSWNSGSSGTGSTGNQNPGSPRP	P	G	0.95	4.64	2		329	354	TRUE
Benign and Cancer	Benign 1	Benign 1	Mudpit_GPM00300000022	Isoform 1 of Fibrinogen alpha chain	IPI00021885,IPI00029717	ipi.HUMAN.v3.71-random.fasta	94973.4	1	82	91	142	0.0102	0.352	TRUE	B3_fr1_12_01.816.816.3.dta	GSTGSWNSGSSGTGSTGNQNPGSPRPG	P	S	0.95	3.02	2		329	355	TRUE
Benign and Cancer	Benign 1	Benign 1	Mudpit_GPM00300000022	Isoform 1 of Fibrinogen alpha chain	IPI00021885,IPI00029717	ipi.HUMAN.v3.71-random.fasta	94973.4	1	82	91	142	0.0102	0.352	TRUE	B3_fr1_12_01.822.822.2.dta	GSTGSWNSGSSGTGSTGNQNPGSPRPG	P	S	0.95	7.1	2		329	355	TRUE
Benign and Cancer	Benign 1	Benign 1	Mudpit_GPM00300000022	Isoform 1 of Fibrinogen alpha chain	IPI00021885,IPI00029717	ipi.HUMAN.v3.71-random.fasta	94973.4	1	82	91	142	0.0102	0.352	TRUE	B3_fr1_12_01.1235.1235.2.dta	GTGSETESPRNPSSAGSW	Y	N	0.95	6.82	2		278	295	TRUE
Benign and Cancer	Benign 1	Benign 1	Mudpit_GPM00300000022	Isoform 1 of Fibrinogen alpha chain	IPI00021885,IPI00029717	ipi.HUMAN.v3.71-random.fasta	94973.4	1	82	91	142	0.0102	0.352	TRUE	B3_fr1_12_01.960.960.2.dta	GTGSETESPRNPSSAGSWN	Y	S	0.95	4.82	2		278	296	TRUE
Benign and Cancer	Benign 1	Benign 1	Mudpit_GPM00300000022	Isoform 1 of Fibrinogen alpha chain	IPI00021885,IPI00029717	ipi.HUMAN.v3.71-random.fasta	94973.4	1	82	91	142	0.0102	0.352	TRUE	B3_fr1_12_01.950.950.2.dta	GTGSETESPRNPSSAGSWNSG	Y	S	0.95	6.01	2		278	298	TRUE
Benign and Cancer	Benign 1	Benign 1	Mudpit_GPM00300000022	Isoform 1 of Fibrinogen alpha chain	IPI00021885,IPI00029717	ipi.HUMAN.v3.71-random.fasta	94973.4	1	82	91	142	0.0102	0.352	TRUE	B3_fr1_12_01.1100.1100.2.dta	GTGSETESPRNPSSAGSWNSGSSGP	Y	G	0.95	2.89	2		278	302	TRUE
Benign and Cancer	Benign 1	Benign 1	Mudpit_GPM00300000022	Isoform 1 of Fibrinogen alpha chain	IPI00021885,IPI00029717	ipi.HUMAN.v3.71-random.fasta	94973.4	1	82	91	142	0.0102	0.352	TRUE	B3_fr1_12_01.1093.1093.3.dta	GTGSETESPRNPSSAGSWNSGSSGP	Y	G	0.95	5.66	2		278	302	TRUE
Benign and Cancer	Benign 1	Benign 1	Mudpit_GPM00300000022	Isoform 1 of Fibrinogen alpha chain	IPI00021885,IPI00029717	ipi.HUMAN.v3.71-random.fasta	94973.4	1	82	91	142	0.0102	0.352	TRUE	B3_fr21_26_01.1029.1029.2.dta	GTGSETESPRNPSSAGSWNSGSSGP	Y	G	0.95	7.08	2		278	302	TRUE
Benign and Cancer	Benign 1	Benign 1	Mudpit_GPM00300000022	Isoform 1 of Fibrinogen alpha chain	IPI00021885,IPI00029717	ipi.HUMAN.v3.71-random.fasta	94973.4	1	82	91	142	0.0102	0.352	TRUE	B3_fr1_12_01.1060.1060.2.dta	GTGSETESPRNPSSAGSWNSGSSGP	Y	G	0.95	7.41	2		278	302	TRUE
Benign and Cancer	Benign 1	Benign 1	Mudpit_GPM00300000022	Isoform 1 of Fibrinogen alpha chain	IPI00021885,IPI00029717	ipi.HUMAN.v3.71-random.fasta	94973.4	1	82	91	142	0.0102	0.352	TRUE	B3_fr1_12_01.1055.1055.3.dta	GTGSETESPRNPSSAGSWNSGSSGP	Y	G	0.95	8.59	2		278	302	TRUE
Benign and Cancer	Benign 1	Benign 1	Mudpit_GPM00300000022	Isoform 1 of Fibrinogen alpha chain	IPI00021885,IPI00029717	ipi.HUMAN.v3.71-random.fasta	94973.4	1	82	91	142	0.0102	0.352	TRUE	B3_fr1_12_01.940.940.3.dta	GTGSETESPRNPSSAGSWNSGSSGPGSTGN	Y	R	0.95	5.05	2		278	307	TRUE
Benign and Cancer	Benign 1	Benign 1	Mudpit_GPM00300000022	Isoform 1 of Fibrinogen alpha chain	IPI00021885,IPI00029717	ipi.HUMAN.v3.71-random.fasta	94973.4	1	82	91	142	0.0102	0.352	TRUE	B3_fr39_48_01.1871.1871.3.dta	HRHPDEAAFFDTASTG	R	K	0.95	3.77	2		511	526	TRUE
Benign and Cancer	Benign 1	Benign 1	Mudpit_GPM00300000022	Isoform 1 of Fibrinogen alpha chain	IPI00021885,IPI00029717	ipi.HUMAN.v3.71-random.fasta	94973.4	1	82	91	142	0.0102	0.352	TRUE	B3_fr39_48_01.1471.1471.3.dta	HRHPDEAAFFDTASTGK	R	T	0.95	2.96	2		511	527	TRUE
Benign and Cancer	Benign 1	Benign 1	Mudpit_GPM00300000022	Isoform 1 of Fibrinogen alpha chain	IPI00021885,IPI00029717	ipi.HUMAN.v3.71-random.fasta	94973.4	1	82	91	142	0.0102	0.352	TRUE	B3_fr1_12_01.718.718.2.dta	HSESGSFRPDSPGSGNA	W	R	0.95	4.14	2		387	403	TRUE
Benign and Cancer	Benign 1	Benign 1	Mudpit_GPM00300000022	Isoform 1 of Fibrinogen alpha chain	IPI00021885,IPI00029717	ipi.HUMAN.v3.71-random.fasta	94973.4	1	82	91	142	0.0102	0.352	TRUE	B3_fr1_12_01.1053.1053.2.dta	mELERPGGNEIT	R	R	0.95	2.74	2	m1: Oxidation (+15.99)	259	270	TRUE
Benign and Cancer	Benign 1	Benign 1	Mudpit_GPM00300000022	Isoform 1 of Fibrinogen alpha chain	IPI00021885,IPI00029717	ipi.HUMAN.v3.71-random.fasta	94973.4	1	82	91	142	0.0102	0.352	TRUE	B3_fr1_12_01.2697.2697.2.dta	NNPDWGTFEE	P	V	0.95	2.92	2		406	415	TRUE
Benign and Cancer	Benign 1	Benign 1	Mudpit_GPM00300000022	Isoform 1 of Fibrinogen alpha chain	IPI00021885,IPI00029717	ipi.HUMAN.v3.71-random.fasta	94973.4	1	82	91	142	0.0102	0.352	TRUE	B3_fr1_12_01.942.942.2.dta	NPGSSGTGGTATWKPGSS	R	G	0.95	5.37	2		309	326	TRUE
Benign and Cancer	Benign 1	Benign 1	Mudpit_GPM00300000022	Isoform 1 of Fibrinogen alpha chain	IPI00021885,IPI00029717	ipi.HUMAN.v3.71-random.fasta	94973.4	1	82	91	142	0.0102	0.352	TRUE	B3_fr1_12_01.1169.1169.2.dta	NQNPGSPRPGSTGTWNPGSSE	G	R	0.95	7.64	2		346	366	TRUE
Benign and Cancer	Benign 1	Benign 1	Mudpit_GPM00300000022	Isoform 1 of Fibrinogen alpha chain	IPI00021885,IPI00029717	ipi.HUMAN.v3.71-random.fasta	94973.4	1	82	91	142	0.0102	0.352	TRUE	B3_fr1_12_01.936.936.3.dta	PGSPRPGSTGTWNPGSSER	N	G	0.95	3.89	2		349	367	TRUE
Benign and Cancer	Benign 1	Benign 1	Mudpit_GPM00300000022	Isoform 1 of Fibrinogen alpha chain	IPI00021885,IPI00029717	ipi.HUMAN.v3.71-random.fasta	94973.4	1	82	91	142	0.0102	0.352	TRUE	B3_fr1_12_01.915.915.2.dta	PGSSGTGGTATWKPGSS	N	G	0.95	5.64	2		310	326	TRUE
Benign and Cancer	Benign 1	Benign 1	Mudpit_GPM00300000022	Isoform 1 of Fibrinogen alpha chain	IPI00021885,IPI00029717	ipi.HUMAN.v3.71-random.fasta	94973.4	1	82	91	142	0.0102	0.352	TRUE	B3_fr1_12_01.1132.1132.2.dta	PGSSGTGGTATWKPGSSGP	N	G	0.95	5.48	2		310	328	TRUE
Benign and Cancer	Benign 1	Benign 1	Mudpit_GPM00300000022	Isoform 1 of Fibrinogen alpha chain	IPI00021885,IPI00029717	ipi.HUMAN.v3.71-random.fasta	94973.4	1	82	91	142	0.0102	0.352	TRUE	B3_fr1_12_01.1194.1194.2.dta	PGSTGTWNPGSSE	R	R	0.95	3.39	2		354	366	TRUE
Benign and Cancer	Benign 1	Benign 1	Mudpit_GPM00300000022	Isoform 1 of Fibrinogen alpha chain	IPI00021885,IPI00029717	ipi.HUMAN.v3.71-random.fasta	94973.4	1	82	91	142	0.0102	0.352	TRUE	B3_fr1_12_01.1153.1153.2.dta	PGSTGTWNPGSSE	R	R	0.95	3.74	2		354	366	TRUE
Benign and Cancer	Benign 1	Benign 1	Mudpit_GPM00300000022	Isoform 1 of Fibrinogen alpha chain	IPI00021885,IPI00029717	ipi.HUMAN.v3.71-random.fasta	94973.4	1	82	91	142	0.0102	0.352	TRUE	B3_fr1_12_01.962.962.2.dta	PGSTGTWNPGSSER	R	G	0.95	4.54	2		354	367	TRUE
Benign and Cancer	Benign 1	Benign 1	Mudpit_GPM00300000022	Isoform 1 of Fibrinogen alpha chain	IPI00021885,IPI00029717	ipi.HUMAN.v3.71-random.fasta	94973.4	1	82	91	142	0.0102	0.352	TRUE	B3_fr1_12_01.3154.3154.2.dta	PNNPDWGTF	R	E	0.95	2.68	2		405	413	TRUE
Benign and Cancer	Benign 1	Benign 1	Mudpit_GPM00300000022	Isoform 1 of Fibrinogen alpha chain	IPI00021885,IPI00029717	ipi.HUMAN.v3.71-random.fasta	94973.4	1	82	91	142	0.0102	0.352	TRUE	B3_fr13_20_01.2333.2333.2.dta	PNNPDWGTFEE	R	V	0.95	2.64	2		405	415	TRUE
Benign and Cancer	Benign 1	Benign 1	Mudpit_GPM00300000022	Isoform 1 of Fibrinogen alpha chain	IPI00021885,IPI00029717	ipi.HUMAN.v3.71-random.fasta	94973.4	1	82	91	142	0.0102	0.352	TRUE	B3_fr1_12_01.2883.2883.2.dta	PNNPDWGTFEE	R	V	0.95	2.77	2		405	415	TRUE
Benign and Cancer	Benign 1	Benign 1	Mudpit_GPM00300000022	Isoform 1 of Fibrinogen alpha chain	IPI00021885,IPI00029717	ipi.HUMAN.v3.71-random.fasta	94973.4	1	82	91	142	0.0102	0.352	TRUE	B3_fr27_32_01.2331.2331.2.dta	PNNPDWGTFEE	R	V	0.95	3.17	2		405	415	TRUE
Benign and Cancer	Benign 1	Benign 1	Mudpit_GPM00300000022	Isoform 1 of Fibrinogen alpha chain	IPI00021885,IPI00029717	ipi.HUMAN.v3.71-random.fasta	94973.4	1	82	91	142	0.0102	0.352	TRUE	B3_fr1_12_01.2685.2685.2.dta	PNNPDWGTFEE	R	V	0.95	3.38	2		405	415	TRUE
Benign and Cancer	Benign 1	Benign 1	Mudpit_GPM00300000022	Isoform 1 of Fibrinogen alpha chain	IPI00021885,IPI00029717	ipi.HUMAN.v3.71-random.fasta	94973.4	1	82	91	142	0.0102	0.352	TRUE	B3_fr21_26_01.2334.2334.2.dta	PNNPDWGTFEE	R	V	0.95	3.41	2		405	415	TRUE
Benign and Cancer	Benign 1	Benign 1	Mudpit_GPM00300000022	Isoform 1 of Fibrinogen alpha chain	IPI00021885,IPI00029717	ipi.HUMAN.v3.71-random.fasta	94973.4	1	82	91	142	0.0102	0.352	TRUE	B3_fr21_26_01.2302.2302.2.dta	PNNPDWGTFEE	R	V	0.95	3.62	2		405	415	TRUE
Benign and Cancer	Benign 1	Benign 1	Mudpit_GPM00300000022	Isoform 1 of Fibrinogen alpha chain	IPI00021885,IPI00029717	ipi.HUMAN.v3.71-random.fasta	94973.4	1	82	91	142	0.0102	0.352	TRUE	B3_fr1_12_01.2790.2790.2.dta	PNNPDWGTFEE	R	V	0.95	4.39	2		405	415	TRUE
Benign and Cancer	Benign 1	Benign 1	Mudpit_GPM00300000022	Isoform 1 of Fibrinogen alpha chain	IPI00021885,IPI00029717	ipi.HUMAN.v3.71-random.fasta	94973.4	1	82	91	142	0.0102	0.352	TRUE	B3_fr1_12_01.2738.2738.2.dta	PNNPDWGTFEE	R	V	0.95	4.96	2		405	415	TRUE
Benign and Cancer	Benign 1	Benign 1	Mudpit_GPM00300000022	Isoform 1 of Fibrinogen alpha chain	IPI00021885,IPI00029717	ipi.HUMAN.v3.71-random.fasta	94973.4	1	82	91	142	0.0102	0.352	TRUE	B3_fr1_12_01.3648.3648.2.dta	PNNPDWGTFEEV	R	S	0.95	4.22	2		405	416	TRUE
Benign and Cancer	Benign 1	Benign 1	Mudpit_GPM00300000022	Isoform 1 of Fibrinogen alpha chain	IPI00021885,IPI00029717	ipi.HUMAN.v3.71-random.fasta	94973.4	1	82	91	142	0.0102	0.352	TRUE	B3_fr1_12_01.3752.3752.2.dta	PNNPDWGTFEEV	R	S	0.95	4.82	2		405	416	TRUE
Benign and Cancer	Benign 1	Benign 1	Mudpit_GPM00300000022	Isoform 1 of Fibrinogen alpha chain	IPI00021885,IPI00029717	ipi.HUMAN.v3.71-random.fasta	94973.4	1	82	91	142	0.0102	0.352	TRUE	B3_fr1_12_01.3702.3702.2.dta	PNNPDWGTFEEV	R	S	0.95	5.74	2		405	416	TRUE
Benign and Cancer	Benign 1	Benign 1	Mudpit_GPM00300000022	Isoform 1 of Fibrinogen alpha chain	IPI00021885,IPI00029717	ipi.HUMAN.v3.71-random.fasta	94973.4	1	82	91	142	0.0102	0.352	TRUE	B3_fr1_12_01.3488.3488.2.dta	PNNPDWGTFEEVSGNVSPGT	R	R	0.95	4.51	2		405	424	TRUE
Benign and Cancer	Benign 1	Benign 1	Mudpit_GPM00300000022	Isoform 1 of Fibrinogen alpha chain	IPI00021885,IPI00029717	ipi.HUMAN.v3.71-random.fasta	94973.4	1	82	91	142	0.0102	0.352	TRUE	B3_fr1_12_01.3537.3537.2.dta	PNNPDWGTFEEVSGNVSPGT	R	R	0.95	10.1	2		405	424	TRUE
Benign and Cancer	Benign 1	Benign 1	Mudpit_GPM00300000022	Isoform 1 of Fibrinogen alpha chain	IPI00021885,IPI00029717	ipi.HUMAN.v3.71-random.fasta	94973.4	1	82	91	142	0.0102	0.352	TRUE	B3_fr1_12_01.1366.1366.2.dta	QFTSSTSYNRGDSTFES	K	K	0.95	4.89	2		582	598	TRUE
Benign and Cancer	Benign 1	Benign 1	Mudpit_GPM00300000022	Isoform 1 of Fibrinogen alpha chain	IPI00021885,IPI00029717	ipi.HUMAN.v3.71-random.fasta	94973.4	1	82	91	142	0.0102	0.352	TRUE	B3_fr1_12_01.1231.1231.2.dta	QLQKVPPEWK	S	A	0.91	2.15	2		240	249	TRUE
Benign and Cancer	Benign 1	Benign 1	Mudpit_GPM00300000022	Isoform 1 of Fibrinogen alpha chain	IPI00021885,IPI00029717	ipi.HUMAN.v3.71-random.fasta	94973.4	1	82	91	142	0.0102	0.352	TRUE	B3_fr1_12_01.2250.2250.2.dta	qLQKVPPEWK	S	A	0.95	3	2	n-term: Pyro-cmC (-17.03)	240	249	TRUE
Benign and Cancer	Benign 1	Benign 1	Mudpit_GPM00300000022	Isoform 1 of Fibrinogen alpha chain	IPI00021885,IPI00029717	ipi.HUMAN.v3.71-random.fasta	94973.4	1	82	91	142	0.0102	0.352	TRUE	B3_fr1_12_01.1443.1443.2.dta	qNPGSPRPGSTGTWNPGSSE	N	R	0.95	6.39	2	n-term: Pyro-cmC (-17.03)	347	366	TRUE
Benign and Cancer	Benign 1	Benign 1	Mudpit_GPM00300000022	Isoform 1 of Fibrinogen alpha chain	IPI00021885,IPI00029717	ipi.HUMAN.v3.71-random.fasta	94973.4	1	82	91	142	0.0102	0.352	TRUE	B3_fr1_12_01.1087.1087.3.dta	QWHSESGSFRPDSPGSGNA	G	R	0.95	2.19	2		385	403	TRUE
Benign and Cancer	Benign 1	Benign 1	Mudpit_GPM00300000022	Isoform 1 of Fibrinogen alpha chain	IPI00021885,IPI00029717	ipi.HUMAN.v3.71-random.fasta	94973.4	1	82	91	142	0.0102	0.352	TRUE	B3_fr1_12_01.1675.1675.2.dta	qWHSESGSFRPDSPGSGNA	G	R	0.95	8.21	2	n-term: Pyro-cmC (-17.03)	385	403	TRUE
Benign and Cancer	Benign 1	Benign 1	Mudpit_GPM00300000022	Isoform 1 of Fibrinogen alpha chain	IPI00021885,IPI00029717	ipi.HUMAN.v3.71-random.fasta	94973.4	1	82	91	142	0.0102	0.352	TRUE	B3_fr1_12_01.1321.1321.2.dta	SESGIFTNTKE	G	S	0.95	4.59	2		549	559	TRUE
Benign and Cancer	Benign 1	Benign 1	Mudpit_GPM00300000022	Isoform 1 of Fibrinogen alpha chain	IPI00021885,IPI00029717	ipi.HUMAN.v3.71-random.fasta	94973.4	1	82	91	142	0.0102	0.352	TRUE	B3_fr1_12_01.804.804.2.dta	SESGSFRPDSPGSGNA	H	R	0.95	2.96	2		388	403	TRUE
Benign and Cancer	Benign 1	Benign 1	Mudpit_GPM00300000022	Isoform 1 of Fibrinogen alpha chain	IPI00021885,IPI00029717	ipi.HUMAN.v3.71-random.fasta	94973.4	1	82	91	142	0.0102	0.352	TRUE	B3_fr13_20_01.817.817.2.dta	SESGSFRPDSPGSGNA	H	R	0.95	3.51	2		388	403	TRUE
Benign and Cancer	Benign 1	Benign 1	Mudpit_GPM00300000022	Isoform 1 of Fibrinogen alpha chain	IPI00021885,IPI00029717	ipi.HUMAN.v3.71-random.fasta	94973.4	1	82	91	142	0.0102	0.352	TRUE	B3_fr27_32_01.766.766.2.dta	SESGSFRPDSPGSGNA	H	R	0.95	4.37	2		388	403	TRUE
Benign and Cancer	Benign 1	Benign 1	Mudpit_GPM00300000022	Isoform 1 of Fibrinogen alpha chain	IPI00021885,IPI00029717	ipi.HUMAN.v3.71-random.fasta	94973.4	1	82	91	142	0.0102	0.352	TRUE	B3_fr1_12_01.837.837.2.dta	SESGSFRPDSPGSGNA	H	R	0.95	4.74	2		388	403	TRUE
Benign and Cancer	Benign 1	Benign 1	Mudpit_GPM00300000022	Isoform 1 of Fibrinogen alpha chain	IPI00021885,IPI00029717	ipi.HUMAN.v3.71-random.fasta	94973.4	1	82	91	142	0.0102	0.352	TRUE	B3_fr1_12_01.772.772.2.dta	SGSFRPDSPGSGNA	E	R	0.95	3.01	2		390	403	TRUE
Benign and Cancer	Benign 1	Benign 1	Mudpit_GPM00300000022	Isoform 1 of Fibrinogen alpha chain	IPI00021885,IPI00029717	ipi.HUMAN.v3.71-random.fasta	94973.4	1	82	91	142	0.0102	0.352	TRUE	B3_fr1_12_01.1134.1134.3.dta	SGSSGTGSTGNQNPGSPRPGSTGTWNPGSSE	N	R	0.95	3.28	2		336	366	TRUE
Benign and Cancer	Benign 1	Benign 1	Mudpit_GPM00300000022	Isoform 1 of Fibrinogen alpha chain	IPI00021885,IPI00029717	ipi.HUMAN.v3.71-random.fasta	94973.4	1	82	91	142	0.0102	0.352	TRUE	B3_fr1_12_01.1173.1173.3.dta	SGSSGTGSTGNQNPGSPRPGSTGTWNPGSSE	N	R	0.95	8.31	2		336	366	TRUE
Benign and Cancer	Benign 1	Benign 1	Mudpit_GPM00300000022	Isoform 1 of Fibrinogen alpha chain	IPI00021885,IPI00029717	ipi.HUMAN.v3.71-random.fasta	94973.4	1	82	91	142	0.0102	0.352	TRUE	B3_fr21_26_01.1378.1378.2.dta	SGSTGQWHSESGSF	V	R	0.95	3.85	2		380	393	TRUE
Benign and Cancer	Benign 1	Benign 1	Mudpit_GPM00300000022	Isoform 1 of Fibrinogen alpha chain	IPI00021885,IPI00029717	ipi.HUMAN.v3.71-random.fasta	94973.4	1	82	91	142	0.0102	0.352	TRUE	B3_fr1_12_01.1478.1478.2.dta	SGSTGQWHSESGSF	V	R	0.95	4.36	2		380	393	TRUE
Benign and Cancer	Benign 1	Benign 1	Mudpit_GPM00300000022	Isoform 1 of Fibrinogen alpha chain	IPI00021885,IPI00029717	ipi.HUMAN.v3.71-random.fasta	94973.4	1	82	91	142	0.0102	0.352	TRUE	B3_fr1_12_01.954.954.2.dta	SGTGGTATWKPG	S	S	0.892	2.06	2		313	324	TRUE
Benign and Cancer	Benign 1	Benign 1	Mudpit_GPM00300000022	Isoform 1 of Fibrinogen alpha chain	IPI00021885,IPI00029717	ipi.HUMAN.v3.71-random.fasta	94973.4	1	82	91	142	0.0102	0.352	TRUE	B3_fr27_32_01.847.847.2.dta	SGTGGTATWKPGSS	S	G	0.899	2.09	2		313	326	TRUE
Benign and Cancer	Benign 1	Benign 1	Mudpit_GPM00300000022	Isoform 1 of Fibrinogen alpha chain	IPI00021885,IPI00029717	ipi.HUMAN.v3.71-random.fasta	94973.4	1	82	91	142	0.0102	0.352	TRUE	B3_fr1_12_01.881.881.2.dta	SGTGGTATWKPGSS	S	G	0.911	2.15	2		313	326	TRUE
Benign and Cancer	Benign 1	Benign 1	Mudpit_GPM00300000022	Isoform 1 of Fibrinogen alpha chain	IPI00021885,IPI00029717	ipi.HUMAN.v3.71-random.fasta	94973.4	1	82	91	142	0.0102	0.352	TRUE	B3_fr1_12_01.1421.1421.2.dta	SHHPGIAEFPS	S	R	0.95	2.96	2		562	572	TRUE
Benign and Cancer	Benign 1	Benign 1	Mudpit_GPM00300000022	Isoform 1 of Fibrinogen alpha chain	IPI00021885,IPI00029717	ipi.HUMAN.v3.71-random.fasta	94973.4	1	82	91	142	0.0102	0.352	TRUE	B3_fr1_12_01.1083.1083.2.dta	SPRPGSTGTWNPGSSE	G	R	0.95	2.59	2		351	366	TRUE
Benign and Cancer	Benign 1	Benign 1	Mudpit_GPM00300000022	Isoform 1 of Fibrinogen alpha chain	IPI00021885,IPI00029717	ipi.HUMAN.v3.71-random.fasta	94973.4	1	82	91	142	0.0102	0.352	TRUE	B3_fr1_12_01.889.889.2.dta	SSGTGGTATWKPGSS	G	G	0.95	2.96	2		312	326	TRUE
Benign and Cancer	Benign 1	Benign 1	Mudpit_GPM00300000022	Isoform 1 of Fibrinogen alpha chain	IPI00021885,IPI00029717	ipi.HUMAN.v3.71-random.fasta	94973.4	1	82	91	142	0.0102	0.352	TRUE	B3_fr1_12_01.1161.1161.3.dta	SSGTGSTGNQNPGSPRPGSTGTWNPGSSE	G	R	0.95	2.8	2		338	366	TRUE
Benign and Cancer	Benign 1	Benign 1	Mudpit_GPM00300000022	Isoform 1 of Fibrinogen alpha chain	IPI00021885,IPI00029717	ipi.HUMAN.v3.71-random.fasta	94973.4	1	82	91	142	0.0102	0.352	TRUE	B3_fr39_48_01.1064.1064.3.dta	SSHHPGIAEFPSRG	S	K	0.95	2.92	2		561	574	TRUE
Benign and Cancer	Benign 1	Benign 1	Mudpit_GPM00300000022	Isoform 1 of Fibrinogen alpha chain	IPI00021885,IPI00029717	ipi.HUMAN.v3.71-random.fasta	94973.4	1	82	91	142	0.0102	0.352	TRUE	B3_fr33_38_01.1317.1317.3.dta	SSVSGSTGQWHSESGSFRPDSPGSGNA	E	R	0.95	2.82	2		377	403	TRUE
Benign and Cancer	Benign 1	Benign 1	Mudpit_GPM00300000022	Isoform 1 of Fibrinogen alpha chain	IPI00021885,IPI00029717	ipi.HUMAN.v3.71-random.fasta	94973.4	1	82	91	142	0.0102	0.352	TRUE	B3_fr1_12_01.1409.1409.3.dta	SSVSGSTGQWHSESGSFRPDSPGSGNA	E	R	0.95	5.25	2		377	403	TRUE
Benign and Cancer	Benign 1	Benign 1	Mudpit_GPM00300000022	Isoform 1 of Fibrinogen alpha chain	IPI00021885,IPI00029717	ipi.HUMAN.v3.71-random.fasta	94973.4	1	82	91	142	0.0102	0.352	TRUE	B3_fr1_12_01.1448.1448.2.dta	STGQWHSESGSF	G	R	0.95	2.68	2		382	393	TRUE
Benign and Cancer	Benign 1	Benign 1	Mudpit_GPM00300000022	Isoform 1 of Fibrinogen alpha chain	IPI00021885,IPI00029717	ipi.HUMAN.v3.71-random.fasta	94973.4	1	82	91	142	0.0102	0.352	TRUE	B3_fr33_38_01.1180.1180.3.dta	STGQWHSESGSFRPDSPGSGNA	G	R	0.95	2.19	2		382	403	TRUE
Benign and Cancer	Benign 1	Benign 1	Mudpit_GPM00300000022	Isoform 1 of Fibrinogen alpha chain	IPI00021885,IPI00029717	ipi.HUMAN.v3.71-random.fasta	94973.4	1	82	91	142	0.0102	0.352	TRUE	B3_fr1_12_01.1214.1214.3.dta	STGQWHSESGSFRPDSPGSGNA	G	R	0.95	2.64	2		382	403	TRUE
Benign and Cancer	Benign 1	Benign 1	Mudpit_GPM00300000022	Isoform 1 of Fibrinogen alpha chain	IPI00021885,IPI00029717	ipi.HUMAN.v3.71-random.fasta	94973.4	1	82	91	142	0.0102	0.352	TRUE	B3_fr1_12_01.1167.1167.3.dta	STGQWHSESGSFRPDSPGSGNA	G	R	0.95	2.77	2		382	403	TRUE
Benign and Cancer	Benign 1	Benign 1	Mudpit_GPM00300000022	Isoform 1 of Fibrinogen alpha chain	IPI00021885,IPI00029717	ipi.HUMAN.v3.71-random.fasta	94973.4	1	82	91	142	0.0102	0.352	TRUE	B3_fr1_12_01.901.901.3.dta	STGSWNSGSSGTGSTGNQNPGSPRP	G	G	0.95	3.52	2		330	354	TRUE
Benign and Cancer	Benign 1	Benign 1	Mudpit_GPM00300000022	Isoform 1 of Fibrinogen alpha chain	IPI00021885,IPI00029717	ipi.HUMAN.v3.71-random.fasta	94973.4	1	82	91	142	0.0102	0.352	TRUE	B3_fr21_26_01.626.626.2.dta	STSYGTGSETESPR	G	N	0.93	2.28	2		274	287	TRUE
Benign and Cancer	Benign 1	Benign 1	Mudpit_GPM00300000022	Isoform 1 of Fibrinogen alpha chain	IPI00021885,IPI00029717	ipi.HUMAN.v3.71-random.fasta	94973.4	1	82	91	142	0.0102	0.352	TRUE	B3_fr1_12_01.637.637.2.dta	STSYGTGSETESPR	G	N	0.95	3.68	2		274	287	TRUE
Benign and Cancer	Benign 1	Benign 1	Mudpit_GPM00300000022	Isoform 1 of Fibrinogen alpha chain	IPI00021885,IPI00029717	ipi.HUMAN.v3.71-random.fasta	94973.4	1	82	91	142	0.0102	0.352	TRUE	B3_fr21_26_01.1546.1546.2.dta	SVSGSTGQWHSESGSF	S	R	0.84	1.85	2		378	393	TRUE
Benign and Cancer	Benign 1	Benign 1	Mudpit_GPM00300000022	Isoform 1 of Fibrinogen alpha chain	IPI00021885,IPI00029717	ipi.HUMAN.v3.71-random.fasta	94973.4	1	82	91	142	0.0102	0.352	TRUE	B3_fr27_32_01.1536.1536.2.dta	SVSGSTGQWHSESGSF	S	R	0.95	2.6	2		378	393	TRUE
Benign and Cancer	Benign 1	Benign 1	Mudpit_GPM00300000022	Isoform 1 of Fibrinogen alpha chain	IPI00021885,IPI00029717	ipi.HUMAN.v3.71-random.fasta	94973.4	1	82	91	142	0.0102	0.352	TRUE	B3_fr13_20_01.1569.1569.2.dta	SVSGSTGQWHSESGSF	S	R	0.95	3.89	2		378	393	TRUE
Benign and Cancer	Benign 1	Benign 1	Mudpit_GPM00300000022	Isoform 1 of Fibrinogen alpha chain	IPI00021885,IPI00029717	ipi.HUMAN.v3.71-random.fasta	94973.4	1	82	91	142	0.0102	0.352	TRUE	B3_fr1_12_01.1668.1668.2.dta	SVSGSTGQWHSESGSF	S	R	0.95	6.37	2		378	393	TRUE
Benign and Cancer	Benign 1	Benign 1	Mudpit_GPM00300000022	Isoform 1 of Fibrinogen alpha chain	IPI00021885,IPI00029717	ipi.HUMAN.v3.71-random.fasta	94973.4	1	82	91	142	0.0102	0.352	TRUE	B3_fr1_12_01.1717.1717.2.dta	SVSGSTGQWHSESGSF	S	R	0.95	9.62	2		378	393	TRUE
Benign and Cancer	Benign 1	Benign 1	Mudpit_GPM00300000022	Isoform 1 of Fibrinogen alpha chain	IPI00021885,IPI00029717	ipi.HUMAN.v3.71-random.fasta	94973.4	1	82	91	142	0.0102	0.352	TRUE	B3_fr1_12_01.1396.1396.2.dta	TGQWHSESGSF	S	R	0.941	2.37	2		383	393	TRUE
Benign and Cancer	Benign 1	Benign 1	Mudpit_GPM00300000022	Isoform 1 of Fibrinogen alpha chain	IPI00021885,IPI00029717	ipi.HUMAN.v3.71-random.fasta	94973.4	1	82	91	142	0.0102	0.352	TRUE	B3_fr1_12_01.1225.1225.2.dta	TGSETESPRNPSSAGSW	G	N	0.95	3.37	2		279	295	TRUE
Benign and Cancer	Benign 1	Benign 1	Mudpit_GPM00300000022	Isoform 1 of Fibrinogen alpha chain	IPI00021885,IPI00029717	ipi.HUMAN.v3.71-random.fasta	94973.4	1	82	91	142	0.0102	0.352	TRUE	B3_fr1_12_01.956.956.2.dta	TGSETESPRNPSSAGSWN	G	S	0.95	3.52	2		279	296	TRUE
Benign and Cancer	Benign 1	Benign 1	Mudpit_GPM00300000022	Isoform 1 of Fibrinogen alpha chain	IPI00021885,IPI00029717	ipi.HUMAN.v3.71-random.fasta	94973.4	1	82	91	142	0.0102	0.352	TRUE	B3_fr1_12_01.741.741.3.dta	TGSWNSGSSGTGSTGNQNPGSPR	S	P	0.95	2.43	2		331	353	TRUE
Benign and Cancer	Benign 1	Benign 1	Mudpit_GPM00300000022	Isoform 1 of Fibrinogen alpha chain	IPI00021885,IPI00029717	ipi.HUMAN.v3.71-random.fasta	94973.4	1	82	91	142	0.0102	0.352	TRUE	B3_fr1_12_01.743.743.2.dta	TGSWNSGSSGTGSTGNQNPGSPR	S	P	0.95	9.03	2		331	353	TRUE
Benign and Cancer	Benign 1	Benign 1	Mudpit_GPM00300000022	Isoform 1 of Fibrinogen alpha chain	IPI00021885,IPI00029717	ipi.HUMAN.v3.71-random.fasta	94973.4	1	82	91	142	0.0102	0.352	TRUE	B3_fr1_12_01.974.974.3.dta	TVIGPDGHKEVTKEVVTSED	K	G	0.95	4.34	2		468	487	TRUE
Benign and Cancer	Benign 1	Benign 1	Mudpit_GPM00300000022	Isoform 1 of Fibrinogen alpha chain	IPI00021885,IPI00029717	ipi.HUMAN.v3.71-random.fasta	94973.4	1	82	91	142	0.0102	0.352	TRUE	B3_fr1_12_01.1593.1593.2.dta	VSGSTGQWHSESGSF	S	R	0.896	2.08	2		379	393	TRUE
Benign and Cancer	Benign 1	Benign 1	Mudpit_GPM00300000022	Mediator of RNA polymerase II transcription subunit 12	IPI00004068,IPI00019205,IPI00022831,IPI00033606,IPI00061523,IPI00064200,IPI00064201,IPI00064202,IPI00165946,IPI00170880,IPI00180154,IPI00215632,IPI00216243,IPI00220079,IPI00220080,IPI00220081,IPI00220082,IPI00288960,IPI00300277,IPI00337426,IPI00382692,IPI	ipi.HUMAN.v3.71-random.fasta	247334	0.998	2	2	13	0.000934	0.024	TRUE	B3_fr13_20_01.544.544.3.dta	eQQQQQQQQQQQQQQQQQQQQ	P	Q	0.95	6.39	2	e1: Pyro_glu (-18.01)	2085	2105	TRUE
Benign and Cancer	Benign 1	Benign 1	Mudpit_GPM00300000022	Mediator of RNA polymerase II transcription subunit 12	IPI00004068,IPI00019205,IPI00022831,IPI00033606,IPI00061523,IPI00064200,IPI00064201,IPI00064202,IPI00165946,IPI00170880,IPI00180154,IPI00215632,IPI00216243,IPI00220079,IPI00220080,IPI00220081,IPI00220082,IPI00288960,IPI00300277,IPI00337426,IPI00382692,IPI	ipi.HUMAN.v3.71-random.fasta	247334	0.998	2	2	13	0.000934	0.024	TRUE	B3_fr13_20_01.544.544.3.dta	qQQQQQQQQQQQQQQQQQQQQ	E	Q	0.95	6.39	2	n-term: Pyro-cmC (-17.03)	2086	2106	TRUE
Benign and Cancer	Benign 1	Benign 1	Mudpit_GPM00300000022	Mediator of RNA polymerase II transcription subunit 12	IPI00004068,IPI00019205,IPI00022831,IPI00033606,IPI00061523,IPI00064200,IPI00064201,IPI00064202,IPI00165946,IPI00170880,IPI00180154,IPI00215632,IPI00216243,IPI00220079,IPI00220080,IPI00220081,IPI00220082,IPI00288960,IPI00300277,IPI00337426,IPI00382692,IPI	ipi.HUMAN.v3.71-random.fasta	247334	0.998	2	2	13	0.000934	0.024	TRUE	B3_fr13_20_01.544.544.3.dta	qQQQQQQQQQQQQQQQQQQQQ	Q	Q	0.95	6.39	2	n-term: Pyro-cmC (-17.03)	2087	2107	TRUE
Benign and Cancer	Benign 1	Benign 1	Mudpit_GPM00300000022	Mediator of RNA polymerase II transcription subunit 12	IPI00004068,IPI00019205,IPI00022831,IPI00033606,IPI00061523,IPI00064200,IPI00064201,IPI00064202,IPI00165946,IPI00170880,IPI00180154,IPI00215632,IPI00216243,IPI00220079,IPI00220080,IPI00220081,IPI00220082,IPI00288960,IPI00300277,IPI00337426,IPI00382692,IPI	ipi.HUMAN.v3.71-random.fasta	247334	0.998	2	2	13	0.000934	0.024	TRUE	B3_fr13_20_01.544.544.3.dta	qQQQQQQQQQQQQQQQQQQQQ	Q	Q	0.95	6.39	2	n-term: Pyro-cmC (-17.03)	2087	2107	TRUE
Benign and Cancer	Benign 1	Benign 1	Mudpit_GPM00300000022	Mediator of RNA polymerase II transcription subunit 12	IPI00004068,IPI00019205,IPI00022831,IPI00033606,IPI00061523,IPI00064200,IPI00064201,IPI00064202,IPI00165946,IPI00170880,IPI00180154,IPI00215632,IPI00216243,IPI00220079,IPI00220080,IPI00220081,IPI00220082,IPI00288960,IPI00300277,IPI00337426,IPI00382692,IPI	ipi.HUMAN.v3.71-random.fasta	247334	0.998	2	2	13	0.000934	0.024	TRUE	B3_fr13_20_01.544.544.3.dta	qQQQQQQQQQQQQQQQQQQQQ	Q	Q	0.95	6.39	2	n-term: Pyro-cmC (-17.03)	2087	2107	TRUE
Benign and Cancer	Benign 1	Benign 1	Mudpit_GPM00300000022	Mediator of RNA polymerase II transcription subunit 12	IPI00004068,IPI00019205,IPI00022831,IPI00033606,IPI00061523,IPI00064200,IPI00064201,IPI00064202,IPI00165946,IPI00170880,IPI00180154,IPI00215632,IPI00216243,IPI00220079,IPI00220080,IPI00220081,IPI00220082,IPI00288960,IPI00300277,IPI00337426,IPI00382692,IPI	ipi.HUMAN.v3.71-random.fasta	247334	0.998	2	2	13	0.000934	0.024	TRUE	B3_fr13_20_01.544.544.3.dta	qQQQQQQQQQQQQQQQQQQQQ	Q	Q	0.95	6.39	2	n-term: Pyro-cmC (-17.03)	2087	2107	TRUE
Benign and Cancer	Benign 1	Benign 1	Mudpit_GPM00300000022	Mediator of RNA polymerase II transcription subunit 12	IPI00004068,IPI00019205,IPI00022831,IPI00033606,IPI00061523,IPI00064200,IPI00064201,IPI00064202,IPI00165946,IPI00170880,IPI00180154,IPI00215632,IPI00216243,IPI00220079,IPI00220080,IPI00220081,IPI00220082,IPI00288960,IPI00300277,IPI00337426,IPI00382692,IPI	ipi.HUMAN.v3.71-random.fasta	247334	0.998	2	2	13	0.000934	0.024	TRUE	B3_fr13_20_01.544.544.3.dta	qQQQQQQQQQQQQQQQQQQQQ	Q	Y	0.95	6.39	2	n-term: Pyro-cmC (-17.03)	2091	2111	TRUE
Benign and Cancer	Benign 1	Benign 1	Mudpit_GPM00300000022	Mediator of RNA polymerase II transcription subunit 12	IPI00004068,IPI00019205,IPI00022831,IPI00033606,IPI00061523,IPI00064200,IPI00064201,IPI00064202,IPI00165946,IPI00170880,IPI00180154,IPI00215632,IPI00216243,IPI00220079,IPI00220080,IPI00220081,IPI00220082,IPI00288960,IPI00300277,IPI00337426,IPI00382692,IPI	ipi.HUMAN.v3.71-random.fasta	247334	0.998	2	2	13	0.000934	0.024	TRUE	B3_fr13_20_01.544.544.3.dta	qQQQQQQQQQQQQQQQQQQQQ	R	Q	0.95	6.39	2	n-term: Pyro-cmC (-17.03)	2125	2145	TRUE
Benign and Cancer	Benign 1	Benign 1	Mudpit_GPM00300000022	Mediator of RNA polymerase II transcription subunit 12	IPI00004068,IPI00019205,IPI00022831,IPI00033606,IPI00061523,IPI00064200,IPI00064201,IPI00064202,IPI00165946,IPI00170880,IPI00180154,IPI00215632,IPI00216243,IPI00220079,IPI00220080,IPI00220081,IPI00220082,IPI00288960,IPI00300277,IPI00337426,IPI00382692,IPI	ipi.HUMAN.v3.71-random.fasta	247334	0.998	2	2	13	0.000934	0.024	TRUE	B3_fr13_20_01.544.544.3.dta	qQQQQQQQQQQQQQQQQQQQQ	Q	Q	0.95	6.39	2	n-term: Pyro-cmC (-17.03)	2087	2107	TRUE
Benign and Cancer	Benign 1	Benign 1	Mudpit_GPM00300000022	Mediator of RNA polymerase II transcription subunit 12	IPI00004068,IPI00019205,IPI00022831,IPI00033606,IPI00061523,IPI00064200,IPI00064201,IPI00064202,IPI00165946,IPI00170880,IPI00180154,IPI00215632,IPI00216243,IPI00220079,IPI00220080,IPI00220081,IPI00220082,IPI00288960,IPI00300277,IPI00337426,IPI00382692,IPI	ipi.HUMAN.v3.71-random.fasta	247334	0.998	2	2	13	0.000934	0.024	TRUE	B3_fr13_20_01.544.544.3.dta	qQQQQQQQQQQQQQQQQQQQQ	Q	Q	0.95	6.39	2	n-term: Pyro-cmC (-17.03)	2087	2107	TRUE
Benign and Cancer	Benign 1	Benign 1	Mudpit_GPM00300000022	Mediator of RNA polymerase II transcription subunit 12	IPI00004068,IPI00019205,IPI00022831,IPI00033606,IPI00061523,IPI00064200,IPI00064201,IPI00064202,IPI00165946,IPI00170880,IPI00180154,IPI00215632,IPI00216243,IPI00220079,IPI00220080,IPI00220081,IPI00220082,IPI00288960,IPI00300277,IPI00337426,IPI00382692,IPI	ipi.HUMAN.v3.71-random.fasta	247334	0.998	2	2	13	0.000934	0.024	TRUE	B3_fr13_20_01.544.544.3.dta	qQQQQQQQQQQQQQQQQQQQQ	Q	Q	0.95	6.39	2	n-term: Pyro-cmC (-17.03)	2087	2107	TRUE
Benign and Cancer	Benign 1	Benign 1	Mudpit_GPM00300000022	Mediator of RNA polymerase II transcription subunit 12	IPI00004068,IPI00019205,IPI00022831,IPI00033606,IPI00061523,IPI00064200,IPI00064201,IPI00064202,IPI00165946,IPI00170880,IPI00180154,IPI00215632,IPI00216243,IPI00220079,IPI00220080,IPI00220081,IPI00220082,IPI00288960,IPI00300277,IPI00337426,IPI00382692,IPI	ipi.HUMAN.v3.71-random.fasta	247334	0.998	2	2	13	0.000934	0.024	TRUE	B3_fr13_20_01.544.544.3.dta	qQQQQQQQQQQQQQQQQQQQQ	Q	Q	0.95	6.39	2	n-term: Pyro-cmC (-17.03)	2087	2107	TRUE
Benign and Cancer	Benign 1	Benign 1	Mudpit_GPM00300000022	Mediator of RNA polymerase II transcription subunit 12	IPI00004068,IPI00019205,IPI00022831,IPI00033606,IPI00061523,IPI00064200,IPI00064201,IPI00064202,IPI00165946,IPI00170880,IPI00180154,IPI00215632,IPI00216243,IPI00220079,IPI00220080,IPI00220081,IPI00220082,IPI00288960,IPI00300277,IPI00337426,IPI00382692,IPI	ipi.HUMAN.v3.71-random.fasta	247334	0.998	2	2	13	0.000934	0.024	TRUE	B3_fr13_20_01.544.544.3.dta	qQQQQQQQQQQQQQQQQQQQQ	Q	H	0.95	6.39	2	n-term: Pyro-cmC (-17.03)	2130	2150	TRUE
Benign and Cancer	Benign 1	Benign 1	Mudpit_GPM00300000022	Isoform 1 of Fibroblast growth factor receptor 3	IPI00027174-R	ipi.HUMAN.v3.71-random.fasta	87709.4	0.304	1	1	1	7.18e-05	0.0211	TRUE	B3_fr27_32_01.1053.1053.2.dta	TmDRLGSDLDALSGEDL	S	Y	0.831	1.82	2	m2: Oxidation (+15.99)	402	418	TRUE
Benign and Cancer	Benign 1	Benign 1	Mudpit_GPM00300000022	Apolipoprotein A-II	IPI00021854	ipi.HUMAN.v3.71-random.fasta	11175.3	1	10	11	16	0.00115	0.27	TRUE	B3_fr1_12_01.2026.2026.2.dta	FQTVTDYGKDLm	Y	E	0.95	4.8	2	m12: Oxidation (+15.99)	38	49	TRUE
Benign and Cancer	Benign 1	Benign 1	Mudpit_GPM00300000022	Apolipoprotein A-II	IPI00021854	ipi.HUMAN.v3.71-random.fasta	11175.3	1	10	11	16	0.00115	0.27	TRUE	B3_fr1_12_01.2153.2153.2.dta	FQTVTDYGKDLmE	Y	K	0.95	5.7	2	m12: Oxidation (+15.99)	38	50	TRUE
Benign and Cancer	Benign 1	Benign 1	Mudpit_GPM00300000022	Apolipoprotein A-II	IPI00021854	ipi.HUMAN.v3.71-random.fasta	11175.3	1	10	11	16	0.00115	0.27	TRUE	B3_fr1_12_01.1855.1855.2.dta	FQTVTDYGKDLmEK	Y	V	0.95	4.03	2	m12: Oxidation (+15.99)	38	51	TRUE
Benign and Cancer	Benign 1	Benign 1	Mudpit_GPM00300000022	Apolipoprotein A-II	IPI00021854	ipi.HUMAN.v3.71-random.fasta	11175.3	1	10	11	16	0.00115	0.27	TRUE	B3_fr1_12_01.2459.2459.2.dta	qAKEPcVESLVS	R	Q	0.903	2.11	2	c6: Carbamidomethyl (+57.02), n-term: Pyro-cmC (-17.03)	24	35	TRUE
Benign and Cancer	Benign 1	Benign 1	Mudpit_GPM00300000022	Apolipoprotein A-II	IPI00021854	ipi.HUMAN.v3.71-random.fasta	11175.3	1	10	11	16	0.00115	0.27	TRUE	B3_fr1_12_01.1848.1848.2.dta	qTVTDYGKDLm	F	E	0.95	3.68	2	m11: Oxidation (+15.99), n-term: Pyro-cmC (-17.03)	39	49	TRUE
Benign and Cancer	Benign 1	Benign 1	Mudpit_GPM00300000022	Apolipoprotein A-II	IPI00021854	ipi.HUMAN.v3.71-random.fasta	11175.3	1	10	11	16	0.00115	0.27	TRUE	B3_fr1_12_01.1426.1426.2.dta	QTVTDYGKDLmE	F	K	0.914	2.17	2	m11: Oxidation (+15.99)	39	50	TRUE
Benign and Cancer	Benign 1	Benign 1	Mudpit_GPM00300000022	Apolipoprotein A-II	IPI00021854	ipi.HUMAN.v3.71-random.fasta	11175.3	1	10	11	16	0.00115	0.27	TRUE	B3_fr1_12_01.1992.1992.2.dta	qTVTDYGKDLmE	F	K	0.95	3.96	2	m11: Oxidation (+15.99), n-term: Pyro-cmC (-17.03)	39	50	TRUE
Benign and Cancer	Benign 1	Benign 1	Mudpit_GPM00300000022	Apolipoprotein A-II	IPI00021854	ipi.HUMAN.v3.71-random.fasta	11175.3	1	10	11	16	0.00115	0.27	TRUE	B3_fr1_12_01.2044.2044.2.dta	qTVTDYGKDLmE	F	K	0.95	4.37	2	m11: Oxidation (+15.99), n-term: Pyro-cmC (-17.03)	39	50	TRUE
Benign and Cancer	Benign 1	Benign 1	Mudpit_GPM00300000022	Apolipoprotein A-II	IPI00021854	ipi.HUMAN.v3.71-random.fasta	11175.3	1	10	11	16	0.00115	0.27	TRUE	B3_fr1_12_01.1674.1674.2.dta	qTVTDYGKDLmEK	F	V	0.926	2.25	2	m11: Oxidation (+15.99), n-term: Pyro-cmC (-17.03)	39	51	TRUE
Benign and Cancer	Benign 1	Benign 1	Mudpit_GPM00300000022	Apolipoprotein A-II	IPI00021854	ipi.HUMAN.v3.71-random.fasta	11175.3	1	10	11	16	0.00115	0.27	TRUE	B3_fr1_12_01.1720.1720.2.dta	qTVTDYGKDLmEK	F	V	0.95	5.11	2	m11: Oxidation (+15.99), n-term: Pyro-cmC (-17.03)	39	51	TRUE
Benign and Cancer	Benign 1	Benign 1	Mudpit_GPM00300000022	Apolipoprotein A-II	IPI00021854	ipi.HUMAN.v3.71-random.fasta	11175.3	1	10	11	16	0.00115	0.27	TRUE	B3_fr21_26_01.2370.2370.2.dta	qTVTDYGKDLmEKV	F	K	0.869	1.96	2	m11: Oxidation (+15.99), n-term: Pyro-cmC (-17.03)	39	52	TRUE
Benign and Cancer	Benign 1	Benign 1	Mudpit_GPM00300000022	Apolipoprotein A-II	IPI00021854	ipi.HUMAN.v3.71-random.fasta	11175.3	1	10	11	16	0.00115	0.27	TRUE	B3_fr1_12_01.2863.2863.2.dta	qTVTDYGKDLmEKV	F	K	0.95	2.74	2	m11: Oxidation (+15.99), n-term: Pyro-cmC (-17.03)	39	52	TRUE
Benign and Cancer	Benign 1	Benign 1	Mudpit_GPM00300000022	Apolipoprotein A-II	IPI00021854	ipi.HUMAN.v3.71-random.fasta	11175.3	1	10	11	16	0.00115	0.27	TRUE	B3_fr1_12_01.2809.2809.2.dta	qTVTDYGKDLmEKV	F	K	0.95	4.36	2	m11: Oxidation (+15.99), n-term: Pyro-cmC (-17.03)	39	52	TRUE
Benign and Cancer	Benign 1	Benign 1	Mudpit_GPM00300000022	Apolipoprotein A-II	IPI00021854	ipi.HUMAN.v3.71-random.fasta	11175.3	1	10	11	16	0.00115	0.27	TRUE	B3_fr13_20_01.1236.1236.2.dta	TVTDYGKDLmE	Q	K	0.95	2.6	2	m10: Oxidation (+15.99)	40	50	TRUE
Benign and Cancer	Benign 1	Benign 1	Mudpit_GPM00300000022	Apolipoprotein A-II	IPI00021854	ipi.HUMAN.v3.71-random.fasta	11175.3	1	10	11	16	0.00115	0.27	TRUE	B3_fr1_12_01.1264.1264.2.dta	TVTDYGKDLmE	Q	K	0.95	4.17	2	m10: Oxidation (+15.99)	40	50	TRUE
Benign and Cancer	Benign 1	Benign 1	Mudpit_GPM00300000022	Apolipoprotein A-II	IPI00021854	ipi.HUMAN.v3.71-random.fasta	11175.3	1	10	11	16	0.00115	0.27	TRUE	B3_fr1_12_01.1883.1883.2.dta	TVTDYGKDLmEKV	Q	K	0.95	4.59	2	m10: Oxidation (+15.99)	40	52	TRUE
Benign and Cancer	Benign 1	Benign 1	Mudpit_GPM00300000022	Serum amyloid A protein	IPI00552578	ipi.HUMAN.v3.71-random.fasta	13532.6	1	3	3	3	0.000216	0.156	TRUE	B3_fr1_12_01.3571.3571.2.dta	FFGHGAEDSLADQAANEWG	R	R	0.95	5.18	2		86	104	TRUE
Benign and Cancer	Benign 1	Benign 1	Mudpit_GPM00300000022	Serum amyloid A protein	IPI00552578	ipi.HUMAN.v3.71-random.fasta	13532.6	1	3	3	3	0.000216	0.156	TRUE	B3_fr1_12_01.2829.2829.2.dta	FGHGAEDSLADQAANEWG	F	R	0.95	4.12	2		87	104	TRUE
Benign and Cancer	Benign 1	Benign 1	Mudpit_GPM00300000022	Serum amyloid A protein	IPI00552578	ipi.HUMAN.v3.71-random.fasta	13532.6	1	3	3	3	0.000216	0.156	TRUE	B3_fr1_12_01.2429.2429.2.dta	HGAEDSLADQAANEWG	G	R	0.95	5.44	2		89	104	TRUE
Benign and Cancer	Benign 1	Benign 1	Mudpit_GPM00300000022	Conserved hypothetical protein	IPI00383897	ipi.HUMAN.v3.71-random.fasta	18342.1	0.392	1	1	1	7.18e-05	0.0632	TRUE	B3_fr27_32_01.1215.1215.2.dta	cRGKIVLDPSP	P	P	0.879	2	2	c1: Carbamidomethyl (+57.02), c1: Pyro-cmC (-17.03)	97	107	TRUE
Benign and Cancer	Benign 1	Benign 1	Mudpit_GPM00300000022	227 kDa protein	IPI00945909-R	ipi.HUMAN.v3.71-random.fasta	227481	0.441	1	1	1	7.18e-05	0.0055	TRUE	B3_fr21_26_01.3214.3214.2.dta	eGLLIEATYPQ	L	A	0.899	2.09	2	e1: Pyro_glu (-18.01)	1962	1972	TRUE
Benign and Cancer	Benign 1	Benign 1	Mudpit_GPM00300000022	Apolipoprotein C-II	IPI00021856	ipi.HUMAN.v3.71-random.fasta	11284.1	0.627	1	1	1	7.18e-05	0.139	TRUE	B3_fr1_12_01.2635.2635.2.dta	DEmPSPTFLTQVKE	Q	S	0.95	4.15	2	m3: Oxidation (+15.99)	29	42	TRUE
Benign and Cancer	Benign 1	Benign 1	Mudpit_GPM00300000022	Prothrombin (Fragment)	IPI00019568	ipi.HUMAN.v3.71-random.fasta	70036.8	0.627	1	1	1	7.18e-05	0.0257	TRUE	B3_fr1_12_01.4044.4044.2.dta	TFGSGEADcGLRPLFE	R	K	0.95	4.59	2	c9: Carbamidomethyl (+57.02)	328	343	TRUE
Benign and Cancer	Benign 1	Benign 1	Mudpit_GPM00300000022	Transthyretin	IPI00022432,IPI00855916	ipi.HUMAN.v3.71-random.fasta	15886.9	0.995	2	2	2	0.000144	0.197	TRUE	B3_fr1_12_01.1204.1204.2.dta	GPTGTGESKcPLM	A	V	0.903	2.11	2	c10: Carbamidomethyl (+57.02)	21	33	TRUE
Benign and Cancer	Benign 1	Benign 1	Mudpit_GPM00300000022	Transthyretin	IPI00022432,IPI00855916	ipi.HUMAN.v3.71-random.fasta	15886.9	0.995	2	2	2	0.000144	0.197	TRUE	B3_fr1_12_01.1517.1517.2.dta	SPYSYSTTAVVTNPKE	L	-	0.95	6.15	2		132	147	TRUE
Benign and Cancer	Benign 1	Benign 1	Mudpit_GPM00300000022	Hornerin	IPI00398625	ipi.HUMAN.v3.71-random.fasta	282373	0.562	1	1	3	0.000216	0.00456	TRUE	B3_fr33_38_01.1199.1199.2.dta	GSGSGWSSSRGPY	Y	E	0.935	2.32	2		1498	1510	TRUE
Benign and Cancer	Benign 1	Benign 1	Mudpit_GPM00300000022	Hornerin	IPI00398625	ipi.HUMAN.v3.71-random.fasta	282373	0.562	1	1	3	0.000216	0.00456	TRUE	B3_fr33_38_01.1199.1199.2.dta	GSGSGWSSSRGPY	Y	E	0.935	2.32	2		1498	1510	TRUE
Benign and Cancer	Benign 1	Benign 1	Mudpit_GPM00300000022	Hornerin	IPI00398625	ipi.HUMAN.v3.71-random.fasta	282373	0.562	1	1	3	0.000216	0.00456	TRUE	B3_fr33_38_01.1199.1199.2.dta	GSGSGWSSSRGPY	Y	E	0.935	2.32	2		1498	1510	TRUE
Benign and Cancer	Benign 1	Benign 1	Mudpit_GPM00300000022	Apolipoprotein A-I	IPI00021841	ipi.HUMAN.v3.71-random.fasta	30778.5	1	2	2	3	0.000216	0.0524	TRUE	B3_fr1_12_01.2396.2396.2.dta	TVYVDVLKDS	A	G	0.883	2.02	2		40	49	TRUE
Benign and Cancer	Benign 1	Benign 1	Mudpit_GPM00300000022	Apolipoprotein A-I	IPI00021841	ipi.HUMAN.v3.71-random.fasta	30778.5	1	2	2	3	0.000216	0.0524	TRUE	B3_fr1_12_01.2537.2537.2.dta	TVYVDVLKDSGRDY	A	V	0.95	3.77	2		40	53	TRUE
Benign and Cancer	Benign 1	Benign 1	Mudpit_GPM00300000022	Apolipoprotein A-I	IPI00021841	ipi.HUMAN.v3.71-random.fasta	30778.5	1	2	2	3	0.000216	0.0524	TRUE	B3_fr1_12_01.2482.2482.2.dta	TVYVDVLKDSGRDY	A	V	0.95	5.28	2		40	53	TRUE
Benign and Cancer	Benign 1	Benign 1	Mudpit_GPM00300000022	Keratin, type II cytoskeletal 1	IPI00220327	ipi.HUMAN.v3.71-random.fasta	66040.3	0.998	2	2	2	0.000144	0.0373	TRUE	B3_fr49_60_01.1429.1429.2.dta	VNLGGSKSISIS	L	V	0.95	2.6	2		68	79	TRUE
Benign and Cancer	Benign 1	Benign 1	Mudpit_GPM00300000022	Keratin, type II cytoskeletal 1	IPI00220327	ipi.HUMAN.v3.71-random.fasta	66040.3	0.998	2	2	2	0.000144	0.0373	TRUE	B3_fr49_60_01.1795.1795.2.dta	YQELmNTKLALD	D	L	0.95	3	2	m5: Oxidation (+15.99)	465	476	TRUE
Benign and Cancer	Benign 1	Benign 1	Mudpit_GPM00300000022	Alpha-2-HS-glycoprotein	IPI00953689	ipi.HUMAN.v3.71-random.fasta	39323.4	1	3	3	3	0.000216	0.0599	TRUE	B3_fr1_12_01.1490.1490.3.dta	APHGPGLIYRQPNcDDPETEE	S	A	0.95	2.48	2	c14: Carbamidomethyl (+57.02)	19	39	TRUE
Benign and Cancer	Benign 1	Benign 1	Mudpit_GPM00300000022	Alpha-2-HS-glycoprotein	IPI00953689	ipi.HUMAN.v3.71-random.fasta	39323.4	1	3	3	3	0.000216	0.0599	TRUE	B3_fr1_12_01.1154.1154.2.dta	LIYRQPNcDDPETEE	G	A	0.912	2.16	2	c8: Carbamidomethyl (+57.02)	25	39	TRUE
Benign and Cancer	Benign 1	Benign 1	Mudpit_GPM00300000022	Alpha-2-HS-glycoprotein	IPI00953689	ipi.HUMAN.v3.71-random.fasta	39323.4	1	3	3	3	0.000216	0.0599	TRUE	B3_fr1_12_01.1230.1230.2.dta	LIYRQPNcDDPETEEA	G	A	0.95	5.08	2	c8: Carbamidomethyl (+57.02)	25	40	TRUE
Benign and Cancer	Benign 1	Benign 1	Mudpit_GPM00300000022	Apolipoprotein C-III	IPI00021857,IPI00657670	ipi.HUMAN.v3.71-random.fasta	10852.3	1	3	3	4	0.000287	0.343	TRUE	B3_fr1_12_01.1604.1604.2.dta	DALSSVQESQVAQQA	K	R	0.95	3.15	2		45	59	TRUE
Benign and Cancer	Benign 1	Benign 1	Mudpit_GPM00300000022	Apolipoprotein C-III	IPI00021857,IPI00657670	ipi.HUMAN.v3.71-random.fasta	10852.3	1	3	3	4	0.000287	0.343	TRUE	B3_fr1_12_01.3626.3626.2.dta	SEAEDASLLSFmQGYm	A	K	0.95	8.33	2	m12: Oxidation (+15.99), m16: Oxidation (+15.99)	21	36	TRUE
Benign and Cancer	Benign 1	Benign 1	Mudpit_GPM00300000022	Apolipoprotein C-III	IPI00021857,IPI00657670	ipi.HUMAN.v3.71-random.fasta	10852.3	1	3	3	4	0.000287	0.343	TRUE	B3_fr1_12_01.3573.3573.2.dta	SEAEDASLLSFmQGYm	A	K	0.95	8.7	2	m12: Oxidation (+15.99), m16: Oxidation (+15.99)	21	36	TRUE
Benign and Cancer	Benign 1	Benign 1	Mudpit_GPM00300000022	Apolipoprotein C-III	IPI00021857,IPI00657670	ipi.HUMAN.v3.71-random.fasta	10852.3	1	3	3	4	0.000287	0.343	TRUE	B3_fr1_12_01.1460.1460.2.dta	TAKDALSSVQESQVAQQA	K	R	0.95	8.43	2		42	59	TRUE
Benign and Cancer	Benign 1	Benign 1	Mudpit_GPM00300000022	Isoform Gamma-B of Fibrinogen gamma chain	IPI00021891,IPI00877703	ipi.HUMAN.v3.71-random.fasta	51513.3	1	3	3	3	0.000216	0.0353	TRUE	B3_fr1_12_01.2187.2187.2.dta	AIQLTYNPDESSKPNM	K	I	0.95	7.59	2		89	104	TRUE
Benign and Cancer	Benign 1	Benign 1	Mudpit_GPM00300000022	Isoform Gamma-B of Fibrinogen gamma chain	IPI00021891,IPI00877703	ipi.HUMAN.v3.71-random.fasta	51513.3	1	3	3	3	0.000216	0.0353	TRUE	B3_fr1_12_01.2033.2033.2.dta	IQLTYNPDESSKPNM	A	I	0.95	8.85	2		90	104	TRUE
Benign and Cancer	Benign 1	Benign 1	Mudpit_GPM00300000022	Isoform Gamma-B of Fibrinogen gamma chain	IPI00021891,IPI00877703	ipi.HUMAN.v3.71-random.fasta	51513.3	1	3	3	3	0.000216	0.0353	TRUE	B3_fr1_12_01.1397.1397.2.dta	qLTYNPDESSKPNm	I	I	0.95	3.72	2	m14: Oxidation (+15.99), n-term: Pyro-cmC (-17.03)	91	104	TRUE
Benign and Cancer	Benign 1	Benign 1	Mudpit_GPM00300000022	Isoform 2 of Apolipoprotein L1	IPI00186903,IPI00514475,IPI00914948	ipi.HUMAN.v3.71-random.fasta	45919.6	0.627	1	1	1	7.18e-05	0.0362	TRUE	B3_fr1_12_01.1077.1077.2.dta	VTEPISAESGEQVER	R	V	0.95	5.6	2		322	336	TRUE
Benign and Cancer	Benign 1	Benign 1	Mudpit_GPM00300000022	Complement C4-A	IPI00032258,IPI00418163,IPI00643525,IPI00654875,IPI00843913,IPI00887154,IPI00889723,IPI00892547,IPI00892604,IPI00937598	ipi.HUMAN.v3.71-random.fasta	192773	1	4	5	6	0.000431	0.0132	TRUE	B3_fr1_12_01.2302.2302.2.dta	TLEIPGNSDPNM	R	I	0.831	1.82	2		957	968	TRUE
Benign and Cancer	Benign 1	Benign 1	Mudpit_GPM00300000022	Complement C4-A	IPI00032258,IPI00418163,IPI00643525,IPI00654875,IPI00843913,IPI00887154,IPI00889723,IPI00892547,IPI00892604,IPI00937598	ipi.HUMAN.v3.71-random.fasta	192773	1	4	5	6	0.000431	0.0132	TRUE	B3_fr1_12_01.3769.3769.2.dta	TLEIPGNSDPNMIPDGDFN	R	S	0.95	5.36	2		957	975	TRUE
Benign and Cancer	Benign 1	Benign 1	Mudpit_GPM00300000022	Complement C4-A	IPI00032258,IPI00418163,IPI00643525,IPI00654875,IPI00843913,IPI00887154,IPI00889723,IPI00892547,IPI00892604,IPI00937598	ipi.HUMAN.v3.71-random.fasta	192773	1	4	5	6	0.000431	0.0132	TRUE	B3_fr1_12_01.3126.3126.2.dta	TLEIPGNSDPNmIPDGDFN	R	S	0.95	7.54	2	m12: Oxidation (+15.99)	957	975	TRUE
Benign and Cancer	Benign 1	Benign 1	Mudpit_GPM00300000022	Complement C4-A	IPI00032258,IPI00418163,IPI00643525,IPI00654875,IPI00843913,IPI00887154,IPI00889723,IPI00892547,IPI00892604,IPI00937598	ipi.HUMAN.v3.71-random.fasta	192773	1	4	5	6	0.000431	0.0132	TRUE	B3_fr1_12_01.3078.3078.2.dta	TLEIPGNSDPNmIPDGDFN	R	S	0.95	9.01	2	m12: Oxidation (+15.99)	957	975	TRUE
Benign and Cancer	Benign 1	Benign 1	Mudpit_GPM00300000022	Complement C4-A	IPI00032258,IPI00418163,IPI00643525,IPI00654875,IPI00843913,IPI00887154,IPI00889723,IPI00892547,IPI00892604,IPI00937598	ipi.HUMAN.v3.71-random.fasta	192773	1	4	5	6	0.000431	0.0132	TRUE	B3_fr1_12_01.4127.4127.2.dta	TLEIPGNSDPNmIPDGDFNSYV	R	R	0.95	6.92	2	m12: Oxidation (+15.99)	957	978	TRUE
Benign and Cancer	Benign 1	Benign 1	Mudpit_GPM00300000022	Complement C4-A	IPI00032258,IPI00418163,IPI00643525,IPI00654875,IPI00843913,IPI00887154,IPI00889723,IPI00892547,IPI00892604,IPI00937598	ipi.HUMAN.v3.71-random.fasta	192773	1	4	5	6	0.000431	0.0132	TRUE	B3_fr1_12_01.3477.3477.2.dta	TLEIPGNSDPNmIPDGDFNSYVR	R	V	0.95	3.64	2	m12: Oxidation (+15.99)	957	979	TRUE
Benign and Cancer	Benign 1	Benign 1	Mudpit_GPM00300000022	Isoform 1 of Inter-alpha-trypsin inhibitor heavy chain H4	IPI00896419	ipi.HUMAN.v3.71-random.fasta	103358	1	8	9	13	0.000934	0.0312	TRUE	B3_fr1_12_01.1934.1934.3.dta	GPPDVPDHAAYHPF	P	R	0.95	2.29	2		674	687	TRUE
Benign and Cancer	Benign 1	Benign 1	Mudpit_GPM00300000022	Isoform 1 of Inter-alpha-trypsin inhibitor heavy chain H4	IPI00896419	ipi.HUMAN.v3.71-random.fasta	103358	1	8	9	13	0.000934	0.0312	TRUE	B3_fr1_12_01.929.929.2.dta	PGPPDVPDHA	L	A	0.95	3.6	2		673	682	TRUE
Benign and Cancer	Benign 1	Benign 1	Mudpit_GPM00300000022	Isoform 1 of Inter-alpha-trypsin inhibitor heavy chain H4	IPI00896419	ipi.HUMAN.v3.71-random.fasta	103358	1	8	9	13	0.000934	0.0312	TRUE	B3_fr1_12_01.2412.2412.2.dta	QLGLPGPPDVPDH	R	A	0.95	2.64	2		669	681	TRUE
Benign and Cancer	Benign 1	Benign 1	Mudpit_GPM00300000022	Isoform 1 of Inter-alpha-trypsin inhibitor heavy chain H4	IPI00896419	ipi.HUMAN.v3.71-random.fasta	103358	1	8	9	13	0.000934	0.0312	TRUE	B3_fr1_12_01.2558.2558.2.dta	QLGLPGPPDVPDHA	R	A	0.95	2.62	2		669	682	TRUE
Benign and Cancer	Benign 1	Benign 1	Mudpit_GPM00300000022	Isoform 1 of Inter-alpha-trypsin inhibitor heavy chain H4	IPI00896419	ipi.HUMAN.v3.71-random.fasta	103358	1	8	9	13	0.000934	0.0312	TRUE	B3_fr1_12_01.2655.2655.2.dta	QLGLPGPPDVPDHA	R	A	0.95	5.92	2		669	682	TRUE
Benign and Cancer	Benign 1	Benign 1	Mudpit_GPM00300000022	Isoform 1 of Inter-alpha-trypsin inhibitor heavy chain H4	IPI00896419	ipi.HUMAN.v3.71-random.fasta	103358	1	8	9	13	0.000934	0.0312	TRUE	B3_fr1_12_01.2606.2606.2.dta	QLGLPGPPDVPDHA	R	A	0.95	6.07	2		669	682	TRUE
Benign and Cancer	Benign 1	Benign 1	Mudpit_GPM00300000022	Isoform 1 of Inter-alpha-trypsin inhibitor heavy chain H4	IPI00896419	ipi.HUMAN.v3.71-random.fasta	103358	1	8	9	13	0.000934	0.0312	TRUE	B3_fr1_12_01.3359.3359.2.dta	qLGLPGPPDVPDHAA	R	Y	0.85	1.89	2	n-term: Pyro-cmC (-17.03)	669	683	TRUE
Benign and Cancer	Benign 1	Benign 1	Mudpit_GPM00300000022	Isoform 1 of Inter-alpha-trypsin inhibitor heavy chain H4	IPI00896419	ipi.HUMAN.v3.71-random.fasta	103358	1	8	9	13	0.000934	0.0312	TRUE	B3_fr1_12_01.3308.3308.2.dta	qLGLPGPPDVPDHAA	R	Y	0.915	2.18	2	n-term: Pyro-cmC (-17.03)	669	683	TRUE
Benign and Cancer	Benign 1	Benign 1	Mudpit_GPM00300000022	Isoform 1 of Inter-alpha-trypsin inhibitor heavy chain H4	IPI00896419	ipi.HUMAN.v3.71-random.fasta	103358	1	8	9	13	0.000934	0.0312	TRUE	B3_fr1_12_01.2494.2494.2.dta	QLGLPGPPDVPDHAA	R	Y	0.948	2.43	2		669	683	TRUE
Benign and Cancer	Benign 1	Benign 1	Mudpit_GPM00300000022	Isoform 1 of Inter-alpha-trypsin inhibitor heavy chain H4	IPI00896419	ipi.HUMAN.v3.71-random.fasta	103358	1	8	9	13	0.000934	0.0312	TRUE	B3_fr1_12_01.3823.3823.2.dta	qLGLPGPPDVPDHAAY	R	H	0.936	2.33	2	n-term: Pyro-cmC (-17.03)	669	684	TRUE
Benign and Cancer	Benign 1	Benign 1	Mudpit_GPM00300000022	Isoform 1 of Inter-alpha-trypsin inhibitor heavy chain H4	IPI00896419	ipi.HUMAN.v3.71-random.fasta	103358	1	8	9	13	0.000934	0.0312	TRUE	B3_fr1_12_01.3352.3352.2.dta	qLGLPGPPDVPDHAAYHP	R	F	0.95	2.85	2	n-term: Pyro-cmC (-17.03)	669	686	TRUE
Benign and Cancer	Benign 1	Benign 1	Mudpit_GPM00300000022	Isoform 1 of Inter-alpha-trypsin inhibitor heavy chain H4	IPI00896419	ipi.HUMAN.v3.71-random.fasta	103358	1	8	9	13	0.000934	0.0312	TRUE	B3_fr1_12_01.3304.3304.2.dta	qLGLPGPPDVPDHAAYHP	R	F	0.95	2.92	2	n-term: Pyro-cmC (-17.03)	669	686	TRUE
Benign and Cancer	Benign 1	Benign 1	Mudpit_GPM00300000022	Isoform 1 of Inter-alpha-trypsin inhibitor heavy chain H4	IPI00896419	ipi.HUMAN.v3.71-random.fasta	103358	1	8	9	13	0.000934	0.0312	TRUE	B3_fr1_12_01.1345.1345.2.dta	SEMVVAGKLQ	G	D	0.95	2.46	2		489	498	TRUE
Benign and Cancer	Benign 1	Benign 1	Mudpit_GPM00300000022	Tu translation elongation factor, mitochondrial precursor	IPI00027107	ipi.HUMAN.v3.71-random.fasta	49875.8	0.625	1	1	1	7.18e-05	0.0242	TRUE	B3_fr39_48_01.1645.1645.2.dta	HADYVKNMITG	G	T	0.95	2.44	2		133	143	TRUE
Benign and Cancer	Benign 1	Benign 1	Mudpit_GPM00300000022	Isoform 1 of Collagen alpha-3(IV) chain	IPI00010360-R	ipi.HUMAN.v3.71-random.fasta	161817	0.627	1	1	1	7.18e-05	0.0108	TRUE	B3_fr1_12_01.938.938.2.dta	PPGDGGPPGPEPIPGTPG	P	G	0.95	3.06	2		55	72	TRUE
Benign and Cancer	Benign 1	Benign 1	Mudpit_GPM00300000022	Beta-2-glycoprotein 1	IPI00298828,IPI00910625	ipi.HUMAN.v3.71-random.fasta	38298.5	0.627	1	1	1	7.18e-05	0.0348	TRUE	B3_fr1_12_01.1305.1305.2.dta	FWKTDASDVKPc	A	-	0.95	5.42	2	c12: Carbamidomethyl (+57.02)	334	345	TRUE
Benign and Cancer	Benign 1	Benign 1	Mudpit_GPM00300000022	Inter-alpha (Globulin) inhibitor H2	IPI00645038	ipi.HUMAN.v3.71-random.fasta	105218	0.993	2	2	2	0.000144	0.0299	TRUE	B3_fr1_12_01.1644.1644.2.dta	DAPPQDPSccSGALYYGS	A	K	0.95	2.72	2	c9: Carbamidomethyl (+57.02), c10: Carbamidomethyl (+57.02)	631	648	TRUE
Benign and Cancer	Benign 1	Benign 1	Mudpit_GPM00300000022	Inter-alpha (Globulin) inhibitor H2	IPI00645038	ipi.HUMAN.v3.71-random.fasta	105218	0.993	2	2	2	0.000144	0.0299	TRUE	B3_fr1_12_01.3091.3091.2.dta	TILDDLRAED	K	H	0.869	1.96	2		324	333	TRUE
Benign and Cancer	Benign 1	Benign 1	Mudpit_GPM00300000022	Keratin, type I cytoskeletal 10	IPI00009865	ipi.HUMAN.v3.71-random.fasta	58828.8	0.998	2	2	3	0.000216	0.0548	TRUE	B3_fr27_32_01.2241.2241.2.dta	LKNQILNLTTD	D	N	0.95	2.6	2		206	216	TRUE
Benign and Cancer	Benign 1	Benign 1	Mudpit_GPM00300000022	Keratin, type I cytoskeletal 10	IPI00009865	ipi.HUMAN.v3.71-random.fasta	58828.8	0.998	2	2	3	0.000216	0.0548	TRUE	B3_fr49_60_01.2117.2117.2.dta	LKNQILNLTTD	D	N	0.95	3.3	2		206	216	TRUE
Benign and Cancer	Benign 1	Benign 1	Mudpit_GPM00300000022	Keratin, type I cytoskeletal 10	IPI00009865	ipi.HUMAN.v3.71-random.fasta	58828.8	0.998	2	2	3	0.000216	0.0548	TRUE	B3_fr49_60_01.2483.2483.2.dta	SSSKGSLGGGFSSGGFSGGSF	I	S	0.95	9.44	2		37	57	TRUE
Benign and Cancer	Benign 1	Benign 1	Mudpit_GPM00300000022	Isoform HMW of Kininogen-1	IPI00032328	ipi.HUMAN.v3.71-random.fasta	71957.6	0.998	2	2	3	0.000216	0.028	TRUE	B3_fr39_48_01.1219.1219.4.dta	KLDDDLEHQGGHVLDHGH	F	K	0.95	3.77	2		478	495	TRUE
Benign and Cancer	Benign 1	Benign 1	Mudpit_GPM00300000022	Isoform HMW of Kininogen-1	IPI00032328	ipi.HUMAN.v3.71-random.fasta	71957.6	0.998	2	2	3	0.000216	0.028	TRUE	B3_fr39_48_01.1194.1194.3.dta	LDDDLEHQGGHVLDHGH	K	K	0.95	2.36	2		479	495	TRUE
Benign and Cancer	Benign 1	Benign 1	Mudpit_GPM00300000022	Isoform HMW of Kininogen-1	IPI00032328	ipi.HUMAN.v3.71-random.fasta	71957.6	0.998	2	2	3	0.000216	0.028	TRUE	B3_fr1_12_01.1110.1110.3.dta	LDDDLEHQGGHVLDHGH	K	K	0.95	4.13	2		479	495	TRUE
Benign and Cancer	Benign 1	Benign 1	Mudpit_GPM00300000022	Complement C3 (Fragment)	IPI00783987	ipi.HUMAN.v3.71-random.fasta	187149	0.999	2	2	3	0.000216	0.0108	TRUE	B3_fr1_12_01.1854.1854.2.dta	IPPADLSDQVPDTES	D	E	0.95	2.57	2		962	976	TRUE
Benign and Cancer	Benign 1	Benign 1	Mudpit_GPM00300000022	Complement C3 (Fragment)	IPI00783987	ipi.HUMAN.v3.71-random.fasta	187149	0.999	2	2	3	0.000216	0.0108	TRUE	B3_fr1_12_01.1807.1807.2.dta	IPPADLSDQVPDTES	D	E	0.95	2.92	2		962	976	TRUE
Benign and Cancer	Benign 1	Benign 1	Mudpit_GPM00300000022	Complement C3 (Fragment)	IPI00783987	ipi.HUMAN.v3.71-random.fasta	187149	0.999	2	2	3	0.000216	0.0108	TRUE	B3_fr1_12_01.1621.1621.2.dta	IPPADLSDQVPDTESETR	D	I	0.95	7.05	2		962	979	TRUE
Benign and Cancer	Benign 1	Benign 1	Mudpit_GPM00300000022	Filaggrin-2	IPI00397801	ipi.HUMAN.v3.71-random.fasta	248052	0.627	1	1	1	7.18e-05	0.00544	TRUE	B3_fr33_38_01.1054.1054.2.dta	PVLKNPDDPDTVD	H	V	0.95	2.49	2		43	55	TRUE
Benign and Cancer	Benign 1	Benign 1	Mudpit_GPM00300000022	Isoform 1 of Sulfhydryl oxidase 1	IPI00003590	ipi.HUMAN.v3.71-random.fasta	82578.7	0.627	1	1	1	7.18e-05	0.0174	TRUE	B3_fr1_12_01.3027.3027.2.dta	NEQEQPLGQWHLS	R	K	0.95	3.11	2		631	643	TRUE
Benign and Cancer	Benign 1	Benign 1	Mudpit_GPM00300000022	Isoform 1 of Collagen alpha-1(IV) chain	IPI00743696,IPI00873684	ipi.HUMAN.v3.71-random.fasta	160618	0.627	1	1	2	0.000144	0.00959	TRUE	B3_fr39_48_01.892.892.2.dta	NERAHGQDLGTAGScL	G	R	0.95	2.59	2	c15: Carbamidomethyl (+57.02)	1479	1494	TRUE
Benign and Cancer	Benign 1	Benign 1	Mudpit_GPM00300000022	Isoform 1 of Collagen alpha-1(IV) chain	IPI00743696,IPI00873684	ipi.HUMAN.v3.71-random.fasta	160618	0.627	1	1	2	0.000144	0.00959	TRUE	B3_fr1_12_01.865.865.2.dta	NERAHGQDLGTAGScL	G	R	0.95	2.66	2	c15: Carbamidomethyl (+57.02)	1479	1494	TRUE
Benign and Cancer	Benign 1	Benign 1	Mudpit_GPM00300000022	Keratin, type I cytoskeletal 9	IPI00019359	ipi.HUMAN.v3.71-random.fasta	62065.9	1	10	10	20	0.00144	0.0738	TRUE	B3_fr33_38_01.720.720.2.dta	GGGGGGGLGSGGSIRSS	S	Y	0.93	2.28	2		15	31	TRUE
Benign and Cancer	Benign 1	Benign 1	Mudpit_GPM00300000022	Keratin, type I cytoskeletal 9	IPI00019359	ipi.HUMAN.v3.71-random.fasta	62065.9	1	10	10	20	0.00144	0.0738	TRUE	B3_fr13_20_01.737.737.2.dta	GGGGGGGLGSGGSIRSS	S	Y	0.95	3.21	2		15	31	TRUE
Benign and Cancer	Benign 1	Benign 1	Mudpit_GPM00300000022	Keratin, type I cytoskeletal 9	IPI00019359	ipi.HUMAN.v3.71-random.fasta	62065.9	1	10	10	20	0.00144	0.0738	TRUE	B3_fr33_38_01.1162.1162.2.dta	GGGGGGGLGSGGSIRSSY	S	S	0.931	2.28	2		15	32	TRUE
Benign and Cancer	Benign 1	Benign 1	Mudpit_GPM00300000022	Keratin, type I cytoskeletal 9	IPI00019359	ipi.HUMAN.v3.71-random.fasta	62065.9	1	10	10	20	0.00144	0.0738	TRUE	B3_fr49_60_01.1040.1040.2.dta	GGGGGGGLGSGGSIRSSY	S	S	0.95	4.74	2		15	32	TRUE
Benign and Cancer	Benign 1	Benign 1	Mudpit_GPM00300000022	Keratin, type I cytoskeletal 9	IPI00019359	ipi.HUMAN.v3.71-random.fasta	62065.9	1	10	10	20	0.00144	0.0738	TRUE	B3_fr49_60_01.2603.2603.2.dta	LDIDNTRmTLDDF	L	R	0.933	2.3	2	m8: Oxidation (+15.99)	227	239	TRUE
Benign and Cancer	Benign 1	Benign 1	Mudpit_GPM00300000022	Keratin, type I cytoskeletal 9	IPI00019359	ipi.HUMAN.v3.71-random.fasta	62065.9	1	10	10	20	0.00144	0.0738	TRUE	B3_fr33_38_01.654.654.3.dta	RSGGGGGGGLGSGGSIRSS	S	Y	0.95	2.43	2		13	31	TRUE
Benign and Cancer	Benign 1	Benign 1	Mudpit_GPM00300000022	Keratin, type I cytoskeletal 9	IPI00019359	ipi.HUMAN.v3.71-random.fasta	62065.9	1	10	10	20	0.00144	0.0738	TRUE	B3_fr49_60_01.898.898.3.dta	RSGGGGGGGLGSGGSIRSSY	S	S	0.95	6.43	2		13	32	TRUE
Benign and Cancer	Benign 1	Benign 1	Mudpit_GPM00300000022	Keratin, type I cytoskeletal 9	IPI00019359	ipi.HUMAN.v3.71-random.fasta	62065.9	1	10	10	20	0.00144	0.0738	TRUE	B3_fr33_38_01.722.722.2.dta	SGGGGGGGLGSGGSIRSS	R	Y	0.95	6.15	2		14	31	TRUE
Benign and Cancer	Benign 1	Benign 1	Mudpit_GPM00300000022	Keratin, type I cytoskeletal 9	IPI00019359	ipi.HUMAN.v3.71-random.fasta	62065.9	1	10	10	20	0.00144	0.0738	TRUE	B3_fr33_38_01.1164.1164.2.dta	SGGGGGGGLGSGGSIRSSY	R	S	0.95	3.1	2		14	32	TRUE
Benign and Cancer	Benign 1	Benign 1	Mudpit_GPM00300000022	Keratin, type I cytoskeletal 9	IPI00019359	ipi.HUMAN.v3.71-random.fasta	62065.9	1	10	10	20	0.00144	0.0738	TRUE	B3_fr33_38_01.653.653.3.dta	SRSGGGGGGGLGSGGSIRSS	L	Y	0.95	3.39	2		12	31	TRUE
Benign and Cancer	Benign 1	Benign 1	Mudpit_GPM00300000022	Keratin, type I cytoskeletal 9	IPI00019359	ipi.HUMAN.v3.71-random.fasta	62065.9	1	10	10	20	0.00144	0.0738	TRUE	B3_fr49_60_01.917.917.3.dta	SRSGGGGGGGLGSGGSIRSSY	L	S	0.95	3.21	2		12	32	TRUE
Benign and Cancer	Benign 1	Benign 1	Mudpit_GPM00300000022	Keratin, type I cytoskeletal 9	IPI00019359	ipi.HUMAN.v3.71-random.fasta	62065.9	1	10	10	20	0.00144	0.0738	TRUE	B3_fr21_26_01.965.965.3.dta	SRSGGGGGGGLGSGGSIRSSY	L	S	0.95	3.85	2		12	32	TRUE
Benign and Cancer	Benign 1	Benign 1	Mudpit_GPM00300000022	Keratin, type I cytoskeletal 9	IPI00019359	ipi.HUMAN.v3.71-random.fasta	62065.9	1	10	10	20	0.00144	0.0738	TRUE	B3_fr1_12_01.998.998.3.dta	SRSGGGGGGGLGSGGSIRSSY	L	S	0.95	3.92	2		12	32	TRUE
Benign and Cancer	Benign 1	Benign 1	Mudpit_GPM00300000022	Keratin, type I cytoskeletal 9	IPI00019359	ipi.HUMAN.v3.71-random.fasta	62065.9	1	10	10	20	0.00144	0.0738	TRUE	B3_fr27_32_01.953.953.3.dta	SRSGGGGGGGLGSGGSIRSSY	L	S	0.95	3.92	2		12	32	TRUE
Benign and Cancer	Benign 1	Benign 1	Mudpit_GPM00300000022	Keratin, type I cytoskeletal 9	IPI00019359	ipi.HUMAN.v3.71-random.fasta	62065.9	1	10	10	20	0.00144	0.0738	TRUE	B3_fr33_38_01.965.965.3.dta	SRSGGGGGGGLGSGGSIRSSY	L	S	0.95	5.74	2		12	32	TRUE
Benign and Cancer	Benign 1	Benign 1	Mudpit_GPM00300000022	Keratin, type I cytoskeletal 9	IPI00019359	ipi.HUMAN.v3.71-random.fasta	62065.9	1	10	10	20	0.00144	0.0738	TRUE	B3_fr39_48_01.1058.1058.3.dta	SRSGGGGGGGLGSGGSIRSSY	L	S	0.95	5.89	2		12	32	TRUE
Benign and Cancer	Benign 1	Benign 1	Mudpit_GPM00300000022	Keratin, type I cytoskeletal 9	IPI00019359	ipi.HUMAN.v3.71-random.fasta	62065.9	1	10	10	20	0.00144	0.0738	TRUE	B3_fr49_60_01.882.882.3.dta	SRSGGGGGGGLGSGGSIRSSY	L	S	0.95	5.96	2		12	32	TRUE
Benign and Cancer	Benign 1	Benign 1	Mudpit_GPM00300000022	Keratin, type I cytoskeletal 9	IPI00019359	ipi.HUMAN.v3.71-random.fasta	62065.9	1	10	10	20	0.00144	0.0738	TRUE	B3_fr13_20_01.986.986.3.dta	SRSGGGGGGGLGSGGSIRSSY	L	S	0.95	6.48	2		12	32	TRUE
Benign and Cancer	Benign 1	Benign 1	Mudpit_GPM00300000022	Keratin, type I cytoskeletal 9	IPI00019359	ipi.HUMAN.v3.71-random.fasta	62065.9	1	10	10	20	0.00144	0.0738	TRUE	B3_fr49_60_01.1380.1380.2.dta	VNVEINVAPGKD	D	L	0.882	2.01	2		307	318	TRUE
Benign and Cancer	Benign 1	Benign 1	Mudpit_GPM00300000022	Keratin, type I cytoskeletal 9	IPI00019359	ipi.HUMAN.v3.71-random.fasta	62065.9	1	10	10	20	0.00144	0.0738	TRUE	B3_fr21_26_01.1482.1482.2.dta	VNVEINVAPGKD	D	L	0.95	2.77	2		307	318	TRUE
Benign and Cancer	Benign 1	Benign 1	Mudpit_GPM00300000022	Vitronectin	IPI00298971	ipi.HUMAN.v3.71-random.fasta	54306.1	0.627	1	1	1	7.18e-05	0.0356	TRUE	B3_fr1_12_01.1639.1639.2.dta	TPVLKPEEEAPAPEVGA	Q	S	0.95	4.1	2		113	129	TRUE
Benign and Cancer	Benign 1	Benign 1	Mudpit_GPM00300000022	Glutamine synthetase	IPI00010130	ipi.HUMAN.v3.71-random.fasta	42064.9	0.627	1	1	1	7.18e-05	0.0349	TRUE	B3_fr21_26_01.1427.1427.2.dta	LNETGDEPFQYKN	L	-	0.95	3.8	2		361	373	TRUE
Benign and Cancer	Benign 1	Benign 1	Mudpit_GPM00300000022	cDNA FLJ59571, highly similar to Eukaryotic translation initiation factor 4gamma 2	IPI00015952-R	ipi.HUMAN.v3.71-random.fasta	110266	0.627	1	1	1	7.18e-05	0.0102	TRUE	B3_fr27_32_01.2655.2655.2.dta	TQLHLIDLPN	W	T	0.95	2.49	2		684	693	TRUE
Benign and Cancer	Benign 1	Benign 1	Mudpit_GPM00300000022	Protein S100-A8	IPI00007047	ipi.HUMAN.v3.71-random.fasta	10835	0.998	2	2	5	0.000359	0.14	TRUE	B3_fr21_26_01.2044.2044.2.dta	DINTDGAVNF	L	Q	0.95	2.89	2		59	68	TRUE
Benign and Cancer	Benign 1	Benign 1	Mudpit_GPM00300000022	Protein S100-A8	IPI00007047	ipi.HUMAN.v3.71-random.fasta	10835	0.998	2	2	5	0.000359	0.14	TRUE	B3_fr21_26_01.2079.2079.2.dta	DINTDGAVNF	L	Q	0.95	5.72	2		59	68	TRUE
Benign and Cancer	Benign 1	Benign 1	Mudpit_GPM00300000022	Protein S100-A8	IPI00007047	ipi.HUMAN.v3.71-random.fasta	10835	0.998	2	2	5	0.000359	0.14	TRUE	B3_fr21_26_01.3061.3061.2.dta	DINTDGAVNFQEF	L	L	0.95	3.85	2		59	71	TRUE
Benign and Cancer	Benign 1	Benign 1	Mudpit_GPM00300000022	Protein S100-A8	IPI00007047	ipi.HUMAN.v3.71-random.fasta	10835	0.998	2	2	5	0.000359	0.14	TRUE	B3_fr33_38_01.3264.3264.2.dta	DINTDGAVNFQEF	L	L	0.95	5.13	2		59	71	TRUE
Benign and Cancer	Benign 1	Benign 1	Mudpit_GPM00300000022	Protein S100-A8	IPI00007047	ipi.HUMAN.v3.71-random.fasta	10835	0.998	2	2	5	0.000359	0.14	TRUE	B3_fr21_26_01.3099.3099.2.dta	DINTDGAVNFQEF	L	L	0.95	7.57	2		59	71	TRUE
Benign and Cancer	Benign 1	Benign 1	Mudpit_GPM00300000022	cDNA FLJ54313, highly similar to Homo sapiens olfactomedin-like 2B (OLFML2B), mRNA	IPI00470766,IPI00943046	ipi.HUMAN.v3.71-random.fasta	84091.5	0.318	1	1	1	7.18e-05	0.0146	TRUE	B3_fr27_32_01.917.917.2.dta	PTTVRTDSLGK	P	D	0.84	1.85	2		455	465	TRUE
Benign and Cancer	Benign 1	Benign 1	Mudpit_GPM00300000022	Isoform 3 of Sodium channel protein type 11 subunit alpha	IPI00514134-R	ipi.HUMAN.v3.71-random.fasta	200423	0.627	1	1	1	7.18e-05	0.00799	TRUE	B3_fr33_38_01.850.850.2.dta	SFVLQAVSRSmADY	D	P	0.95	2.68	2	m11: Oxidation (+15.99)	388	401	TRUE
Benign and Cancer	Benign 1	Benign 1	Mudpit_GPM00300000022	ATP synthase subunit alpha, mitochondrial	IPI00440493,IPI00471928,IPI00549805,IPI00908963	ipi.HUMAN.v3.71-random.fasta	59752.1	0.416	1	1	1	7.18e-05	0.0217	TRUE	B3_fr33_38_01.1681.1681.2.dta	qRELIIGDRQTG	G	K	0.889	2.05	2	n-term: Pyro-cmC (-17.03)	206	217	TRUE
Benign and Cancer	Benign 1	Benign 1	Mudpit_GPM00300000022	Isoform 1 of Alpha-1-antitrypsin	IPI00553177	ipi.HUMAN.v3.71-random.fasta	46737.9	1	4	4	6	0.000431	0.0933	TRUE	B3_fr1_12_01.2650.2650.2.dta	GADLSGVTEEAPL	N	K	0.923	2.23	2		339	351	TRUE
Benign and Cancer	Benign 1	Benign 1	Mudpit_GPM00300000022	Isoform 1 of Alpha-1-antitrypsin	IPI00553177	ipi.HUMAN.v3.71-random.fasta	46737.9	1	4	4	6	0.000431	0.0933	TRUE	B3_fr1_12_01.2983.2983.2.dta	GADLSGVTEEAPLKLS	N	K	0.914	2.17	2		339	354	TRUE
Benign and Cancer	Benign 1	Benign 1	Mudpit_GPM00300000022	Isoform 1 of Alpha-1-antitrypsin	IPI00553177	ipi.HUMAN.v3.71-random.fasta	46737.9	1	4	4	6	0.000431	0.0933	TRUE	B3_fr1_12_01.2924.2924.2.dta	GADLSGVTEEAPLKLS	N	K	0.95	5.03	2		339	354	TRUE
Benign and Cancer	Benign 1	Benign 1	Mudpit_GPM00300000022	Isoform 1 of Alpha-1-antitrypsin	IPI00553177	ipi.HUMAN.v3.71-random.fasta	46737.9	1	4	4	6	0.000431	0.0933	TRUE	B3_fr1_12_01.1908.1908.2.dta	SPLFmGKVVNPTQ	K	-	0.95	4.72	2	m5: Oxidation (+15.99)	405	417	TRUE
Benign and Cancer	Benign 1	Benign 1	Mudpit_GPM00300000022	Isoform 1 of Alpha-1-antitrypsin	IPI00553177	ipi.HUMAN.v3.71-random.fasta	46737.9	1	4	4	6	0.000431	0.0933	TRUE	B3_fr1_12_01.1958.1958.2.dta	SPLFmGKVVNPTQ	K	-	0.95	5.25	2	m5: Oxidation (+15.99)	405	417	TRUE
Benign and Cancer	Benign 1	Benign 1	Mudpit_GPM00300000022	Isoform 1 of Alpha-1-antitrypsin	IPI00553177	ipi.HUMAN.v3.71-random.fasta	46737.9	1	4	4	6	0.000431	0.0933	TRUE	B3_fr1_12_01.2965.2965.2.dta	SVLGQLGITK	K	V	0.85	1.89	2		325	334	TRUE
Benign and Cancer	Benign 1	Benign 1	Mudpit_GPM00300000022	Protein S100-A9	IPI00027462,IPI00939362	ipi.HUMAN.v3.71-random.fasta	13242.3	1	3	3	5	0.000359	0.114	TRUE	B3_fr21_26_01.1611.1611.2.dta	DTNADKQLSF	L	E	0.869	1.96	2		67	76	TRUE
Benign and Cancer	Benign 1	Benign 1	Mudpit_GPM00300000022	Protein S100-A9	IPI00027462,IPI00939362	ipi.HUMAN.v3.71-random.fasta	13242.3	1	3	3	5	0.000359	0.114	TRUE	B3_fr21_26_01.1652.1652.2.dta	DTNADKQLSF	L	E	0.901	2.1	2		67	76	TRUE
Benign and Cancer	Benign 1	Benign 1	Mudpit_GPM00300000022	Protein S100-A9	IPI00027462,IPI00939362	ipi.HUMAN.v3.71-random.fasta	13242.3	1	3	3	5	0.000359	0.114	TRUE	B3_fr21_26_01.1464.1464.2.dta	DTNADKQLSFEE	L	F	0.915	2.18	2		67	78	TRUE
Benign and Cancer	Benign 1	Benign 1	Mudpit_GPM00300000022	Protein S100-A9	IPI00027462,IPI00939362	ipi.HUMAN.v3.71-random.fasta	13242.3	1	3	3	5	0.000359	0.114	TRUE	B3_fr21_26_01.2852.2852.2.dta	DTNADKQLSFEEF	L	I	0.95	2.77	2		67	79	TRUE
Benign and Cancer	Benign 1	Benign 1	Mudpit_GPM00300000022	Protein S100-A9	IPI00027462,IPI00939362	ipi.HUMAN.v3.71-random.fasta	13242.3	1	3	3	5	0.000359	0.114	TRUE	B3_fr21_26_01.2813.2813.2.dta	DTNADKQLSFEEF	L	I	0.95	5.89	2		67	79	TRUE
Benign and Cancer	Benign 1	Benign 1	Mudpit_GPM00300000022	51 kDa protein	IPI00646774,IPI00889561,IPI00892693,IPI00894350,IPI00941264	ipi.HUMAN.v3.71-random.fasta	51476.1	0.998	2	2	6	0.000431	0.0341	TRUE	B3_fr49_60_01.1093.1093.2.dta	GILNPSQPGQSSSSSQT	R	F	0.95	4	2		184	200	TRUE
Benign and Cancer	Benign 1	Benign 1	Mudpit_GPM00300000022	51 kDa protein	IPI00646774,IPI00889561,IPI00892693,IPI00894350,IPI00941264	ipi.HUMAN.v3.71-random.fasta	51476.1	0.998	2	2	6	0.000431	0.0341	TRUE	B3_fr33_38_01.2261.2261.2.dta	GILNPSQPGQSSSSSQTF	R	G	0.95	3.28	2		184	201	TRUE
Benign and Cancer	Benign 1	Benign 1	Mudpit_GPM00300000022	51 kDa protein	IPI00646774,IPI00889561,IPI00892693,IPI00894350,IPI00941264	ipi.HUMAN.v3.71-random.fasta	51476.1	0.998	2	2	6	0.000431	0.0341	TRUE	B3_fr39_48_01.2456.2456.2.dta	GILNPSQPGQSSSSSQTF	R	G	0.95	3.64	2		184	201	TRUE
Benign and Cancer	Benign 1	Benign 1	Mudpit_GPM00300000022	51 kDa protein	IPI00646774,IPI00889561,IPI00892693,IPI00894350,IPI00941264	ipi.HUMAN.v3.71-random.fasta	51476.1	0.998	2	2	6	0.000431	0.0341	TRUE	B3_fr13_20_01.2125.2125.2.dta	GILNPSQPGQSSSSSQTF	R	G	0.95	4.07	2		184	201	TRUE
Benign and Cancer	Benign 1	Benign 1	Mudpit_GPM00300000022	51 kDa protein	IPI00646774,IPI00889561,IPI00892693,IPI00894350,IPI00941264	ipi.HUMAN.v3.71-random.fasta	51476.1	0.998	2	2	6	0.000431	0.0341	TRUE	B3_fr49_60_01.1972.1972.2.dta	GILNPSQPGQSSSSSQTF	R	G	0.95	5.42	2		184	201	TRUE
Benign and Cancer	Benign 1	Benign 1	Mudpit_GPM00300000022	51 kDa protein	IPI00646774,IPI00889561,IPI00892693,IPI00894350,IPI00941264	ipi.HUMAN.v3.71-random.fasta	51476.1	0.998	2	2	6	0.000431	0.0341	TRUE	B3_fr49_60_01.2008.2008.2.dta	GILNPSQPGQSSSSSQTF	R	G	0.95	6.31	2		184	201	TRUE
Benign and Cancer	Benign 1	Benign 1	Mudpit_GPM00300000022	Isoform 2 of Alcohol dehydrogenase 4	IPI00218899,IPI00927949,IPI00952747	ipi.HUMAN.v3.71-random.fasta	42608.5	0.544	1	1	1	7.18e-05	0.0326	TRUE	B3_fr21_26_01.2236.2236.2.dta	IVESIGPGVTNVK	G	P	0.931	2.28	2		93	105	TRUE
Benign and Cancer	Benign 1	Benign 1	Mudpit_GPM00300000022	Isoform A of Osteopontin	IPI00021000,IPI00218874,IPI00218875,IPI00306339,IPI00385896,IPI00921882	ipi.HUMAN.v3.71-random.fasta	35422.6	0.627	1	1	1	7.18e-05	0.0478	TRUE	B3_fr1_12_01.1662.1662.2.dta	DIQYPDATDEDITSH	P	M	0.95	5.8	2		178	192	TRUE
Benign and Cancer	Benign 1	Benign 1	Mudpit_GPM00300000022	Keratin, type II cytoskeletal 2 epidermal	IPI00021304	ipi.HUMAN.v3.71-random.fasta	65866.4	0.496	1	1	1	7.18e-05	0.0171	TRUE	B3_fr27_32_01.844.844.2.dta	LEEALQQAKED	D	L	0.917	2.19	2		451	461	TRUE
Benign and Cancer	Benign 1	Benign 1	Mudpit_GPM00300000022	Conserved hypothetical protein	IPI00848255	ipi.HUMAN.v3.71-random.fasta	10702.8	0.602	1	1	1	7.18e-05	0.108	TRUE	B3_fr27_32_01.810.810.2.dta	QTVAALEQKG	P	P	0.945	2.4	2		10	19	TRUE
Benign and Cancer	Benign 1	Benign 1	Mudpit_GPM00300000022	RNA binding motif protein, X-linked isoform 2	IPI00552938-R	ipi.HUMAN.v3.71-random.fasta	22171.8	0.334	1	1	1	7.18e-05	0.0714	TRUE	B3_fr27_32_01.812.812.2.dta	GELmQmAETAIKHV	V	T	0.85	1.89	2	m4: Oxidation (+15.99), m6: Oxidation (+15.99)	155	168	TRUE
Benign and Cancer	Benign 1	Benign 1	Mudpit_GPM00300000022	Apolipoprotein E	IPI00021842	ipi.HUMAN.v3.71-random.fasta	36153.5	1	5	5	6	0.000431	0.177	TRUE	B3_fr1_12_01.1898.1898.2.dta	ADmEDVcGRLVQY	G	R	0.95	3.72	2	c7: Carbamidomethyl (+57.02), m3: Oxidation (+15.99)	124	136	TRUE
Benign and Cancer	Benign 1	Benign 1	Mudpit_GPM00300000022	Apolipoprotein E	IPI00021842	ipi.HUMAN.v3.71-random.fasta	36153.5	1	5	5	6	0.000431	0.177	TRUE	B3_fr1_12_01.1791.1791.2.dta	KVEQAVETEPEPEL	A	R	0.95	2.64	2		19	32	TRUE
Benign and Cancer	Benign 1	Benign 1	Mudpit_GPM00300000022	Apolipoprotein E	IPI00021842	ipi.HUMAN.v3.71-random.fasta	36153.5	1	5	5	6	0.000431	0.177	TRUE	B3_fr1_12_01.1742.1742.2.dta	KVEQAVETEPEPEL	A	R	0.95	2.77	2		19	32	TRUE
Benign and Cancer	Benign 1	Benign 1	Mudpit_GPM00300000022	Apolipoprotein E	IPI00021842	ipi.HUMAN.v3.71-random.fasta	36153.5	1	5	5	6	0.000431	0.177	TRUE	B3_fr1_12_01.926.926.2.dta	KVQAAVGTSAAPVPSD	E	N	0.95	4.39	2		300	315	TRUE
Benign and Cancer	Benign 1	Benign 1	Mudpit_GPM00300000022	Apolipoprotein E	IPI00021842	ipi.HUMAN.v3.71-random.fasta	36153.5	1	5	5	6	0.000431	0.177	TRUE	B3_fr1_12_01.4641.4641.2.dta	SWFEPLVEDmQ	K	R	0.945	2.4	2	m10: Oxidation (+15.99)	281	291	TRUE
Benign and Cancer	Benign 1	Benign 1	Mudpit_GPM00300000022	Apolipoprotein E	IPI00021842	ipi.HUMAN.v3.71-random.fasta	36153.5	1	5	5	6	0.000431	0.177	TRUE	B3_fr1_12_01.862.862.2.dta	VQAAVGTSAAPVPSDNH	K	-	0.95	10.2	2		301	317	TRUE
Benign and Cancer	Benign 1	Benign 1	Mudpit_GPM00300000022	Complement C5	IPI00032291,IPI00816741	ipi.HUMAN.v3.71-random.fasta	188309	0.627	1	1	1	7.18e-05	0.00716	TRUE	B3_fr1_12_01.2804.2804.2.dta	IPLDLVPKTEIK	R	R	0.95	2.64	2		963	974	TRUE
Benign and Cancer	Benign 1	Benign 1	Mudpit_GPM00300000022	cDNA FLJ35730 fis, clone TESTI2003131, highly similar to ALPHA-1-ANTICHYMOTRYPSIN	IPI00550991,IPI00847635	ipi.HUMAN.v3.71-random.fasta	50600.5	1	3	3	4	0.000287	0.0379	TRUE	B3_fr1_12_01.1530.1530.2.dta	HPNSPLDEENLTQENQD	C	R	0.95	6.82	2		49	65	TRUE
Benign and Cancer	Benign 1	Benign 1	Mudpit_GPM00300000022	cDNA FLJ35730 fis, clone TESTI2003131, highly similar to ALPHA-1-ANTICHYMOTRYPSIN	IPI00550991,IPI00847635	ipi.HUMAN.v3.71-random.fasta	50600.5	1	3	3	4	0.000287	0.0379	TRUE	B3_fr1_12_01.1666.1666.2.dta	NSPLDEENLTQEN	P	Q	0.95	3.27	2		51	63	TRUE
Benign and Cancer	Benign 1	Benign 1	Mudpit_GPM00300000022	cDNA FLJ35730 fis, clone TESTI2003131, highly similar to ALPHA-1-ANTICHYMOTRYPSIN	IPI00550991,IPI00847635	ipi.HUMAN.v3.71-random.fasta	50600.5	1	3	3	4	0.000287	0.0379	TRUE	B3_fr1_12_01.1587.1587.2.dta	NSPLDEENLTQENQD	P	R	0.95	3.51	2		51	65	TRUE
Benign and Cancer	Benign 1	Benign 1	Mudpit_GPM00300000022	cDNA FLJ35730 fis, clone TESTI2003131, highly similar to ALPHA-1-ANTICHYMOTRYPSIN	IPI00550991,IPI00847635	ipi.HUMAN.v3.71-random.fasta	50600.5	1	3	3	4	0.000287	0.0379	TRUE	B3_fr1_12_01.1632.1632.2.dta	NSPLDEENLTQENQD	P	R	0.95	8.34	2		51	65	TRUE
Benign and Cancer	Benign 1	Benign 1	Mudpit_GPM00300000022	Apolipoprotein A-IV	IPI00304273	ipi.HUMAN.v3.71-random.fasta	45399.4	1	3	3	3	0.000216	0.0657	TRUE	B3_fr1_12_01.1245.1245.2.dta	RVEPYGENFN	R	K	0.939	2.35	2		306	315	TRUE
Benign and Cancer	Benign 1	Benign 1	Mudpit_GPM00300000022	Apolipoprotein A-IV	IPI00304273	ipi.HUMAN.v3.71-random.fasta	45399.4	1	3	3	3	0.000216	0.0657	TRUE	B3_fr1_12_01.1929.1929.2.dta	SLAELGGHLDQ	K	Q	0.95	2.82	2		288	298	TRUE
Benign and Cancer	Benign 1	Benign 1	Mudpit_GPM00300000022	Apolipoprotein A-IV	IPI00304273	ipi.HUMAN.v3.71-random.fasta	45399.4	1	3	3	3	0.000216	0.0657	TRUE	B3_fr1_12_01.4001.4001.2.dta	SLAELGGHLDQQVEEF	K	R	0.95	2.89	2		288	303	TRUE
Benign and Cancer	Benign 1	Benign 1	Mudpit_GPM00300000022	Dermcidin	IPI00027547	ipi.HUMAN.v3.71-random.fasta	11284.1	0.995	2	2	2	0.000144	0.227	TRUE	B3_fr49_60_01.1314.1314.2.dta	GAVHDVKDVLDS	K	V	0.904	2.12	2		97	108	TRUE
Benign and Cancer	Benign 1	Benign 1	Mudpit_GPM00300000022	Dermcidin	IPI00027547	ipi.HUMAN.v3.71-random.fasta	11284.1	0.995	2	2	2	0.000144	0.227	TRUE	B3_fr1_12_01.541.541.3.dta	PGLARQAPKPRKQ	D	R	0.95	2.62	2		49	61	TRUE
Benign and Cancer	Benign 3	Benign 3	Mudpit_GPM00300000043	Hematopoietic lineage cell-specific protein	IPI00026156,IPI00909846	ipi.HUMAN.v3.71-random.fasta	53983.2	0.502	1	1	1	4.55e-05	0.0309	TRUE	B6_fr21_26_01.2099.2099.2.dta	VIAmEEPAVPAPLPK	P	K	0.95	5.55	2	m4: Oxidation (+15.99)	282	296	TRUE
Benign and Cancer	Benign 3	Benign 3	Mudpit_GPM00300000043	Fibrinogen beta chain	IPI00298497	ipi.HUMAN.v3.71-random.fasta	55928.6	1	19	27	72	0.00328	0.0978	TRUE	B6_fr13_20_01.2839.2839.2.dta	DNENVVNEYSSELE	K	K	0.926	2.28	2		164	177	TRUE
Benign and Cancer	Benign 3	Benign 3	Mudpit_GPM00300000043	Fibrinogen beta chain	IPI00298497	ipi.HUMAN.v3.71-random.fasta	55928.6	1	19	27	72	0.00328	0.0978	TRUE	B6_fr21_26_01.1751.1751.2.dta	EEAPSLRPAPPPISGGG	R	Y	0.95	3	2		54	70	TRUE
Benign and Cancer	Benign 3	Benign 3	Mudpit_GPM00300000043	Fibrinogen beta chain	IPI00298497	ipi.HUMAN.v3.71-random.fasta	55928.6	1	19	27	72	0.00328	0.0978	TRUE	B6_fr21_26_01.1803.1803.2.dta	EEAPSLRPAPPPISGGG	R	Y	0.95	6.21	2		54	70	TRUE
Benign and Cancer	Benign 3	Benign 3	Mudpit_GPM00300000043	Fibrinogen beta chain	IPI00298497	ipi.HUMAN.v3.71-random.fasta	55928.6	1	19	27	72	0.00328	0.0978	TRUE	B6_fr21_26_01.2388.2388.2.dta	EEAPSLRPAPPPISGGGY	R	R	0.95	4.48	2		54	71	TRUE
Benign and Cancer	Benign 3	Benign 3	Mudpit_GPM00300000043	Fibrinogen beta chain	IPI00298497	ipi.HUMAN.v3.71-random.fasta	55928.6	1	19	27	72	0.00328	0.0978	TRUE	B6_fr27_32_01.2796.2796.2.dta	EEAPSLRPAPPPISGGGY	R	R	0.95	4.7	2		54	71	TRUE
Benign and Cancer	Benign 3	Benign 3	Mudpit_GPM00300000043	Fibrinogen beta chain	IPI00298497	ipi.HUMAN.v3.71-random.fasta	55928.6	1	19	27	72	0.00328	0.0978	TRUE	B6_fr21_26_01.2342.2342.2.dta	EEAPSLRPAPPPISGGGY	R	R	0.95	5.24	2		54	71	TRUE
Benign and Cancer	Benign 3	Benign 3	Mudpit_GPM00300000043	Fibrinogen beta chain	IPI00298497	ipi.HUMAN.v3.71-random.fasta	55928.6	1	19	27	72	0.00328	0.0978	TRUE	B6_fr27_32_01.2744.2744.2.dta	EEAPSLRPAPPPISGGGY	R	R	0.95	5.82	2		54	71	TRUE
Benign and Cancer	Benign 3	Benign 3	Mudpit_GPM00300000043	Fibrinogen beta chain	IPI00298497	ipi.HUMAN.v3.71-random.fasta	55928.6	1	19	27	72	0.00328	0.0978	TRUE	B6_fr21_26_01.2439.2439.2.dta	EEAPSLRPAPPPISGGGY	R	R	0.95	8.57	2		54	71	TRUE
Benign and Cancer	Benign 3	Benign 3	Mudpit_GPM00300000043	Fibrinogen beta chain	IPI00298497	ipi.HUMAN.v3.71-random.fasta	55928.6	1	19	27	72	0.00328	0.0978	TRUE	B6_fr27_32_01.2081.2081.2.dta	EEAPSLRPAPPPISGGGYR	R	A	0.871	1.96	2		54	72	TRUE
Benign and Cancer	Benign 3	Benign 3	Mudpit_GPM00300000043	Fibrinogen beta chain	IPI00298497	ipi.HUMAN.v3.71-random.fasta	55928.6	1	19	27	72	0.00328	0.0978	TRUE	B6_fr39_48_01.1987.1987.3.dta	EEAPSLRPAPPPISGGGYR	R	A	0.95	2.31	2		54	72	TRUE
Benign and Cancer	Benign 3	Benign 3	Mudpit_GPM00300000043	Fibrinogen beta chain	IPI00298497	ipi.HUMAN.v3.71-random.fasta	55928.6	1	19	27	72	0.00328	0.0978	TRUE	B6_fr21_26_01.2261.2261.2.dta	eEAPSLRPAPPPISGGGYR	R	A	0.95	2.89	2	e1: Pyro_glu (-18.01)	54	72	TRUE
Benign and Cancer	Benign 3	Benign 3	Mudpit_GPM00300000043	Fibrinogen beta chain	IPI00298497	ipi.HUMAN.v3.71-random.fasta	55928.6	1	19	27	72	0.00328	0.0978	TRUE	B6_fr33_38_01.2069.2069.3.dta	eEAPSLRPAPPPISGGGYR	R	A	0.95	3.09	2	e1: Pyro_glu (-18.01)	54	72	TRUE
Benign and Cancer	Benign 3	Benign 3	Mudpit_GPM00300000043	Fibrinogen beta chain	IPI00298497	ipi.HUMAN.v3.71-random.fasta	55928.6	1	19	27	72	0.00328	0.0978	TRUE	B6_fr49_60_01.1763.1763.3.dta	EEAPSLRPAPPPISGGGYR	R	A	0.95	3.2	2		54	72	TRUE
Benign and Cancer	Benign 3	Benign 3	Mudpit_GPM00300000043	Fibrinogen beta chain	IPI00298497	ipi.HUMAN.v3.71-random.fasta	55928.6	1	19	27	72	0.00328	0.0978	TRUE	B6_fr21_26_01.1914.1914.3.dta	EEAPSLRPAPPPISGGGYR	R	A	0.95	3.32	2		54	72	TRUE
Benign and Cancer	Benign 3	Benign 3	Mudpit_GPM00300000043	Fibrinogen beta chain	IPI00298497	ipi.HUMAN.v3.71-random.fasta	55928.6	1	19	27	72	0.00328	0.0978	TRUE	B6_fr1_12_01.1998.1998.3.dta	EEAPSLRPAPPPISGGGYR	R	A	0.95	3.35	2		54	72	TRUE
Benign and Cancer	Benign 3	Benign 3	Mudpit_GPM00300000043	Fibrinogen beta chain	IPI00298497	ipi.HUMAN.v3.71-random.fasta	55928.6	1	19	27	72	0.00328	0.0978	TRUE	B6_fr27_32_01.2129.2129.3.dta	EEAPSLRPAPPPISGGGYR	R	A	0.95	3.42	2		54	72	TRUE
Benign and Cancer	Benign 3	Benign 3	Mudpit_GPM00300000043	Fibrinogen beta chain	IPI00298497	ipi.HUMAN.v3.71-random.fasta	55928.6	1	19	27	72	0.00328	0.0978	TRUE	B6_fr33_38_01.2172.2172.3.dta	EEAPSLRPAPPPISGGGYR	R	A	0.95	3.74	2		54	72	TRUE
Benign and Cancer	Benign 3	Benign 3	Mudpit_GPM00300000043	Fibrinogen beta chain	IPI00298497	ipi.HUMAN.v3.71-random.fasta	55928.6	1	19	27	72	0.00328	0.0978	TRUE	B6_fr33_38_01.2020.2020.3.dta	EEAPSLRPAPPPISGGGYR	R	A	0.95	3.8	2		54	72	TRUE
Benign and Cancer	Benign 3	Benign 3	Mudpit_GPM00300000043	Fibrinogen beta chain	IPI00298497	ipi.HUMAN.v3.71-random.fasta	55928.6	1	19	27	72	0.00328	0.0978	TRUE	B6_fr39_48_01.2087.2087.3.dta	EEAPSLRPAPPPISGGGYR	R	A	0.95	4.08	2		54	72	TRUE
Benign and Cancer	Benign 3	Benign 3	Mudpit_GPM00300000043	Fibrinogen beta chain	IPI00298497	ipi.HUMAN.v3.71-random.fasta	55928.6	1	19	27	72	0.00328	0.0978	TRUE	B6_fr27_32_01.2291.2291.3.dta	EEAPSLRPAPPPISGGGYR	R	A	0.95	4.11	2		54	72	TRUE
Benign and Cancer	Benign 3	Benign 3	Mudpit_GPM00300000043	Fibrinogen beta chain	IPI00298497	ipi.HUMAN.v3.71-random.fasta	55928.6	1	19	27	72	0.00328	0.0978	TRUE	B6_fr39_48_01.2036.2036.3.dta	EEAPSLRPAPPPISGGGYR	R	A	0.95	4.12	2		54	72	TRUE
Benign and Cancer	Benign 3	Benign 3	Mudpit_GPM00300000043	Fibrinogen beta chain	IPI00298497	ipi.HUMAN.v3.71-random.fasta	55928.6	1	19	27	72	0.00328	0.0978	TRUE	B6_fr21_26_01.1863.1863.3.dta	EEAPSLRPAPPPISGGGYR	R	A	0.95	4.21	2		54	72	TRUE
Benign and Cancer	Benign 3	Benign 3	Mudpit_GPM00300000043	Fibrinogen beta chain	IPI00298497	ipi.HUMAN.v3.71-random.fasta	55928.6	1	19	27	72	0.00328	0.0978	TRUE	B6_fr27_32_01.2660.2660.2.dta	eEAPSLRPAPPPISGGGYR	R	A	0.95	5.33	2	e1: Pyro_glu (-18.01)	54	72	TRUE
Benign and Cancer	Benign 3	Benign 3	Mudpit_GPM00300000043	Fibrinogen beta chain	IPI00298497	ipi.HUMAN.v3.71-random.fasta	55928.6	1	19	27	72	0.00328	0.0978	TRUE	B6_fr27_32_01.2074.2074.3.dta	EEAPSLRPAPPPISGGGYR	R	A	0.95	4.39	2		54	72	TRUE
Benign and Cancer	Benign 3	Benign 3	Mudpit_GPM00300000043	Fibrinogen beta chain	IPI00298497	ipi.HUMAN.v3.71-random.fasta	55928.6	1	19	27	72	0.00328	0.0978	TRUE	B6_fr27_32_01.2181.2181.3.dta	EEAPSLRPAPPPISGGGYR	R	A	0.95	4.54	2		54	72	TRUE
Benign and Cancer	Benign 3	Benign 3	Mudpit_GPM00300000043	Fibrinogen beta chain	IPI00298497	ipi.HUMAN.v3.71-random.fasta	55928.6	1	19	27	72	0.00328	0.0978	TRUE	B6_fr21_26_01.1809.1809.3.dta	EEAPSLRPAPPPISGGGYR	R	A	0.95	4.62	2		54	72	TRUE
Benign and Cancer	Benign 3	Benign 3	Mudpit_GPM00300000043	Fibrinogen beta chain	IPI00298497	ipi.HUMAN.v3.71-random.fasta	55928.6	1	19	27	72	0.00328	0.0978	TRUE	B6_fr49_60_01.1809.1809.3.dta	EEAPSLRPAPPPISGGGYR	R	A	0.95	4.8	2		54	72	TRUE
Benign and Cancer	Benign 3	Benign 3	Mudpit_GPM00300000043	Fibrinogen beta chain	IPI00298497	ipi.HUMAN.v3.71-random.fasta	55928.6	1	19	27	72	0.00328	0.0978	TRUE	B6_fr49_60_01.1858.1858.3.dta	EEAPSLRPAPPPISGGGYR	R	A	0.95	5.1	2		54	72	TRUE
Benign and Cancer	Benign 3	Benign 3	Mudpit_GPM00300000043	Fibrinogen beta chain	IPI00298497	ipi.HUMAN.v3.71-random.fasta	55928.6	1	19	27	72	0.00328	0.0978	TRUE	B6_fr27_32_01.2232.2232.3.dta	EEAPSLRPAPPPISGGGYR	R	A	0.95	5.34	2		54	72	TRUE
Benign and Cancer	Benign 3	Benign 3	Mudpit_GPM00300000043	Fibrinogen beta chain	IPI00298497	ipi.HUMAN.v3.71-random.fasta	55928.6	1	19	27	72	0.00328	0.0978	TRUE	B6_fr33_38_01.2122.2122.3.dta	EEAPSLRPAPPPISGGGYR	R	A	0.95	5.36	2		54	72	TRUE
Benign and Cancer	Benign 3	Benign 3	Mudpit_GPM00300000043	Fibrinogen beta chain	IPI00298497	ipi.HUMAN.v3.71-random.fasta	55928.6	1	19	27	72	0.00328	0.0978	TRUE	B6_fr33_38_01.2071.2071.3.dta	EEAPSLRPAPPPISGGGYR	R	A	0.95	5.51	2		54	72	TRUE
Benign and Cancer	Benign 3	Benign 3	Mudpit_GPM00300000043	Fibrinogen beta chain	IPI00298497	ipi.HUMAN.v3.71-random.fasta	55928.6	1	19	27	72	0.00328	0.0978	TRUE	B6_fr27_32_01.2603.2603.2.dta	eEAPSLRPAPPPISGGGYR	R	A	0.95	7.59	2	e1: Pyro_glu (-18.01)	54	72	TRUE
Benign and Cancer	Benign 3	Benign 3	Mudpit_GPM00300000043	Fibrinogen beta chain	IPI00298497	ipi.HUMAN.v3.71-random.fasta	55928.6	1	19	27	72	0.00328	0.0978	TRUE	B6_fr39_48_01.2025.2025.3.dta	KREEAPSLRPAPPPISGGGY	K	R	0.95	2.55	2		52	71	TRUE
Benign and Cancer	Benign 3	Benign 3	Mudpit_GPM00300000043	Fibrinogen beta chain	IPI00298497	ipi.HUMAN.v3.71-random.fasta	55928.6	1	19	27	72	0.00328	0.0978	TRUE	B6_fr39_48_01.1973.1973.4.dta	KREEAPSLRPAPPPISGGGY	K	R	0.95	3.77	2		52	71	TRUE
Benign and Cancer	Benign 3	Benign 3	Mudpit_GPM00300000043	Fibrinogen beta chain	IPI00298497	ipi.HUMAN.v3.71-random.fasta	55928.6	1	19	27	72	0.00328	0.0978	TRUE	B6_fr39_48_01.1974.1974.2.dta	KREEAPSLRPAPPPISGGGY	K	R	0.95	5.42	2		52	71	TRUE
Benign and Cancer	Benign 3	Benign 3	Mudpit_GPM00300000043	Fibrinogen beta chain	IPI00298497	ipi.HUMAN.v3.71-random.fasta	55928.6	1	19	27	72	0.00328	0.0978	TRUE	B6_fr39_48_01.1969.1969.3.dta	KREEAPSLRPAPPPISGGGY	K	R	0.95	5.85	2		52	71	TRUE
Benign and Cancer	Benign 3	Benign 3	Mudpit_GPM00300000043	Fibrinogen beta chain	IPI00298497	ipi.HUMAN.v3.71-random.fasta	55928.6	1	19	27	72	0.00328	0.0978	TRUE	B6_fr27_32_01.2042.2042.2.dta	LRPAPPPISGGGY	S	R	0.95	4.44	2		59	71	TRUE
Benign and Cancer	Benign 3	Benign 3	Mudpit_GPM00300000043	Fibrinogen beta chain	IPI00298497	ipi.HUMAN.v3.71-random.fasta	55928.6	1	19	27	72	0.00328	0.0978	TRUE	B6_fr33_38_01.1376.1376.3.dta	LRPAPPPISGGGYR	S	A	0.95	2.62	2		59	72	TRUE
Benign and Cancer	Benign 3	Benign 3	Mudpit_GPM00300000043	Fibrinogen beta chain	IPI00298497	ipi.HUMAN.v3.71-random.fasta	55928.6	1	19	27	72	0.00328	0.0978	TRUE	B6_fr33_38_01.1430.1430.3.dta	LRPAPPPISGGGYR	S	A	0.95	3.09	2		59	72	TRUE
Benign and Cancer	Benign 3	Benign 3	Mudpit_GPM00300000043	Fibrinogen beta chain	IPI00298497	ipi.HUMAN.v3.71-random.fasta	55928.6	1	19	27	72	0.00328	0.0978	TRUE	B6_fr39_48_01.1384.1384.3.dta	LRPAPPPISGGGYR	S	A	0.95	3.74	2		59	72	TRUE
Benign and Cancer	Benign 3	Benign 3	Mudpit_GPM00300000043	Fibrinogen beta chain	IPI00298497	ipi.HUMAN.v3.71-random.fasta	55928.6	1	19	27	72	0.00328	0.0978	TRUE	B6_fr13_20_01.2477.2477.2.dta	NDNEEGFFS	V	A	0.896	2.08	2		34	42	TRUE
Benign and Cancer	Benign 3	Benign 3	Mudpit_GPM00300000043	Fibrinogen beta chain	IPI00298497	ipi.HUMAN.v3.71-random.fasta	55928.6	1	19	27	72	0.00328	0.0978	TRUE	B6_fr13_20_01.2864.2864.2.dta	NDNEEGFFSA	V	R	0.95	3.37	2		34	43	TRUE
Benign and Cancer	Benign 3	Benign 3	Mudpit_GPM00300000043	Fibrinogen beta chain	IPI00298497	ipi.HUMAN.v3.71-random.fasta	55928.6	1	19	27	72	0.00328	0.0978	TRUE	B6_fr13_20_01.852.852.2.dta	PAPPPISGGG	R	Y	0.894	2.07	2		61	70	TRUE
Benign and Cancer	Benign 3	Benign 3	Mudpit_GPM00300000043	Fibrinogen beta chain	IPI00298497	ipi.HUMAN.v3.71-random.fasta	55928.6	1	19	27	72	0.00328	0.0978	TRUE	B6_fr13_20_01.815.815.2.dta	PAPPPISGGG	R	Y	0.95	2.92	2		61	70	TRUE
Benign and Cancer	Benign 3	Benign 3	Mudpit_GPM00300000043	Fibrinogen beta chain	IPI00298497	ipi.HUMAN.v3.71-random.fasta	55928.6	1	19	27	72	0.00328	0.0978	TRUE	B6_fr1_12_01.868.868.2.dta	PAPPPISGGG	R	Y	0.95	3.18	2		61	70	TRUE
Benign and Cancer	Benign 3	Benign 3	Mudpit_GPM00300000043	Fibrinogen beta chain	IPI00298497	ipi.HUMAN.v3.71-random.fasta	55928.6	1	19	27	72	0.00328	0.0978	TRUE	B6_fr21_26_01.1614.1614.2.dta	PAPPPISGGGY	R	R	0.95	4.44	2		61	71	TRUE
Benign and Cancer	Benign 3	Benign 3	Mudpit_GPM00300000043	Fibrinogen beta chain	IPI00298497	ipi.HUMAN.v3.71-random.fasta	55928.6	1	19	27	72	0.00328	0.0978	TRUE	B6_fr1_12_01.1657.1657.2.dta	PAPPPISGGGY	R	R	0.95	5.14	2		61	71	TRUE
Benign and Cancer	Benign 3	Benign 3	Mudpit_GPM00300000043	Fibrinogen beta chain	IPI00298497	ipi.HUMAN.v3.71-random.fasta	55928.6	1	19	27	72	0.00328	0.0978	TRUE	B6_fr13_20_01.1664.1664.2.dta	PAPPPISGGGY	R	R	0.95	5.64	2		61	71	TRUE
Benign and Cancer	Benign 3	Benign 3	Mudpit_GPM00300000043	Fibrinogen beta chain	IPI00298497	ipi.HUMAN.v3.71-random.fasta	55928.6	1	19	27	72	0.00328	0.0978	TRUE	B6_fr13_20_01.1613.1613.2.dta	PAPPPISGGGY	R	R	0.95	5.89	2		61	71	TRUE
Benign and Cancer	Benign 3	Benign 3	Mudpit_GPM00300000043	Fibrinogen beta chain	IPI00298497	ipi.HUMAN.v3.71-random.fasta	55928.6	1	19	27	72	0.00328	0.0978	TRUE	B6_fr13_20_01.1458.1458.2.dta	PAPPPISGGGY	R	R	0.95	6.37	2		61	71	TRUE
Benign and Cancer	Benign 3	Benign 3	Mudpit_GPM00300000043	Fibrinogen beta chain	IPI00298497	ipi.HUMAN.v3.71-random.fasta	55928.6	1	19	27	72	0.00328	0.0978	TRUE	B6_fr1_12_01.1779.1779.2.dta	PAPPPISGGGY	R	R	0.95	6.8	2		61	71	TRUE
Benign and Cancer	Benign 3	Benign 3	Mudpit_GPM00300000043	Fibrinogen beta chain	IPI00298497	ipi.HUMAN.v3.71-random.fasta	55928.6	1	19	27	72	0.00328	0.0978	TRUE	B6_fr13_20_01.1563.1563.2.dta	PAPPPISGGGY	R	R	0.95	6.82	2		61	71	TRUE
Benign and Cancer	Benign 3	Benign 3	Mudpit_GPM00300000043	Fibrinogen beta chain	IPI00298497	ipi.HUMAN.v3.71-random.fasta	55928.6	1	19	27	72	0.00328	0.0978	TRUE	B6_fr1_12_01.1720.1720.2.dta	PAPPPISGGGY	R	R	0.95	7	2		61	71	TRUE
Benign and Cancer	Benign 3	Benign 3	Mudpit_GPM00300000043	Fibrinogen beta chain	IPI00298497	ipi.HUMAN.v3.71-random.fasta	55928.6	1	19	27	72	0.00328	0.0978	TRUE	B6_fr13_20_01.1507.1507.2.dta	PAPPPISGGGY	R	R	0.95	7.1	2		61	71	TRUE
Benign and Cancer	Benign 3	Benign 3	Mudpit_GPM00300000043	Fibrinogen beta chain	IPI00298497	ipi.HUMAN.v3.71-random.fasta	55928.6	1	19	27	72	0.00328	0.0978	TRUE	B6_fr13_20_01.1229.1229.2.dta	PPPISGGGY	A	R	0.909	2.15	2		63	71	TRUE
Benign and Cancer	Benign 3	Benign 3	Mudpit_GPM00300000043	Fibrinogen beta chain	IPI00298497	ipi.HUMAN.v3.71-random.fasta	55928.6	1	19	27	72	0.00328	0.0978	TRUE	B6_fr27_32_01.2117.2117.2.dta	PSLRPAPPPISGGGYR	A	A	0.95	4.6	2		57	72	TRUE
Benign and Cancer	Benign 3	Benign 3	Mudpit_GPM00300000043	Fibrinogen beta chain	IPI00298497	ipi.HUMAN.v3.71-random.fasta	55928.6	1	19	27	72	0.00328	0.0978	TRUE	B6_fr33_38_01.2064.2064.2.dta	PSLRPAPPPISGGGYR	A	A	0.95	6.8	2		57	72	TRUE
Benign and Cancer	Benign 3	Benign 3	Mudpit_GPM00300000043	Fibrinogen beta chain	IPI00298497	ipi.HUMAN.v3.71-random.fasta	55928.6	1	19	27	72	0.00328	0.0978	TRUE	B6_fr49_60_01.1766.1766.1.dta	qGVNDNEEGF	S	F	0.95	3.39	2	n-term: Pyro-cmC (-17.03)	31	40	TRUE
Benign and Cancer	Benign 3	Benign 3	Mudpit_GPM00300000043	Fibrinogen beta chain	IPI00298497	ipi.HUMAN.v3.71-random.fasta	55928.6	1	19	27	72	0.00328	0.0978	TRUE	B6_fr1_12_01.4314.4314.2.dta	qGVNDNEEGFF	S	S	0.95	2.66	2	n-term: Pyro-cmC (-17.03)	31	41	TRUE
Benign and Cancer	Benign 3	Benign 3	Mudpit_GPM00300000043	Fibrinogen beta chain	IPI00298497	ipi.HUMAN.v3.71-random.fasta	55928.6	1	19	27	72	0.00328	0.0978	TRUE	B6_fr1_12_01.3696.3696.1.dta	qGVNDNEEGFFS	S	A	0.95	2.41	2	n-term: Pyro-cmC (-17.03)	31	42	TRUE
Benign and Cancer	Benign 3	Benign 3	Mudpit_GPM00300000043	Fibrinogen beta chain	IPI00298497	ipi.HUMAN.v3.71-random.fasta	55928.6	1	19	27	72	0.00328	0.0978	TRUE	B6_fr1_12_01.3697.3697.2.dta	qGVNDNEEGFFS	S	A	0.95	3.1	2	n-term: Pyro-cmC (-17.03)	31	42	TRUE
Benign and Cancer	Benign 3	Benign 3	Mudpit_GPM00300000043	Fibrinogen beta chain	IPI00298497	ipi.HUMAN.v3.71-random.fasta	55928.6	1	19	27	72	0.00328	0.0978	TRUE	B6_fr49_60_01.3276.3276.1.dta	qGVNDNEEGFFS	S	A	0.95	3.02	2	n-term: Pyro-cmC (-17.03)	31	42	TRUE
Benign and Cancer	Benign 3	Benign 3	Mudpit_GPM00300000043	Fibrinogen beta chain	IPI00298497	ipi.HUMAN.v3.71-random.fasta	55928.6	1	19	27	72	0.00328	0.0978	TRUE	B6_fr1_12_01.4028.4028.2.dta	qGVNDNEEGFFSA	S	R	0.95	2.7	2	n-term: Pyro-cmC (-17.03)	31	43	TRUE
Benign and Cancer	Benign 3	Benign 3	Mudpit_GPM00300000043	Fibrinogen beta chain	IPI00298497	ipi.HUMAN.v3.71-random.fasta	55928.6	1	19	27	72	0.00328	0.0978	TRUE	B6_fr49_60_01.3568.3568.1.dta	qGVNDNEEGFFSA	S	R	0.95	2.72	2	n-term: Pyro-cmC (-17.03)	31	43	TRUE
Benign and Cancer	Benign 3	Benign 3	Mudpit_GPM00300000043	Fibrinogen beta chain	IPI00298497	ipi.HUMAN.v3.71-random.fasta	55928.6	1	19	27	72	0.00328	0.0978	TRUE	B6_fr1_12_01.4089.4089.2.dta	qGVNDNEEGFFSA	S	R	0.95	3.77	2	n-term: Pyro-cmC (-17.03)	31	43	TRUE
Benign and Cancer	Benign 3	Benign 3	Mudpit_GPM00300000043	Fibrinogen beta chain	IPI00298497	ipi.HUMAN.v3.71-random.fasta	55928.6	1	19	27	72	0.00328	0.0978	TRUE	B6_fr49_60_01.3590.3590.2.dta	qGVNDNEEGFFSA	S	R	0.95	4.6	2	n-term: Pyro-cmC (-17.03)	31	43	TRUE
Benign and Cancer	Benign 3	Benign 3	Mudpit_GPM00300000043	Fibrinogen beta chain	IPI00298497	ipi.HUMAN.v3.71-random.fasta	55928.6	1	19	27	72	0.00328	0.0978	TRUE	B6_fr33_38_01.1687.1687.2.dta	REEAPSLRPAPPPISGGG	K	Y	0.95	5.49	2		53	70	TRUE
Benign and Cancer	Benign 3	Benign 3	Mudpit_GPM00300000043	Fibrinogen beta chain	IPI00298497	ipi.HUMAN.v3.71-random.fasta	55928.6	1	19	27	72	0.00328	0.0978	TRUE	B6_fr33_38_01.2396.2396.3.dta	REEAPSLRPAPPPISGGGY	K	R	0.95	2.57	2		53	71	TRUE
Benign and Cancer	Benign 3	Benign 3	Mudpit_GPM00300000043	Fibrinogen beta chain	IPI00298497	ipi.HUMAN.v3.71-random.fasta	55928.6	1	19	27	72	0.00328	0.0978	TRUE	B6_fr33_38_01.2300.2300.3.dta	REEAPSLRPAPPPISGGGY	K	R	0.95	2.6	2		53	71	TRUE
Benign and Cancer	Benign 3	Benign 3	Mudpit_GPM00300000043	Fibrinogen beta chain	IPI00298497	ipi.HUMAN.v3.71-random.fasta	55928.6	1	19	27	72	0.00328	0.0978	TRUE	B6_fr33_38_01.2302.2302.2.dta	REEAPSLRPAPPPISGGGY	K	R	0.95	3.25	2		53	71	TRUE
Benign and Cancer	Benign 3	Benign 3	Mudpit_GPM00300000043	Fibrinogen beta chain	IPI00298497	ipi.HUMAN.v3.71-random.fasta	55928.6	1	19	27	72	0.00328	0.0978	TRUE	B6_fr33_38_01.2398.2398.2.dta	REEAPSLRPAPPPISGGGY	K	R	0.95	4.1	2		53	71	TRUE
Benign and Cancer	Benign 3	Benign 3	Mudpit_GPM00300000043	Fibrinogen beta chain	IPI00298497	ipi.HUMAN.v3.71-random.fasta	55928.6	1	19	27	72	0.00328	0.0978	TRUE	B6_fr33_38_01.2346.2346.3.dta	REEAPSLRPAPPPISGGGY	K	R	0.95	4.43	2		53	71	TRUE
Benign and Cancer	Benign 3	Benign 3	Mudpit_GPM00300000043	Protein ERGIC-53	IPI00026530	ipi.HUMAN.v3.71-random.fasta	57549.2	0.502	1	1	2	9.1e-05	0.0255	TRUE	B6_fr21_26_01.1920.1920.2.dta	DGVGGDPAVALPH	G	R	0.95	5.74	2		31	43	TRUE
Benign and Cancer	Benign 3	Benign 3	Mudpit_GPM00300000043	Protein ERGIC-53	IPI00026530	ipi.HUMAN.v3.71-random.fasta	57549.2	0.502	1	1	2	9.1e-05	0.0255	TRUE	B6_fr21_26_01.1964.1964.2.dta	DGVGGDPAVALPH	G	R	0.95	5.74	2		31	43	TRUE
Benign and Cancer	Benign 3	Benign 3	Mudpit_GPM00300000043	Putative uncharacterized protein ALB	IPI00022434,IPI00745872	ipi.HUMAN.v3.71-random.fasta	71704.8	0.999	2	2	2	9.1e-05	0.0399	TRUE	B6_fr27_32_01.2701.2701.2.dta	FKDLGEENF	R	K	0.908	2.15	2		35	43	TRUE
Benign and Cancer	Benign 3	Benign 3	Mudpit_GPM00300000043	Putative uncharacterized protein ALB	IPI00022434,IPI00745872	ipi.HUMAN.v3.71-random.fasta	71704.8	0.999	2	2	2	9.1e-05	0.0399	TRUE	B6_fr33_38_01.3346.3346.3.dta	RPcFSALEVDETYVPK	R	E	0.95	4.12	2	c3: Carbamidomethyl (+57.02)	509	524	TRUE
Benign and Cancer	Benign 3	Benign 3	Mudpit_GPM00300000043	cDNA FLJ50998, highly similar to DNA mismatch repair protein Msh2	IPI00941267-R	ipi.HUMAN.v3.71-random.fasta	96813.5	0.237	1	1	1	4.55e-05	0.015	TRUE	B6_fr33_38_01.1448.1448.2.dta	DVYQLPMQSGASG	V	A	0.854	1.89	2		117	129	TRUE
Benign and Cancer	Benign 3	Benign 3	Mudpit_GPM00300000043	Isoform LMW of Kininogen-1	IPI00215894,IPI00924859	ipi.HUMAN.v3.71-random.fasta	47883.6	1	3	3	3	0.000136	0.0609	TRUE	B6_fr27_32_01.1475.1475.2.dta	IGEIKEETTSHL	R	R	0.838	1.82	2		393	404	TRUE
Benign and Cancer	Benign 3	Benign 3	Mudpit_GPM00300000043	Isoform LMW of Kininogen-1	IPI00215894,IPI00924859	ipi.HUMAN.v3.71-random.fasta	47883.6	1	3	3	3	0.000136	0.0609	TRUE	B6_fr27_32_01.1193.1193.2.dta	YEIKEGDcPVQSG	K	K	0.95	4.48	2	c8: Carbamidomethyl (+57.02)	76	88	TRUE
Benign and Cancer	Benign 3	Benign 3	Mudpit_GPM00300000043	Isoform LMW of Kininogen-1	IPI00215894,IPI00924859	ipi.HUMAN.v3.71-random.fasta	47883.6	1	3	3	3	0.000136	0.0609	TRUE	B6_fr33_38_01.948.948.2.dta	YEIKEGDcPVQSGK	K	T	0.95	7.06	2	c8: Carbamidomethyl (+57.02)	76	89	TRUE
Benign and Cancer	Benign 3	Benign 3	Mudpit_GPM00300000043	Isoform A of Proteoglycan 4	IPI00024825,IPI00655676,IPI00655927,IPI00655976,IPI00656092,IPI00656111	ipi.HUMAN.v3.71-random.fasta	151080	0.502	1	1	1	4.55e-05	0.00997	TRUE	B6_fr21_26_01.559.559.2.dta	SEDAGGAEGETPHm	K	L	0.95	8.85	2	m14: Oxidation (+15.99)	1094	1107	TRUE
Benign and Cancer	Benign 3	Benign 3	Mudpit_GPM00300000043	Galectin-3-binding protein	IPI00023673,IPI00902654,IPI00908762	ipi.HUMAN.v3.71-random.fasta	65332.1	0.996	2	3	3	0.000136	0.0205	TRUE	B6_fr13_20_01.2578.2578.2.dta	SSDYFQAPSDY	Y	R	0.915	2.19	2		443	453	TRUE
Benign and Cancer	Benign 3	Benign 3	Mudpit_GPM00300000043	Galectin-3-binding protein	IPI00023673,IPI00902654,IPI00908762	ipi.HUMAN.v3.71-random.fasta	65332.1	0.996	2	3	3	0.000136	0.0205	TRUE	B6_fr13_20_01.2599.2599.1.dta	SSDYFQAPSDY	Y	R	0.95	3.28	2		443	453	TRUE
Benign and Cancer	Benign 3	Benign 3	Mudpit_GPM00300000043	Galectin-3-binding protein	IPI00023673,IPI00902654,IPI00908762	ipi.HUMAN.v3.71-random.fasta	65332.1	0.996	2	3	3	0.000136	0.0205	TRUE	B6_fr13_20_01.2885.2885.2.dta	YSSDYFQAPSDY	K	R	0.925	2.27	2		442	453	TRUE
Benign and Cancer	Benign 3	Benign 3	Mudpit_GPM00300000043	Golgi membrane protein 1	IPI00171411,IPI00759659,IPI00936772	ipi.HUMAN.v3.71-random.fasta	46272.7	0.502	1	1	1	4.55e-05	0.0268	TRUE	B6_fr27_32_01.3270.3270.2.dta	NIDVFNVEDQK	R	R	0.95	4.35	2		383	393	TRUE
Benign and Cancer	Benign 3	Benign 3	Mudpit_GPM00300000043	stromal cell derived factor 4 isoform 1 precursor	IPI00009794,IPI00106646,IPI00514755,IPI00930668	ipi.HUMAN.v3.71-random.fasta	39608	0.502	1	1	2	9.1e-05	0.0345	TRUE	B6_fr21_26_01.1853.1853.2.dta	DLGGFDEDAEPR	K	R	0.95	4.62	2		86	97	TRUE
Benign and Cancer	Benign 3	Benign 3	Mudpit_GPM00300000043	stromal cell derived factor 4 isoform 1 precursor	IPI00009794,IPI00106646,IPI00514755,IPI00930668	ipi.HUMAN.v3.71-random.fasta	39608	0.502	1	1	2	9.1e-05	0.0345	TRUE	B6_fr21_26_01.1903.1903.2.dta	DLGGFDEDAEPR	K	R	0.95	5.96	2		86	97	TRUE
Benign and Cancer	Benign 3	Benign 3	Mudpit_GPM00300000043	Thymosin beta-10	IPI00220827	ipi.HUMAN.v3.71-random.fasta	5026	0.502	1	1	2	9.1e-05	0.273	TRUE	B6_fr21_26_01.1147.1147.2.dta	NTLPTKETIEQE	K	K	0.95	2.7	2		27	38	TRUE
Benign and Cancer	Benign 3	Benign 3	Mudpit_GPM00300000043	Thymosin beta-10	IPI00220827	ipi.HUMAN.v3.71-random.fasta	5026	0.502	1	1	2	9.1e-05	0.273	TRUE	B6_fr27_32_01.1320.1320.2.dta	NTLPTKETIEQE	K	K	0.95	3.07	2		27	38	TRUE
Benign and Cancer	Benign 3	Benign 3	Mudpit_GPM00300000043	Basic salivary proline-rich protein 2	IPI00552432	ipi.HUMAN.v3.71-random.fasta	40798.9	0.502	1	1	1	4.55e-05	0.0457	TRUE	B6_fr21_26_01.593.593.2.dta	SQGPPPPGKPQGPPPQGGS	K	K	0.95	3.44	2		274	292	TRUE
Benign and Cancer	Benign 3	Benign 3	Mudpit_GPM00300000043	Hyaluronan-binding protein 2	IPI00746623	ipi.HUMAN.v3.71-random.fasta	62671.4	0.502	1	1	1	4.55e-05	0.0196	TRUE	B6_fr27_32_01.2244.2244.2.dta	VKLIANTLcNS	K	R	0.95	3.09	2	c9: Carbamidomethyl (+57.02)	469	479	TRUE
Benign and Cancer	Benign 3	Benign 3	Mudpit_GPM00300000043	Isoform 1 of Extracellular matrix protein 1	IPI00003351,IPI00006969,IPI00645849,IPI00909747	ipi.HUMAN.v3.71-random.fasta	60673.4	0.502	1	1	2	9.1e-05	0.0315	TRUE	B6_fr21_26_01.3633.3633.2.dta	LLPAQLPAEKEVGPPLP	K	Q	0.95	3.24	2		91	107	TRUE
Benign and Cancer	Benign 3	Benign 3	Mudpit_GPM00300000043	Isoform 1 of Extracellular matrix protein 1	IPI00003351,IPI00006969,IPI00645849,IPI00909747	ipi.HUMAN.v3.71-random.fasta	60673.4	0.502	1	1	2	9.1e-05	0.0315	TRUE	B6_fr21_26_01.3593.3593.2.dta	LLPAQLPAEKEVGPPLP	K	Q	0.95	3.27	2		91	107	TRUE
Benign and Cancer	Benign 3	Benign 3	Mudpit_GPM00300000043	Isoform 1 of Inter-alpha-trypsin inhibitor heavy chain H4	IPI00896419	ipi.HUMAN.v3.71-random.fasta	103358	1	3	4	8	0.000364	0.0194	TRUE	B6_fr13_20_01.3277.3277.1.dta	qLGLPGPPDVPDH	R	A	0.943	1.92	2	n-term: Pyro-cmC (-17.03)	669	681	TRUE
Benign and Cancer	Benign 3	Benign 3	Mudpit_GPM00300000043	Isoform 1 of Inter-alpha-trypsin inhibitor heavy chain H4	IPI00896419	ipi.HUMAN.v3.71-random.fasta	103358	1	3	4	8	0.000364	0.0194	TRUE	B6_fr1_12_01.3814.3814.1.dta	qLGLPGPPDVPDH	R	A	0.95	4.17	2	n-term: Pyro-cmC (-17.03)	669	681	TRUE
Benign and Cancer	Benign 3	Benign 3	Mudpit_GPM00300000043	Isoform 1 of Inter-alpha-trypsin inhibitor heavy chain H4	IPI00896419	ipi.HUMAN.v3.71-random.fasta	103358	1	3	4	8	0.000364	0.0194	TRUE	B6_fr13_20_01.3231.3231.1.dta	qLGLPGPPDVPDH	R	A	0.95	5.02	2	n-term: Pyro-cmC (-17.03)	669	681	TRUE
Benign and Cancer	Benign 3	Benign 3	Mudpit_GPM00300000043	Isoform 1 of Inter-alpha-trypsin inhibitor heavy chain H4	IPI00896419	ipi.HUMAN.v3.71-random.fasta	103358	1	3	4	8	0.000364	0.0194	TRUE	B6_fr13_20_01.3394.3394.2.dta	qLGLPGPPDVPDHA	R	A	0.95	2.49	2	n-term: Pyro-cmC (-17.03)	669	682	TRUE
Benign and Cancer	Benign 3	Benign 3	Mudpit_GPM00300000043	Isoform 1 of Inter-alpha-trypsin inhibitor heavy chain H4	IPI00896419	ipi.HUMAN.v3.71-random.fasta	103358	1	3	4	8	0.000364	0.0194	TRUE	B6_fr13_20_01.3491.3491.2.dta	qLGLPGPPDVPDHA	R	A	0.95	2.85	2	n-term: Pyro-cmC (-17.03)	669	682	TRUE
Benign and Cancer	Benign 3	Benign 3	Mudpit_GPM00300000043	Isoform 1 of Inter-alpha-trypsin inhibitor heavy chain H4	IPI00896419	ipi.HUMAN.v3.71-random.fasta	103358	1	3	4	8	0.000364	0.0194	TRUE	B6_fr13_20_01.3434.3434.1.dta	qLGLPGPPDVPDHA	R	A	0.95	3.92	2	n-term: Pyro-cmC (-17.03)	669	682	TRUE
Benign and Cancer	Benign 3	Benign 3	Mudpit_GPM00300000043	Isoform 1 of Inter-alpha-trypsin inhibitor heavy chain H4	IPI00896419	ipi.HUMAN.v3.71-random.fasta	103358	1	3	4	8	0.000364	0.0194	TRUE	B6_fr27_32_01.3941.3941.2.dta	qLGLPGPPDVPDHAAYHP	R	F	0.917	2.21	2	n-term: Pyro-cmC (-17.03)	669	686	TRUE
Benign and Cancer	Benign 3	Benign 3	Mudpit_GPM00300000043	Isoform 1 of Inter-alpha-trypsin inhibitor heavy chain H4	IPI00896419	ipi.HUMAN.v3.71-random.fasta	103358	1	3	4	8	0.000364	0.0194	TRUE	B6_fr21_26_01.3363.3363.2.dta	qLGLPGPPDVPDHAAYHP	R	F	0.95	3.19	2	n-term: Pyro-cmC (-17.03)	669	686	TRUE
Benign and Cancer	Benign 3	Benign 3	Mudpit_GPM00300000043	Apolipoprotein C-I	IPI00021855	ipi.HUMAN.v3.71-random.fasta	9332.4	1	3	3	3	0.000136	0.373	TRUE	B6_fr33_38_01.1455.1455.2.dta	LKEFGNTLEDK	K	A	0.95	3.24	2		37	47	TRUE
Benign and Cancer	Benign 3	Benign 3	Mudpit_GPM00300000043	Apolipoprotein C-I	IPI00021855	ipi.HUMAN.v3.71-random.fasta	9332.4	1	3	3	3	0.000136	0.373	TRUE	B6_fr33_38_01.3713.3713.2.dta	mREWFSETFQ	K	K	0.95	2.49	2	m1: Oxidation (+15.99)	64	73	TRUE
Benign and Cancer	Benign 3	Benign 3	Mudpit_GPM00300000043	Apolipoprotein C-I	IPI00021855	ipi.HUMAN.v3.71-random.fasta	9332.4	1	3	3	3	0.000136	0.373	TRUE	B6_fr21_26_01.1103.1103.2.dta	TPDVSSALDK	G	L	0.871	1.96	2		27	36	TRUE
Benign and Cancer	Benign 3	Benign 3	Mudpit_GPM00300000043	Tu translation elongation factor, mitochondrial precursor	IPI00027107	ipi.HUMAN.v3.71-random.fasta	49875.8	0.502	1	1	1	4.55e-05	0.0242	TRUE	B6_fr39_48_01.1798.1798.2.dta	HADYVKNMITG	G	T	0.95	2.82	2		133	143	TRUE
Benign and Cancer	Benign 3	Benign 3	Mudpit_GPM00300000043	Hemoglobin subunit alpha	IPI00410714	ipi.HUMAN.v3.71-random.fasta	15257.6	0.502	1	2	2	9.1e-05	0.106	TRUE	B6_fr33_38_01.1310.1310.3.dta	VGAHAGEYGAEALER	K	M	0.927	1.96	2		18	32	TRUE
Benign and Cancer	Benign 3	Benign 3	Mudpit_GPM00300000043	Hemoglobin subunit alpha	IPI00410714	ipi.HUMAN.v3.71-random.fasta	15257.6	0.502	1	2	2	9.1e-05	0.106	TRUE	B6_fr33_38_01.1324.1324.2.dta	VGAHAGEYGAEALER	K	M	0.95	6.51	2		18	32	TRUE
Benign and Cancer	Benign 3	Benign 3	Mudpit_GPM00300000043	Isoform 1 of Complement factor H	IPI00029739	ipi.HUMAN.v3.71-random.fasta	139096	0.502	1	1	1	4.55e-05	0.00812	TRUE	B6_fr27_32_01.1591.1591.2.dta	TGESVEFVcK	R	R	0.95	3.66	2	c9: Carbamidomethyl (+57.02)	1193	1202	TRUE
Benign and Cancer	Benign 3	Benign 3	Mudpit_GPM00300000043	Protein-lysine 6-oxidase	IPI00002802	ipi.HUMAN.v3.71-random.fasta	46944.2	0.997	2	2	2	9.1e-05	0.0863	TRUE	B6_fr27_32_01.2217.2217.2.dta	AGQQQPPREPPAAPGAW	A	R	0.944	2.43	2		26	42	TRUE
Benign and Cancer	Benign 3	Benign 3	Mudpit_GPM00300000043	Protein-lysine 6-oxidase	IPI00002802	ipi.HUMAN.v3.71-random.fasta	46944.2	0.997	2	2	2	9.1e-05	0.0863	TRUE	B6_fr33_38_01.810.810.3.dta	RDPGAAVPGAANASAQQPR	R	T	0.95	8.34	2		70	88	TRUE
Benign and Cancer	Benign 3	Benign 3	Mudpit_GPM00300000043	Isoform 1 of Sulfhydryl oxidase 1	IPI00003590	ipi.HUMAN.v3.71-random.fasta	82578.7	0.998	2	2	3	0.000136	0.0174	TRUE	B6_fr27_32_01.2091.2091.2.dta	NEQEQPLGQWH	R	L	0.95	5.21	2		631	641	TRUE
Benign and Cancer	Benign 3	Benign 3	Mudpit_GPM00300000043	Isoform 1 of Sulfhydryl oxidase 1	IPI00003590	ipi.HUMAN.v3.71-random.fasta	82578.7	0.998	2	2	3	0.000136	0.0174	TRUE	B6_fr27_32_01.3629.3629.2.dta	NEQEQPLGQWHLS	R	K	0.95	4.48	2		631	643	TRUE
Benign and Cancer	Benign 3	Benign 3	Mudpit_GPM00300000043	Isoform 1 of Sulfhydryl oxidase 1	IPI00003590	ipi.HUMAN.v3.71-random.fasta	82578.7	0.998	2	2	3	0.000136	0.0174	TRUE	B6_fr27_32_01.3680.3680.2.dta	NEQEQPLGQWHLS	R	K	0.95	4.52	2		631	643	TRUE
Benign and Cancer	Benign 3	Benign 3	Mudpit_GPM00300000043	Latent-transforming growth factor beta-binding protein 2	IPI00292150	ipi.HUMAN.v3.71-random.fasta	195056	0.978	1	1	2	9.1e-05	0.00769	TRUE	B6_fr21_26_01.1574.1574.2.dta	EQDAPVAGLQPVER	R	A	0.863	1.92	2		74	87	TRUE
Benign and Cancer	Benign 3	Benign 3	Mudpit_GPM00300000043	Latent-transforming growth factor beta-binding protein 2	IPI00292150	ipi.HUMAN.v3.71-random.fasta	195056	0.978	1	1	2	9.1e-05	0.00769	TRUE	B6_fr21_26_01.1626.1626.2.dta	EQDAPVAGLQPVER	R	A	0.95	4.35	2		74	87	TRUE
Benign and Cancer	Benign 3	Benign 3	Mudpit_GPM00300000043	Keratin, type I cytoskeletal 9	IPI00019359	ipi.HUMAN.v3.71-random.fasta	62065.9	1	4	5	9	0.000409	0.053	TRUE	B6_fr1_12_01.666.666.3.dta	RSGGGGGGGLGSGGSIRSS	S	Y	0.95	5.46	2		13	31	TRUE
Benign and Cancer	Benign 3	Benign 3	Mudpit_GPM00300000043	Keratin, type I cytoskeletal 9	IPI00019359	ipi.HUMAN.v3.71-random.fasta	62065.9	1	4	5	9	0.000409	0.053	TRUE	B6_fr13_20_01.625.625.3.dta	SRSGGGGGGGLGSGGSIRSS	L	Y	0.95	3.89	2		12	31	TRUE
Benign and Cancer	Benign 3	Benign 3	Mudpit_GPM00300000043	Keratin, type I cytoskeletal 9	IPI00019359	ipi.HUMAN.v3.71-random.fasta	62065.9	1	4	5	9	0.000409	0.053	TRUE	B6_fr1_12_01.665.665.3.dta	SRSGGGGGGGLGSGGSIRSS	L	Y	0.95	4.29	2		12	31	TRUE
Benign and Cancer	Benign 3	Benign 3	Mudpit_GPM00300000043	Keratin, type I cytoskeletal 9	IPI00019359	ipi.HUMAN.v3.71-random.fasta	62065.9	1	4	5	9	0.000409	0.053	TRUE	B6_fr33_38_01.1165.1165.2.dta	SRSGGGGGGGLGSGGSIRSSY	L	S	0.95	2.64	2		12	32	TRUE
Benign and Cancer	Benign 3	Benign 3	Mudpit_GPM00300000043	Keratin, type I cytoskeletal 9	IPI00019359	ipi.HUMAN.v3.71-random.fasta	62065.9	1	4	5	9	0.000409	0.053	TRUE	B6_fr39_48_01.1123.1123.3.dta	SRSGGGGGGGLGSGGSIRSSY	L	S	0.95	4.54	2		12	32	TRUE
Benign and Cancer	Benign 3	Benign 3	Mudpit_GPM00300000043	Keratin, type I cytoskeletal 9	IPI00019359	ipi.HUMAN.v3.71-random.fasta	62065.9	1	4	5	9	0.000409	0.053	TRUE	B6_fr13_20_01.984.984.3.dta	SRSGGGGGGGLGSGGSIRSSY	L	S	0.95	4.8	2		12	32	TRUE
Benign and Cancer	Benign 3	Benign 3	Mudpit_GPM00300000043	Keratin, type I cytoskeletal 9	IPI00019359	ipi.HUMAN.v3.71-random.fasta	62065.9	1	4	5	9	0.000409	0.053	TRUE	B6_fr49_60_01.964.964.3.dta	SRSGGGGGGGLGSGGSIRSSY	L	S	0.95	4.82	2		12	32	TRUE
Benign and Cancer	Benign 3	Benign 3	Mudpit_GPM00300000043	Keratin, type I cytoskeletal 9	IPI00019359	ipi.HUMAN.v3.71-random.fasta	62065.9	1	4	5	9	0.000409	0.053	TRUE	B6_fr1_12_01.1052.1052.3.dta	SRSGGGGGGGLGSGGSIRSSY	L	S	0.95	6	2		12	32	TRUE
Benign and Cancer	Benign 3	Benign 3	Mudpit_GPM00300000043	Keratin, type I cytoskeletal 9	IPI00019359	ipi.HUMAN.v3.71-random.fasta	62065.9	1	4	5	9	0.000409	0.053	TRUE	B6_fr21_26_01.1753.1753.2.dta	VNVEINVAPGKD	D	L	0.926	2.28	2		307	318	TRUE
Benign and Cancer	Benign 3	Benign 3	Mudpit_GPM00300000043	Complement component C9	IPI00022395	ipi.HUMAN.v3.71-random.fasta	63174.9	1	3	4	8	0.000364	0.0733	TRUE	B6_fr27_32_01.1666.1666.2.dta	AEQccEETASSISLHG	K	K	0.95	3.72	2	c4: Carbamidomethyl (+57.02), c5: Carbamidomethyl (+57.02)	251	266	TRUE
Benign and Cancer	Benign 3	Benign 3	Mudpit_GPM00300000043	Complement component C9	IPI00022395	ipi.HUMAN.v3.71-random.fasta	63174.9	1	3	4	8	0.000364	0.0733	TRUE	B6_fr21_26_01.1466.1466.2.dta	AEQccEETASSISLHG	K	K	0.95	5.25	2	c4: Carbamidomethyl (+57.02), c5: Carbamidomethyl (+57.02)	251	266	TRUE
Benign and Cancer	Benign 3	Benign 3	Mudpit_GPM00300000043	Complement component C9	IPI00022395	ipi.HUMAN.v3.71-random.fasta	63174.9	1	3	4	8	0.000364	0.0733	TRUE	B6_fr21_26_01.1414.1414.2.dta	AEQccEETASSISLHG	K	K	0.95	7.51	2	c4: Carbamidomethyl (+57.02), c5: Carbamidomethyl (+57.02)	251	266	TRUE
Benign and Cancer	Benign 3	Benign 3	Mudpit_GPM00300000043	Complement component C9	IPI00022395	ipi.HUMAN.v3.71-random.fasta	63174.9	1	3	4	8	0.000364	0.0733	TRUE	B6_fr13_20_01.4221.4221.2.dta	ISEGLPALEFPNE	K	-	0.919	2.22	2		546	558	TRUE
Benign and Cancer	Benign 3	Benign 3	Mudpit_GPM00300000043	Complement component C9	IPI00022395	ipi.HUMAN.v3.71-random.fasta	63174.9	1	3	4	8	0.000364	0.0733	TRUE	B6_fr13_20_01.4267.4267.2.dta	ISEGLPALEFPNE	K	-	0.95	3.92	2		546	558	TRUE
Benign and Cancer	Benign 3	Benign 3	Mudpit_GPM00300000043	Complement component C9	IPI00022395	ipi.HUMAN.v3.71-random.fasta	63174.9	1	3	4	8	0.000364	0.0733	TRUE	B6_fr33_38_01.2229.2229.3.dta	TEHYEEQIEAFK	R	S	0.95	2.46	2		214	225	TRUE
Benign and Cancer	Benign 3	Benign 3	Mudpit_GPM00300000043	Complement component C9	IPI00022395	ipi.HUMAN.v3.71-random.fasta	63174.9	1	3	4	8	0.000364	0.0733	TRUE	B6_fr33_38_01.2190.2190.2.dta	TEHYEEQIEAFK	R	S	0.95	6.24	2		214	225	TRUE
Benign and Cancer	Benign 3	Benign 3	Mudpit_GPM00300000043	Complement component C9	IPI00022395	ipi.HUMAN.v3.71-random.fasta	63174.9	1	3	4	8	0.000364	0.0733	TRUE	B6_fr33_38_01.2240.2240.2.dta	TEHYEEQIEAFK	R	S	0.95	7.68	2		214	225	TRUE
Benign and Cancer	Benign 3	Benign 3	Mudpit_GPM00300000043	Isoform 1 of Clusterin	IPI00291262,IPI00400826,IPI00795633,IPI00954954	ipi.HUMAN.v3.71-random.fasta	52495	1	5	7	9	0.000409	0.116	TRUE	B6_fr1_12_01.2002.2002.2.dta	DQTVSDNELQEMSNQGS	G	K	0.95	5.23	2		23	39	TRUE
Benign and Cancer	Benign 3	Benign 3	Mudpit_GPM00300000043	Isoform 1 of Clusterin	IPI00291262,IPI00400826,IPI00795633,IPI00954954	ipi.HUMAN.v3.71-random.fasta	52495	1	5	7	9	0.000409	0.116	TRUE	B6_fr1_12_01.927.927.2.dta	DQTVSDNELQEmSNQGS	G	K	0.95	5.72	2	m12: Oxidation (+15.99)	23	39	TRUE
Benign and Cancer	Benign 3	Benign 3	Mudpit_GPM00300000043	Isoform 1 of Clusterin	IPI00291262,IPI00400826,IPI00795633,IPI00954954	ipi.HUMAN.v3.71-random.fasta	52495	1	5	7	9	0.000409	0.116	TRUE	B6_fr13_20_01.1822.1822.2.dta	DQTVSDNELQEMSNQGS	G	K	0.95	9.23	2		23	39	TRUE
Benign and Cancer	Benign 3	Benign 3	Mudpit_GPM00300000043	Isoform 1 of Clusterin	IPI00291262,IPI00400826,IPI00795633,IPI00954954	ipi.HUMAN.v3.71-random.fasta	52495	1	5	7	9	0.000409	0.116	TRUE	B6_fr13_20_01.881.881.2.dta	DQTVSDNELQEmSNQGS	G	K	0.95	10.9	2	m12: Oxidation (+15.99)	23	39	TRUE
Benign and Cancer	Benign 3	Benign 3	Mudpit_GPM00300000043	Isoform 1 of Clusterin	IPI00291262,IPI00400826,IPI00795633,IPI00954954	ipi.HUMAN.v3.71-random.fasta	52495	1	5	7	9	0.000409	0.116	TRUE	B6_fr21_26_01.824.824.2.dta	DQTVSDNELQEmSNQGSK	G	Y	0.95	3.08	2	m12: Oxidation (+15.99)	23	40	TRUE
Benign and Cancer	Benign 3	Benign 3	Mudpit_GPM00300000043	Isoform 1 of Clusterin	IPI00291262,IPI00400826,IPI00795633,IPI00954954	ipi.HUMAN.v3.71-random.fasta	52495	1	5	7	9	0.000409	0.116	TRUE	B6_fr21_26_01.1713.1713.2.dta	DQTVSDNELQEMSNQGSK	G	Y	0.95	3.43	2		23	40	TRUE
Benign and Cancer	Benign 3	Benign 3	Mudpit_GPM00300000043	Isoform 1 of Clusterin	IPI00291262,IPI00400826,IPI00795633,IPI00954954	ipi.HUMAN.v3.71-random.fasta	52495	1	5	7	9	0.000409	0.116	TRUE	B6_fr27_32_01.1907.1907.2.dta	ELDESLQVAER	R	L	0.904	2.12	2		326	336	TRUE
Benign and Cancer	Benign 3	Benign 3	Mudpit_GPM00300000043	Isoform 1 of Clusterin	IPI00291262,IPI00400826,IPI00795633,IPI00954954	ipi.HUMAN.v3.71-random.fasta	52495	1	5	7	9	0.000409	0.116	TRUE	B6_fr27_32_01.3695.3695.2.dta	FmETVAEKALQEY	K	R	0.95	2.55	2	m2: Oxidation (+15.99)	430	442	TRUE
Benign and Cancer	Benign 3	Benign 3	Mudpit_GPM00300000043	Isoform 1 of Clusterin	IPI00291262,IPI00400826,IPI00795633,IPI00954954	ipi.HUMAN.v3.71-random.fasta	52495	1	5	7	9	0.000409	0.116	TRUE	B6_fr27_32_01.5427.5427.2.dta	SIIDELFQDR	S	F	0.906	2.14	2		185	194	TRUE
Benign and Cancer	Benign 3	Benign 3	Mudpit_GPM00300000043	Growth/differentiation factor 6	IPI00419815	ipi.HUMAN.v3.71-random.fasta	50662.5	0.402	1	1	1	4.55e-05	0.0549	TRUE	B6_fr27_32_01.647.647.3.dta	LGSAEAAGPGAGAEGSWPPPSGAPD	Q	A	0.927	1.96	2		297	321	TRUE
Benign and Cancer	Benign 3	Benign 3	Mudpit_GPM00300000043	cDNA FLJ59205, highly similar to Mimecan	IPI00025465,IPI00515092	ipi.HUMAN.v3.71-random.fasta	40556.3	0.225	1	1	1	4.55e-05	0.0309	TRUE	B6_fr27_32_01.4038.4038.2.dta	TAKDFADIPNL	L	R	0.846	1.85	2		193	203	TRUE
Benign and Cancer	Benign 3	Benign 3	Mudpit_GPM00300000043	Antithrombin-III	IPI00032179	ipi.HUMAN.v3.71-random.fasta	52604.1	0.988	1	2	3	0.000136	0.0216	TRUE	B6_fr21_26_01.2655.2655.1.dta	DDLYVSDAFH	R	K	0.95	2	2		392	401	TRUE
Benign and Cancer	Benign 3	Benign 3	Mudpit_GPM00300000043	Antithrombin-III	IPI00032179	ipi.HUMAN.v3.71-random.fasta	52604.1	0.988	1	2	3	0.000136	0.0216	TRUE	B6_fr21_26_01.2628.2628.2.dta	DDLYVSDAFH	R	K	0.95	2.7	2		392	401	TRUE
Benign and Cancer	Benign 3	Benign 3	Mudpit_GPM00300000043	Antithrombin-III	IPI00032179	ipi.HUMAN.v3.71-random.fasta	52604.1	0.988	1	2	3	0.000136	0.0216	TRUE	B6_fr21_26_01.2677.2677.2.dta	DDLYVSDAFH	R	K	0.95	4.72	2		392	401	TRUE
Benign and Cancer	Benign 3	Benign 3	Mudpit_GPM00300000043	ADAM DEC1	IPI00004480,IPI00922737	ipi.HUMAN.v3.71-random.fasta	52776	0.426	1	1	1	4.55e-05	0.034	TRUE	B6_fr33_38_01.1402.1402.3.dta	GEEITTKPENmEHcYY	R	K	0.933	2	2	c14: Carbamidomethyl (+57.02), m11: Oxidation (+15.99)	111	126	TRUE
Benign and Cancer	Benign 3	Benign 3	Mudpit_GPM00300000043	Isoform 1 of Proline-rich acidic protein 1	IPI00465255,IPI00855875,IPI00855900,IPI00922335,IPI00939511,IPI00953542	ipi.HUMAN.v3.71-random.fasta	17226.3	0.502	1	1	1	4.55e-05	0.106	TRUE	B6_fr39_48_01.737.737.4.dta	LYHPPPEEDQGEERPR	S	L	0.95	2.24	2		112	127	TRUE
Benign and Cancer	Benign 3	Benign 3	Mudpit_GPM00300000043	Isoform 1 of Fibronectin	IPI00022418,IPI00339223,IPI00339227,IPI00339319,IPI00855785	ipi.HUMAN.v3.71-random.fasta	262599	0.997	2	3	3	0.000136	0.0113	TRUE	B6_fr27_32_01.1856.1856.2.dta	IIScHPVGTDEEPLQ	Y	F	0.95	3.49	2	c4: Carbamidomethyl (+57.02)	2133	2147	TRUE
Benign and Cancer	Benign 3	Benign 3	Mudpit_GPM00300000043	Isoform 1 of Fibronectin	IPI00022418,IPI00339223,IPI00339227,IPI00339319,IPI00855785	ipi.HUMAN.v3.71-random.fasta	262599	0.997	2	3	3	0.000136	0.0113	TRUE	B6_fr27_32_01.1816.1816.2.dta	SVGQQmIFEEHG	P	F	0.871	1.96	2	m6: Oxidation (+15.99)	2045	2056	TRUE
Benign and Cancer	Benign 3	Benign 3	Mudpit_GPM00300000043	Isoform 1 of Fibronectin	IPI00022418,IPI00339223,IPI00339227,IPI00339319,IPI00855785	ipi.HUMAN.v3.71-random.fasta	262599	0.997	2	3	3	0.000136	0.0113	TRUE	B6_fr27_32_01.2708.2708.2.dta	SVGQQMIFEEHG	P	F	0.937	2.37	2		2045	2056	TRUE
Benign and Cancer	Benign 3	Benign 3	Mudpit_GPM00300000043	Cystatin-C	IPI00032293	ipi.HUMAN.v3.71-random.fasta	15799.2	0.375	1	1	1	4.55e-05	0.11	TRUE	B6_fr21_26_01.1300.1300.2.dta	LVGGPmDASVEEEGVR	R	R	0.919	2.22	2	m6: Oxidation (+15.99)	35	50	TRUE
Benign and Cancer	Benign 3	Benign 3	Mudpit_GPM00300000043	Dermcidin	IPI00027547	ipi.HUMAN.v3.71-random.fasta	11284.1	1	6	7	9	0.000409	0.509	TRUE	B6_fr21_26_01.2430.2430.2.dta	DAVEDLESVGK	K	G	0.95	4.08	2		86	96	TRUE
Benign and Cancer	Benign 3	Benign 3	Mudpit_GPM00300000043	Dermcidin	IPI00027547	ipi.HUMAN.v3.71-random.fasta	11284.1	1	6	7	9	0.000409	0.509	TRUE	B6_fr27_32_01.3421.3421.2.dta	LGKDAVEDLESVG	K	K	0.908	2.15	2		83	95	TRUE
Benign and Cancer	Benign 3	Benign 3	Mudpit_GPM00300000043	Dermcidin	IPI00027547	ipi.HUMAN.v3.71-random.fasta	11284.1	1	6	7	9	0.000409	0.509	TRUE	B6_fr27_32_01.3367.3367.2.dta	LGKDAVEDLESVG	K	K	0.95	2.77	2		83	95	TRUE
Benign and Cancer	Benign 3	Benign 3	Mudpit_GPM00300000043	Dermcidin	IPI00027547	ipi.HUMAN.v3.71-random.fasta	11284.1	1	6	7	9	0.000409	0.509	TRUE	B6_fr39_48_01.534.534.3.dta	PGLARQAPKPRKQ	D	R	0.95	2.19	2		49	61	TRUE
Benign and Cancer	Benign 3	Benign 3	Mudpit_GPM00300000043	Dermcidin	IPI00027547	ipi.HUMAN.v3.71-random.fasta	11284.1	1	6	7	9	0.000409	0.509	TRUE	B6_fr13_20_01.506.506.3.dta	PGLARQAPKPRKQ	D	R	0.95	2.66	2		49	61	TRUE
Benign and Cancer	Benign 3	Benign 3	Mudpit_GPM00300000043	Dermcidin	IPI00027547	ipi.HUMAN.v3.71-random.fasta	11284.1	1	6	7	9	0.000409	0.509	TRUE	B6_fr13_20_01.890.890.2.dta	qKENAGEDPGLA	A	R	0.871	1.96	2	n-term: Pyro-cmC (-17.03)	41	52	TRUE
Benign and Cancer	Benign 3	Benign 3	Mudpit_GPM00300000043	Dermcidin	IPI00027547	ipi.HUMAN.v3.71-random.fasta	11284.1	1	6	7	9	0.000409	0.509	TRUE	B6_fr27_32_01.954.954.2.dta	YDPEAASAPGSGNPcHEA	A	S	0.95	7.41	2	c15: Carbamidomethyl (+57.02)	20	37	TRUE
Benign and Cancer	Benign 3	Benign 3	Mudpit_GPM00300000043	Dermcidin	IPI00027547	ipi.HUMAN.v3.71-random.fasta	11284.1	1	6	7	9	0.000409	0.509	TRUE	B6_fr21_26_01.831.831.3.dta	YDPEAASAPGSGNPcHEASAAQ	A	K	0.95	4.85	2	c15: Carbamidomethyl (+57.02)	20	41	TRUE
Benign and Cancer	Benign 3	Benign 3	Mudpit_GPM00300000043	Dermcidin	IPI00027547	ipi.HUMAN.v3.71-random.fasta	11284.1	1	6	7	9	0.000409	0.509	TRUE	B6_fr21_26_01.835.835.2.dta	YDPEAASAPGSGNPcHEASAAQ	A	K	0.95	11.6	2	c15: Carbamidomethyl (+57.02)	20	41	TRUE
Benign and Cancer	Benign 3	Benign 3	Mudpit_GPM00300000043	Desmin	IPI00465084	ipi.HUMAN.v3.71-random.fasta	53536.6	0.502	1	1	1	4.55e-05	0.0319	TRUE	B6_fr21_26_01.1170.1170.2.dta	DGEVVSEATQQQHEV	R	-	0.95	7.62	2		455	469	TRUE
Benign and Cancer	Benign 3	Benign 3	Mudpit_GPM00300000043	Apolipoprotein B-100	IPI00022229	ipi.HUMAN.v3.71-random.fasta	515572	1	10	10	11	0.0005	0.0232	TRUE	B6_fr27_32_01.4594.4594.2.dta	AEPLAFTFSHDY	K	K	0.95	5.29	2		1935	1946	TRUE
Benign and Cancer	Benign 3	Benign 3	Mudpit_GPM00300000043	Apolipoprotein B-100	IPI00022229	ipi.HUMAN.v3.71-random.fasta	515572	1	10	10	11	0.0005	0.0232	TRUE	B6_fr21_26_01.3460.3460.2.dta	ALVEQGFTVPEIK	K	T	0.95	4.08	2		2579	2591	TRUE
Benign and Cancer	Benign 3	Benign 3	Mudpit_GPM00300000043	Apolipoprotein B-100	IPI00022229	ipi.HUMAN.v3.71-random.fasta	515572	1	10	10	11	0.0005	0.0232	TRUE	B6_fr27_32_01.4116.4116.2.dta	AVSmPSFSILGSDVR	K	V	0.918	2.21	2	m4: Oxidation (+15.99)	3277	3291	TRUE
Benign and Cancer	Benign 3	Benign 3	Mudpit_GPM00300000043	Apolipoprotein B-100	IPI00022229	ipi.HUMAN.v3.71-random.fasta	515572	1	10	10	11	0.0005	0.0232	TRUE	B6_fr21_26_01.3517.3517.2.dta	AVSmPSFSILGSDVR	K	V	0.95	4.49	2	m4: Oxidation (+15.99)	3277	3291	TRUE
Benign and Cancer	Benign 3	Benign 3	Mudpit_GPM00300000043	Apolipoprotein B-100	IPI00022229	ipi.HUMAN.v3.71-random.fasta	515572	1	10	10	11	0.0005	0.0232	TRUE	B6_fr21_26_01.1206.1206.2.dta	DFSAEYEEDGK	R	F	0.95	4.22	2		3953	3963	TRUE
Benign and Cancer	Benign 3	Benign 3	Mudpit_GPM00300000043	Apolipoprotein B-100	IPI00022229	ipi.HUMAN.v3.71-random.fasta	515572	1	10	10	11	0.0005	0.0232	TRUE	B6_fr13_20_01.4049.4049.2.dta	ITENDIQIALDDA	R	K	0.95	2.51	2		2151	2163	TRUE
Benign and Cancer	Benign 3	Benign 3	Mudpit_GPM00300000043	Apolipoprotein B-100	IPI00022229	ipi.HUMAN.v3.71-random.fasta	515572	1	10	10	11	0.0005	0.0232	TRUE	B6_fr21_26_01.3118.3118.2.dta	mTSNFPVDLSDYPK	K	S	0.95	6.51	2	m1: Oxidation (+15.99)	1189	1202	TRUE
Benign and Cancer	Benign 3	Benign 3	Mudpit_GPM00300000043	Apolipoprotein B-100	IPI00022229	ipi.HUMAN.v3.71-random.fasta	515572	1	10	10	11	0.0005	0.0232	TRUE	B6_fr39_48_01.2040.2040.2.dta	NRNNALDFVTK	K	S	0.925	2.27	2		3211	3221	TRUE
Benign and Cancer	Benign 3	Benign 3	Mudpit_GPM00300000043	Apolipoprotein B-100	IPI00022229	ipi.HUMAN.v3.71-random.fasta	515572	1	10	10	11	0.0005	0.0232	TRUE	B6_fr1_12_01.4567.4567.2.dta	SVSDGIAALDLNAVAN	K	K	0.95	7.31	2		3830	3845	TRUE
Benign and Cancer	Benign 3	Benign 3	Mudpit_GPM00300000043	Apolipoprotein B-100	IPI00022229	ipi.HUMAN.v3.71-random.fasta	515572	1	10	10	11	0.0005	0.0232	TRUE	B6_fr21_26_01.3530.3530.2.dta	SVSDGIAALDLNAVANK	K	I	0.95	6.18	2		3830	3846	TRUE
Benign and Cancer	Benign 3	Benign 3	Mudpit_GPM00300000043	Apolipoprotein B-100	IPI00022229	ipi.HUMAN.v3.71-random.fasta	515572	1	10	10	11	0.0005	0.0232	TRUE	B6_fr21_26_01.3137.3137.2.dta	TSNFPVDLSDYPK	M	S	0.95	4.74	2		1190	1202	TRUE
Benign and Cancer	Benign 3	Benign 3	Mudpit_GPM00300000043	Isoform 1 of Fibrinogen alpha chain	IPI00021885,IPI00029717	ipi.HUMAN.v3.71-random.fasta	94973.4	1	161	198	367	0.0167	0.405	TRUE	B6_fr13_20_01.2829.2829.1.dta	ADSGEGDFLAEGGGV	T	R	0.95	2.72	2		20	34	TRUE
Benign and Cancer	Benign 3	Benign 3	Mudpit_GPM00300000043	Isoform 1 of Fibrinogen alpha chain	IPI00021885,IPI00029717	ipi.HUMAN.v3.71-random.fasta	94973.4	1	161	198	367	0.0167	0.405	TRUE	B6_fr13_20_01.2914.2914.2.dta	ADSGEGDFLAEGGGV	T	R	0.95	3.77	2		20	34	TRUE
Benign and Cancer	Benign 3	Benign 3	Mudpit_GPM00300000043	Isoform 1 of Fibrinogen alpha chain	IPI00021885,IPI00029717	ipi.HUMAN.v3.71-random.fasta	94973.4	1	161	198	367	0.0167	0.405	TRUE	B6_fr13_20_01.2787.2787.1.dta	ADSGEGDFLAEGGGV	T	R	0.95	3.92	2		20	34	TRUE
Benign and Cancer	Benign 3	Benign 3	Mudpit_GPM00300000043	Isoform 1 of Fibrinogen alpha chain	IPI00021885,IPI00029717	ipi.HUMAN.v3.71-random.fasta	94973.4	1	161	198	367	0.0167	0.405	TRUE	B6_fr1_12_01.3240.3240.1.dta	ADSGEGDFLAEGGGV	T	R	0.95	4.8	2		20	34	TRUE
Benign and Cancer	Benign 3	Benign 3	Mudpit_GPM00300000043	Isoform 1 of Fibrinogen alpha chain	IPI00021885,IPI00029717	ipi.HUMAN.v3.71-random.fasta	94973.4	1	161	198	367	0.0167	0.405	TRUE	B6_fr1_12_01.3301.3301.1.dta	ADSGEGDFLAEGGGV	T	R	0.95	4.82	2		20	34	TRUE
Benign and Cancer	Benign 3	Benign 3	Mudpit_GPM00300000043	Isoform 1 of Fibrinogen alpha chain	IPI00021885,IPI00029717	ipi.HUMAN.v3.71-random.fasta	94973.4	1	161	198	367	0.0167	0.405	TRUE	B6_fr13_20_01.2773.2773.2.dta	ADSGEGDFLAEGGGV	T	R	0.95	6.36	2		20	34	TRUE
Benign and Cancer	Benign 3	Benign 3	Mudpit_GPM00300000043	Isoform 1 of Fibrinogen alpha chain	IPI00021885,IPI00029717	ipi.HUMAN.v3.71-random.fasta	94973.4	1	161	198	367	0.0167	0.405	TRUE	B6_fr1_12_01.3243.3243.2.dta	ADSGEGDFLAEGGGV	T	R	0.95	6.62	2		20	34	TRUE
Benign and Cancer	Benign 3	Benign 3	Mudpit_GPM00300000043	Isoform 1 of Fibrinogen alpha chain	IPI00021885,IPI00029717	ipi.HUMAN.v3.71-random.fasta	94973.4	1	161	198	367	0.0167	0.405	TRUE	B6_fr13_20_01.2815.2815.2.dta	ADSGEGDFLAEGGGV	T	R	0.95	8.08	2		20	34	TRUE
Benign and Cancer	Benign 3	Benign 3	Mudpit_GPM00300000043	Isoform 1 of Fibrinogen alpha chain	IPI00021885,IPI00029717	ipi.HUMAN.v3.71-random.fasta	94973.4	1	161	198	367	0.0167	0.405	TRUE	B6_fr13_20_01.2863.2863.2.dta	ADSGEGDFLAEGGGV	T	R	0.95	8.96	2		20	34	TRUE
Benign and Cancer	Benign 3	Benign 3	Mudpit_GPM00300000043	Isoform 1 of Fibrinogen alpha chain	IPI00021885,IPI00029717	ipi.HUMAN.v3.71-random.fasta	94973.4	1	161	198	367	0.0167	0.405	TRUE	B6_fr39_48_01.2325.2325.2.dta	ADSGEGDFLAEGGGVR	T	G	0.95	3.77	2		20	35	TRUE
Benign and Cancer	Benign 3	Benign 3	Mudpit_GPM00300000043	Isoform 1 of Fibrinogen alpha chain	IPI00021885,IPI00029717	ipi.HUMAN.v3.71-random.fasta	94973.4	1	161	198	367	0.0167	0.405	TRUE	B6_fr33_38_01.2383.2383.2.dta	ADSGEGDFLAEGGGVR	T	G	0.95	4.92	2		20	35	TRUE
Benign and Cancer	Benign 3	Benign 3	Mudpit_GPM00300000043	Isoform 1 of Fibrinogen alpha chain	IPI00021885,IPI00029717	ipi.HUMAN.v3.71-random.fasta	94973.4	1	161	198	367	0.0167	0.405	TRUE	B6_fr21_26_01.2145.2145.3.dta	ADSGEGDFLAEGGGVR	T	G	0.95	4.3	2		20	35	TRUE
Benign and Cancer	Benign 3	Benign 3	Mudpit_GPM00300000043	Isoform 1 of Fibrinogen alpha chain	IPI00021885,IPI00029717	ipi.HUMAN.v3.71-random.fasta	94973.4	1	161	198	367	0.0167	0.405	TRUE	B6_fr27_32_01.2485.2485.3.dta	ADSGEGDFLAEGGGVR	T	G	0.95	5.09	2		20	35	TRUE
Benign and Cancer	Benign 3	Benign 3	Mudpit_GPM00300000043	Isoform 1 of Fibrinogen alpha chain	IPI00021885,IPI00029717	ipi.HUMAN.v3.71-random.fasta	94973.4	1	161	198	367	0.0167	0.405	TRUE	B6_fr21_26_01.2107.2107.2.dta	ADSGEGDFLAEGGGVR	T	G	0.95	6.43	2		20	35	TRUE
Benign and Cancer	Benign 3	Benign 3	Mudpit_GPM00300000043	Isoform 1 of Fibrinogen alpha chain	IPI00021885,IPI00029717	ipi.HUMAN.v3.71-random.fasta	94973.4	1	161	198	367	0.0167	0.405	TRUE	B6_fr21_26_01.2202.2202.2.dta	ADSGEGDFLAEGGGVR	T	G	0.95	7.08	2		20	35	TRUE
Benign and Cancer	Benign 3	Benign 3	Mudpit_GPM00300000043	Isoform 1 of Fibrinogen alpha chain	IPI00021885,IPI00029717	ipi.HUMAN.v3.71-random.fasta	94973.4	1	161	198	367	0.0167	0.405	TRUE	B6_fr27_32_01.2463.2463.2.dta	ADSGEGDFLAEGGGVR	T	G	0.95	7.68	2		20	35	TRUE
Benign and Cancer	Benign 3	Benign 3	Mudpit_GPM00300000043	Isoform 1 of Fibrinogen alpha chain	IPI00021885,IPI00029717	ipi.HUMAN.v3.71-random.fasta	94973.4	1	161	198	367	0.0167	0.405	TRUE	B6_fr27_32_01.2520.2520.2.dta	ADSGEGDFLAEGGGVR	T	G	0.95	8.39	2		20	35	TRUE
Benign and Cancer	Benign 3	Benign 3	Mudpit_GPM00300000043	Isoform 1 of Fibrinogen alpha chain	IPI00021885,IPI00029717	ipi.HUMAN.v3.71-random.fasta	94973.4	1	161	198	367	0.0167	0.405	TRUE	B6_fr27_32_01.2579.2579.2.dta	ADSGEGDFLAEGGGVR	T	G	0.95	8.7	2		20	35	TRUE
Benign and Cancer	Benign 3	Benign 3	Mudpit_GPM00300000043	Isoform 1 of Fibrinogen alpha chain	IPI00021885,IPI00029717	ipi.HUMAN.v3.71-random.fasta	94973.4	1	161	198	367	0.0167	0.405	TRUE	B6_fr21_26_01.2152.2152.2.dta	ADSGEGDFLAEGGGVR	T	G	0.95	8.7	2		20	35	TRUE
Benign and Cancer	Benign 3	Benign 3	Mudpit_GPM00300000043	Isoform 1 of Fibrinogen alpha chain	IPI00021885,IPI00029717	ipi.HUMAN.v3.71-random.fasta	94973.4	1	161	198	367	0.0167	0.405	TRUE	B6_fr27_32_01.938.938.2.dta	AGHWTSESSVSG	S	S	0.914	2.19	2		370	381	TRUE
Benign and Cancer	Benign 3	Benign 3	Mudpit_GPM00300000043	Isoform 1 of Fibrinogen alpha chain	IPI00021885,IPI00029717	ipi.HUMAN.v3.71-random.fasta	94973.4	1	161	198	367	0.0167	0.405	TRUE	B6_fr27_32_01.947.947.2.dta	AGHWTSESSVSGSTG	S	Q	0.95	5.82	2		370	384	TRUE
Benign and Cancer	Benign 3	Benign 3	Mudpit_GPM00300000043	Isoform 1 of Fibrinogen alpha chain	IPI00021885,IPI00029717	ipi.HUMAN.v3.71-random.fasta	94973.4	1	161	198	367	0.0167	0.405	TRUE	B6_fr27_32_01.942.942.2.dta	AGHWTSESSVSGSTGQ	S	W	0.937	2.37	2		370	385	TRUE
Benign and Cancer	Benign 3	Benign 3	Mudpit_GPM00300000043	Isoform 1 of Fibrinogen alpha chain	IPI00021885,IPI00029717	ipi.HUMAN.v3.71-random.fasta	94973.4	1	161	198	367	0.0167	0.405	TRUE	B6_fr13_20_01.761.761.2.dta	AGSWNSGSSGPGSTGN	S	R	0.95	4.68	2		292	307	TRUE
Benign and Cancer	Benign 3	Benign 3	Mudpit_GPM00300000043	Isoform 1 of Fibrinogen alpha chain	IPI00021885,IPI00029717	ipi.HUMAN.v3.71-random.fasta	94973.4	1	161	198	367	0.0167	0.405	TRUE	B6_fr21_26_01.2066.2066.2.dta	DEAAFFDTASTGK	P	T	0.95	3.72	2		515	527	TRUE
Benign and Cancer	Benign 3	Benign 3	Mudpit_GPM00300000043	Isoform 1 of Fibrinogen alpha chain	IPI00021885,IPI00029717	ipi.HUMAN.v3.71-random.fasta	94973.4	1	161	198	367	0.0167	0.405	TRUE	B6_fr27_32_01.2775.2775.2.dta	DEAAFFDTASTGK	P	T	0.95	4.29	2		515	527	TRUE
Benign and Cancer	Benign 3	Benign 3	Mudpit_GPM00300000043	Isoform 1 of Fibrinogen alpha chain	IPI00021885,IPI00029717	ipi.HUMAN.v3.71-random.fasta	94973.4	1	161	198	367	0.0167	0.405	TRUE	B6_fr21_26_01.2561.2561.2.dta	DEAAFFDTASTGK	P	T	0.95	5	2		515	527	TRUE
Benign and Cancer	Benign 3	Benign 3	Mudpit_GPM00300000043	Isoform 1 of Fibrinogen alpha chain	IPI00021885,IPI00029717	ipi.HUMAN.v3.71-random.fasta	94973.4	1	161	198	367	0.0167	0.405	TRUE	B6_fr21_26_01.2356.2356.2.dta	DEAAFFDTASTGK	P	T	0.95	5.4	2		515	527	TRUE
Benign and Cancer	Benign 3	Benign 3	Mudpit_GPM00300000043	Isoform 1 of Fibrinogen alpha chain	IPI00021885,IPI00029717	ipi.HUMAN.v3.71-random.fasta	94973.4	1	161	198	367	0.0167	0.405	TRUE	B6_fr21_26_01.2501.2501.2.dta	DEAAFFDTASTGK	P	T	0.95	5.49	2		515	527	TRUE
Benign and Cancer	Benign 3	Benign 3	Mudpit_GPM00300000043	Isoform 1 of Fibrinogen alpha chain	IPI00021885,IPI00029717	ipi.HUMAN.v3.71-random.fasta	94973.4	1	161	198	367	0.0167	0.405	TRUE	B6_fr21_26_01.2451.2451.2.dta	DEAAFFDTASTGK	P	T	0.95	6.09	2		515	527	TRUE
Benign and Cancer	Benign 3	Benign 3	Mudpit_GPM00300000043	Isoform 1 of Fibrinogen alpha chain	IPI00021885,IPI00029717	ipi.HUMAN.v3.71-random.fasta	94973.4	1	161	198	367	0.0167	0.405	TRUE	B6_fr21_26_01.2401.2401.2.dta	DEAAFFDTASTGK	P	T	0.95	7.28	2		515	527	TRUE
Benign and Cancer	Benign 3	Benign 3	Mudpit_GPM00300000043	Isoform 1 of Fibrinogen alpha chain	IPI00021885,IPI00029717	ipi.HUMAN.v3.71-random.fasta	94973.4	1	161	198	367	0.0167	0.405	TRUE	B6_fr27_32_01.2119.2119.2.dta	DFLAEGGGVR	G	G	0.906	2.14	2		26	35	TRUE
Benign and Cancer	Benign 3	Benign 3	Mudpit_GPM00300000043	Isoform 1 of Fibrinogen alpha chain	IPI00021885,IPI00029717	ipi.HUMAN.v3.71-random.fasta	94973.4	1	161	198	367	0.0167	0.405	TRUE	B6_fr13_20_01.3765.3765.1.dta	DLGTLSGIGTLD	M	G	0.95	2.21	2		496	507	TRUE
Benign and Cancer	Benign 3	Benign 3	Mudpit_GPM00300000043	Isoform 1 of Fibrinogen alpha chain	IPI00021885,IPI00029717	ipi.HUMAN.v3.71-random.fasta	94973.4	1	161	198	367	0.0167	0.405	TRUE	B6_fr13_20_01.3732.3732.2.dta	DLGTLSGIGTLD	M	G	0.95	2.85	2		496	507	TRUE
Benign and Cancer	Benign 3	Benign 3	Mudpit_GPM00300000043	Isoform 1 of Fibrinogen alpha chain	IPI00021885,IPI00029717	ipi.HUMAN.v3.71-random.fasta	94973.4	1	161	198	367	0.0167	0.405	TRUE	B6_fr13_20_01.3725.3725.1.dta	DLGTLSGIGTLD	M	G	0.95	2.74	2		496	507	TRUE
Benign and Cancer	Benign 3	Benign 3	Mudpit_GPM00300000043	Isoform 1 of Fibrinogen alpha chain	IPI00021885,IPI00029717	ipi.HUMAN.v3.71-random.fasta	94973.4	1	161	198	367	0.0167	0.405	TRUE	B6_fr13_20_01.3719.3719.2.dta	DLGTLSGIGTLDG	M	F	0.931	2.31	2		496	508	TRUE
Benign and Cancer	Benign 3	Benign 3	Mudpit_GPM00300000043	Isoform 1 of Fibrinogen alpha chain	IPI00021885,IPI00029717	ipi.HUMAN.v3.71-random.fasta	94973.4	1	161	198	367	0.0167	0.405	TRUE	B6_fr1_12_01.3327.3327.1.dta	DSGEGDFLAEGGGV	A	R	0.95	3.05	2		21	34	TRUE
Benign and Cancer	Benign 3	Benign 3	Mudpit_GPM00300000043	Isoform 1 of Fibrinogen alpha chain	IPI00021885,IPI00029717	ipi.HUMAN.v3.71-random.fasta	94973.4	1	161	198	367	0.0167	0.405	TRUE	B6_fr13_20_01.2904.2904.1.dta	DSGEGDFLAEGGGV	A	R	0.95	4.07	2		21	34	TRUE
Benign and Cancer	Benign 3	Benign 3	Mudpit_GPM00300000043	Isoform 1 of Fibrinogen alpha chain	IPI00021885,IPI00029717	ipi.HUMAN.v3.71-random.fasta	94973.4	1	161	198	367	0.0167	0.405	TRUE	B6_fr13_20_01.2844.2844.1.dta	DSGEGDFLAEGGGV	A	R	0.95	4.37	2		21	34	TRUE
Benign and Cancer	Benign 3	Benign 3	Mudpit_GPM00300000043	Isoform 1 of Fibrinogen alpha chain	IPI00021885,IPI00029717	ipi.HUMAN.v3.71-random.fasta	94973.4	1	161	198	367	0.0167	0.405	TRUE	B6_fr21_26_01.2938.2938.1.dta	DSGEGDFLAEGGGV	A	R	0.95	4.8	2		21	34	TRUE
Benign and Cancer	Benign 3	Benign 3	Mudpit_GPM00300000043	Isoform 1 of Fibrinogen alpha chain	IPI00021885,IPI00029717	ipi.HUMAN.v3.71-random.fasta	94973.4	1	161	198	367	0.0167	0.405	TRUE	B6_fr1_12_01.3267.3267.1.dta	DSGEGDFLAEGGGV	A	R	0.95	4.89	2		21	34	TRUE
Benign and Cancer	Benign 3	Benign 3	Mudpit_GPM00300000043	Isoform 1 of Fibrinogen alpha chain	IPI00021885,IPI00029717	ipi.HUMAN.v3.71-random.fasta	94973.4	1	161	198	367	0.0167	0.405	TRUE	B6_fr13_20_01.2848.2848.2.dta	DSGEGDFLAEGGGV	A	R	0.95	5.41	2		21	34	TRUE
Benign and Cancer	Benign 3	Benign 3	Mudpit_GPM00300000043	Isoform 1 of Fibrinogen alpha chain	IPI00021885,IPI00029717	ipi.HUMAN.v3.71-random.fasta	94973.4	1	161	198	367	0.0167	0.405	TRUE	B6_fr13_20_01.2897.2897.2.dta	DSGEGDFLAEGGGV	A	R	0.95	6.51	2		21	34	TRUE
Benign and Cancer	Benign 3	Benign 3	Mudpit_GPM00300000043	Isoform 1 of Fibrinogen alpha chain	IPI00021885,IPI00029717	ipi.HUMAN.v3.71-random.fasta	94973.4	1	161	198	367	0.0167	0.405	TRUE	B6_fr1_12_01.3320.3320.2.dta	DSGEGDFLAEGGGV	A	R	0.95	8.03	2		21	34	TRUE
Benign and Cancer	Benign 3	Benign 3	Mudpit_GPM00300000043	Isoform 1 of Fibrinogen alpha chain	IPI00021885,IPI00029717	ipi.HUMAN.v3.71-random.fasta	94973.4	1	161	198	367	0.0167	0.405	TRUE	B6_fr49_60_01.2175.2175.2.dta	DSGEGDFLAEGGGVR	A	G	0.95	4.02	2		21	35	TRUE
Benign and Cancer	Benign 3	Benign 3	Mudpit_GPM00300000043	Isoform 1 of Fibrinogen alpha chain	IPI00021885,IPI00029717	ipi.HUMAN.v3.71-random.fasta	94973.4	1	161	198	367	0.0167	0.405	TRUE	B6_fr27_32_01.2674.2674.2.dta	DSGEGDFLAEGGGVR	A	G	0.95	4.05	2		21	35	TRUE
Benign and Cancer	Benign 3	Benign 3	Mudpit_GPM00300000043	Isoform 1 of Fibrinogen alpha chain	IPI00021885,IPI00029717	ipi.HUMAN.v3.71-random.fasta	94973.4	1	161	198	367	0.0167	0.405	TRUE	B6_fr27_32_01.2554.2554.2.dta	DSGEGDFLAEGGGVR	A	G	0.95	4.14	2		21	35	TRUE
Benign and Cancer	Benign 3	Benign 3	Mudpit_GPM00300000043	Isoform 1 of Fibrinogen alpha chain	IPI00021885,IPI00029717	ipi.HUMAN.v3.71-random.fasta	94973.4	1	161	198	367	0.0167	0.405	TRUE	B6_fr39_48_01.2379.2379.2.dta	DSGEGDFLAEGGGVR	A	G	0.95	4.38	2		21	35	TRUE
Benign and Cancer	Benign 3	Benign 3	Mudpit_GPM00300000043	Isoform 1 of Fibrinogen alpha chain	IPI00021885,IPI00029717	ipi.HUMAN.v3.71-random.fasta	94973.4	1	161	198	367	0.0167	0.405	TRUE	B6_fr21_26_01.2192.2192.3.dta	DSGEGDFLAEGGGVR	A	G	0.95	4.21	2		21	35	TRUE
Benign and Cancer	Benign 3	Benign 3	Mudpit_GPM00300000043	Isoform 1 of Fibrinogen alpha chain	IPI00021885,IPI00029717	ipi.HUMAN.v3.71-random.fasta	94973.4	1	161	198	367	0.0167	0.405	TRUE	B6_fr21_26_01.2258.2258.2.dta	DSGEGDFLAEGGGVR	A	G	0.95	5.24	2		21	35	TRUE
Benign and Cancer	Benign 3	Benign 3	Mudpit_GPM00300000043	Isoform 1 of Fibrinogen alpha chain	IPI00021885,IPI00029717	ipi.HUMAN.v3.71-random.fasta	94973.4	1	161	198	367	0.0167	0.405	TRUE	B6_fr33_38_01.2440.2440.2.dta	DSGEGDFLAEGGGVR	A	G	0.95	5.32	2		21	35	TRUE
Benign and Cancer	Benign 3	Benign 3	Mudpit_GPM00300000043	Isoform 1 of Fibrinogen alpha chain	IPI00021885,IPI00029717	ipi.HUMAN.v3.71-random.fasta	94973.4	1	161	198	367	0.0167	0.405	TRUE	B6_fr27_32_01.2613.2613.2.dta	DSGEGDFLAEGGGVR	A	G	0.95	5.4	2		21	35	TRUE
Benign and Cancer	Benign 3	Benign 3	Mudpit_GPM00300000043	Isoform 1 of Fibrinogen alpha chain	IPI00021885,IPI00029717	ipi.HUMAN.v3.71-random.fasta	94973.4	1	161	198	367	0.0167	0.405	TRUE	B6_fr21_26_01.2309.2309.2.dta	DSGEGDFLAEGGGVR	A	G	0.95	5.49	2		21	35	TRUE
Benign and Cancer	Benign 3	Benign 3	Mudpit_GPM00300000043	Isoform 1 of Fibrinogen alpha chain	IPI00021885,IPI00029717	ipi.HUMAN.v3.71-random.fasta	94973.4	1	161	198	367	0.0167	0.405	TRUE	B6_fr21_26_01.2164.2164.2.dta	DSGEGDFLAEGGGVR	A	G	0.95	5.8	2		21	35	TRUE
Benign and Cancer	Benign 3	Benign 3	Mudpit_GPM00300000043	Isoform 1 of Fibrinogen alpha chain	IPI00021885,IPI00029717	ipi.HUMAN.v3.71-random.fasta	94973.4	1	161	198	367	0.0167	0.405	TRUE	B6_fr21_26_01.2208.2208.2.dta	DSGEGDFLAEGGGVR	A	G	0.95	5.92	2		21	35	TRUE
Benign and Cancer	Benign 3	Benign 3	Mudpit_GPM00300000043	Isoform 1 of Fibrinogen alpha chain	IPI00021885,IPI00029717	ipi.HUMAN.v3.71-random.fasta	94973.4	1	161	198	367	0.0167	0.405	TRUE	B6_fr27_32_01.1377.1377.2.dta	DSHSLTTNImE	K	I	0.863	1.92	2	m10: Oxidation (+15.99)	101	111	TRUE
Benign and Cancer	Benign 3	Benign 3	Mudpit_GPM00300000043	Isoform 1 of Fibrinogen alpha chain	IPI00021885,IPI00029717	ipi.HUMAN.v3.71-random.fasta	94973.4	1	161	198	367	0.0167	0.405	TRUE	B6_fr21_26_01.1157.1157.2.dta	DSHSLTTNImE	K	I	0.883	2.01	2	m10: Oxidation (+15.99)	101	111	TRUE
Benign and Cancer	Benign 3	Benign 3	Mudpit_GPM00300000043	Isoform 1 of Fibrinogen alpha chain	IPI00021885,IPI00029717	ipi.HUMAN.v3.71-random.fasta	94973.4	1	161	198	367	0.0167	0.405	TRUE	B6_fr27_32_01.4256.4256.2.dta	DSHSLTTNIMEI	K	L	0.854	1.89	2		101	112	TRUE
Benign and Cancer	Benign 3	Benign 3	Mudpit_GPM00300000043	Isoform 1 of Fibrinogen alpha chain	IPI00021885,IPI00029717	ipi.HUMAN.v3.71-random.fasta	94973.4	1	161	198	367	0.0167	0.405	TRUE	B6_fr21_26_01.2554.2554.2.dta	DSHSLTTNImEI	K	L	0.871	1.96	2	m10: Oxidation (+15.99)	101	112	TRUE
Benign and Cancer	Benign 3	Benign 3	Mudpit_GPM00300000043	Isoform 1 of Fibrinogen alpha chain	IPI00021885,IPI00029717	ipi.HUMAN.v3.71-random.fasta	94973.4	1	161	198	367	0.0167	0.405	TRUE	B6_fr27_32_01.4345.4345.2.dta	DSHSLTTNIMEI	K	L	0.931	2.31	2		101	112	TRUE
Benign and Cancer	Benign 3	Benign 3	Mudpit_GPM00300000043	Isoform 1 of Fibrinogen alpha chain	IPI00021885,IPI00029717	ipi.HUMAN.v3.71-random.fasta	94973.4	1	161	198	367	0.0167	0.405	TRUE	B6_fr21_26_01.2602.2602.2.dta	DSHSLTTNImEI	K	L	0.937	2.37	2	m10: Oxidation (+15.99)	101	112	TRUE
Benign and Cancer	Benign 3	Benign 3	Mudpit_GPM00300000043	Isoform 1 of Fibrinogen alpha chain	IPI00021885,IPI00029717	ipi.HUMAN.v3.71-random.fasta	94973.4	1	161	198	367	0.0167	0.405	TRUE	B6_fr21_26_01.3471.3471.2.dta	DSHSLTTNImEI	K	L	0.945	2.44	2	m10: Oxidation (+15.99)	101	112	TRUE
Benign and Cancer	Benign 3	Benign 3	Mudpit_GPM00300000043	Isoform 1 of Fibrinogen alpha chain	IPI00021885,IPI00029717	ipi.HUMAN.v3.71-random.fasta	94973.4	1	161	198	367	0.0167	0.405	TRUE	B6_fr49_60_01.2594.2594.2.dta	DSHSLTTNImEI	K	L	0.946	2.46	2	m10: Oxidation (+15.99)	101	112	TRUE
Benign and Cancer	Benign 3	Benign 3	Mudpit_GPM00300000043	Isoform 1 of Fibrinogen alpha chain	IPI00021885,IPI00029717	ipi.HUMAN.v3.71-random.fasta	94973.4	1	161	198	367	0.0167	0.405	TRUE	B6_fr21_26_01.2653.2653.2.dta	DSHSLTTNImEI	K	L	0.95	2.7	2	m10: Oxidation (+15.99)	101	112	TRUE
Benign and Cancer	Benign 3	Benign 3	Mudpit_GPM00300000043	Isoform 1 of Fibrinogen alpha chain	IPI00021885,IPI00029717	ipi.HUMAN.v3.71-random.fasta	94973.4	1	161	198	367	0.0167	0.405	TRUE	B6_fr33_38_01.2812.2812.2.dta	DSHSLTTNImEI	K	L	0.95	2.72	2	m10: Oxidation (+15.99)	101	112	TRUE
Benign and Cancer	Benign 3	Benign 3	Mudpit_GPM00300000043	Isoform 1 of Fibrinogen alpha chain	IPI00021885,IPI00029717	ipi.HUMAN.v3.71-random.fasta	94973.4	1	161	198	367	0.0167	0.405	TRUE	B6_fr27_32_01.3064.3064.2.dta	DSHSLTTNImEI	K	L	0.95	2.82	2	m10: Oxidation (+15.99)	101	112	TRUE
Benign and Cancer	Benign 3	Benign 3	Mudpit_GPM00300000043	Isoform 1 of Fibrinogen alpha chain	IPI00021885,IPI00029717	ipi.HUMAN.v3.71-random.fasta	94973.4	1	161	198	367	0.0167	0.405	TRUE	B6_fr21_26_01.2509.2509.2.dta	DSHSLTTNImEI	K	L	0.95	2.96	2	m10: Oxidation (+15.99)	101	112	TRUE
Benign and Cancer	Benign 3	Benign 3	Mudpit_GPM00300000043	Isoform 1 of Fibrinogen alpha chain	IPI00021885,IPI00029717	ipi.HUMAN.v3.71-random.fasta	94973.4	1	161	198	367	0.0167	0.405	TRUE	B6_fr27_32_01.4319.4319.1.dta	DSHSLTTNIMEI	K	L	0.95	2.82	2		101	112	TRUE
Benign and Cancer	Benign 3	Benign 3	Mudpit_GPM00300000043	Isoform 1 of Fibrinogen alpha chain	IPI00021885,IPI00029717	ipi.HUMAN.v3.71-random.fasta	94973.4	1	161	198	367	0.0167	0.405	TRUE	B6_fr27_32_01.3112.3112.2.dta	DSHSLTTNImEI	K	L	0.95	3.31	2	m10: Oxidation (+15.99)	101	112	TRUE
Benign and Cancer	Benign 3	Benign 3	Mudpit_GPM00300000043	Isoform 1 of Fibrinogen alpha chain	IPI00021885,IPI00029717	ipi.HUMAN.v3.71-random.fasta	94973.4	1	161	198	367	0.0167	0.405	TRUE	B6_fr27_32_01.4303.4303.2.dta	DSHSLTTNIMEI	K	L	0.95	3.74	2		101	112	TRUE
Benign and Cancer	Benign 3	Benign 3	Mudpit_GPM00300000043	Isoform 1 of Fibrinogen alpha chain	IPI00021885,IPI00029717	ipi.HUMAN.v3.71-random.fasta	94973.4	1	161	198	367	0.0167	0.405	TRUE	B6_fr21_26_01.4250.4250.2.dta	DSHSLTTNImEIL	K	R	0.863	1.92	2	m10: Oxidation (+15.99)	101	113	TRUE
Benign and Cancer	Benign 3	Benign 3	Mudpit_GPM00300000043	Isoform 1 of Fibrinogen alpha chain	IPI00021885,IPI00029717	ipi.HUMAN.v3.71-random.fasta	94973.4	1	161	198	367	0.0167	0.405	TRUE	B6_fr33_38_01.4399.4399.2.dta	DSHSLTTNImEIL	K	R	0.915	2.19	2	m10: Oxidation (+15.99)	101	113	TRUE
Benign and Cancer	Benign 3	Benign 3	Mudpit_GPM00300000043	Isoform 1 of Fibrinogen alpha chain	IPI00021885,IPI00029717	ipi.HUMAN.v3.71-random.fasta	94973.4	1	161	198	367	0.0167	0.405	TRUE	B6_fr21_26_01.4295.4295.2.dta	DSHSLTTNImEIL	K	R	0.946	2.46	2	m10: Oxidation (+15.99)	101	113	TRUE
Benign and Cancer	Benign 3	Benign 3	Mudpit_GPM00300000043	Isoform 1 of Fibrinogen alpha chain	IPI00021885,IPI00029717	ipi.HUMAN.v3.71-random.fasta	94973.4	1	161	198	367	0.0167	0.405	TRUE	B6_fr21_26_01.4196.4196.1.dta	DSHSLTTNImEIL	K	R	0.95	2.48	2	m10: Oxidation (+15.99)	101	113	TRUE
Benign and Cancer	Benign 3	Benign 3	Mudpit_GPM00300000043	Isoform 1 of Fibrinogen alpha chain	IPI00021885,IPI00029717	ipi.HUMAN.v3.71-random.fasta	94973.4	1	161	198	367	0.0167	0.405	TRUE	B6_fr13_20_01.3446.3446.2.dta	DWGTFEEVSGNVSPGT	P	R	0.95	4.46	2		409	424	TRUE
Benign and Cancer	Benign 3	Benign 3	Mudpit_GPM00300000043	Isoform 1 of Fibrinogen alpha chain	IPI00021885,IPI00029717	ipi.HUMAN.v3.71-random.fasta	94973.4	1	161	198	367	0.0167	0.405	TRUE	B6_fr27_32_01.2259.2259.2.dta	EGDFLAEGGGVR	G	G	0.95	5.09	2		24	35	TRUE
Benign and Cancer	Benign 3	Benign 3	Mudpit_GPM00300000043	Isoform 1 of Fibrinogen alpha chain	IPI00021885,IPI00029717	ipi.HUMAN.v3.71-random.fasta	94973.4	1	161	198	367	0.0167	0.405	TRUE	B6_fr27_32_01.4985.4985.2.dta	ELERPGGNEIT	M	R	0.846	1.85	2		260	270	TRUE
Benign and Cancer	Benign 3	Benign 3	Mudpit_GPM00300000043	Isoform 1 of Fibrinogen alpha chain	IPI00021885,IPI00029717	ipi.HUMAN.v3.71-random.fasta	94973.4	1	161	198	367	0.0167	0.405	TRUE	B6_fr27_32_01.7388.7388.2.dta	ELERPGGNEIT	M	R	0.914	2.19	2		260	270	TRUE
Benign and Cancer	Benign 3	Benign 3	Mudpit_GPM00300000043	Isoform 1 of Fibrinogen alpha chain	IPI00021885,IPI00029717	ipi.HUMAN.v3.71-random.fasta	94973.4	1	161	198	367	0.0167	0.405	TRUE	B6_fr33_38_01.1789.1789.2.dta	ESSSHHPGIAEFPS	K	R	0.95	2.74	2		559	572	TRUE
Benign and Cancer	Benign 3	Benign 3	Mudpit_GPM00300000043	Isoform 1 of Fibrinogen alpha chain	IPI00021885,IPI00029717	ipi.HUMAN.v3.71-random.fasta	94973.4	1	161	198	367	0.0167	0.405	TRUE	B6_fr39_48_01.1182.1182.3.dta	ESSSHHPGIAEFPSRG	K	K	0.95	2.26	2		559	574	TRUE
Benign and Cancer	Benign 3	Benign 3	Mudpit_GPM00300000043	Isoform 1 of Fibrinogen alpha chain	IPI00021885,IPI00029717	ipi.HUMAN.v3.71-random.fasta	94973.4	1	161	198	367	0.0167	0.405	TRUE	B6_fr39_48_01.1285.1285.3.dta	ESSSHHPGIAEFPSRG	K	K	0.95	2.82	2		559	574	TRUE
Benign and Cancer	Benign 3	Benign 3	Mudpit_GPM00300000043	Isoform 1 of Fibrinogen alpha chain	IPI00021885,IPI00029717	ipi.HUMAN.v3.71-random.fasta	94973.4	1	161	198	367	0.0167	0.405	TRUE	B6_fr49_60_01.1058.1058.3.dta	ESSSHHPGIAEFPSRG	K	K	0.95	2.85	2		559	574	TRUE
Benign and Cancer	Benign 3	Benign 3	Mudpit_GPM00300000043	Isoform 1 of Fibrinogen alpha chain	IPI00021885,IPI00029717	ipi.HUMAN.v3.71-random.fasta	94973.4	1	161	198	367	0.0167	0.405	TRUE	B6_fr39_48_01.1134.1134.3.dta	ESSSHHPGIAEFPSRG	K	K	0.95	3.18	2		559	574	TRUE
Benign and Cancer	Benign 3	Benign 3	Mudpit_GPM00300000043	Isoform 1 of Fibrinogen alpha chain	IPI00021885,IPI00029717	ipi.HUMAN.v3.71-random.fasta	94973.4	1	161	198	367	0.0167	0.405	TRUE	B6_fr39_48_01.1231.1231.3.dta	ESSSHHPGIAEFPSRG	K	K	0.95	3.68	2		559	574	TRUE
Benign and Cancer	Benign 3	Benign 3	Mudpit_GPM00300000043	Isoform 1 of Fibrinogen alpha chain	IPI00021885,IPI00029717	ipi.HUMAN.v3.71-random.fasta	94973.4	1	161	198	367	0.0167	0.405	TRUE	B6_fr33_38_01.1479.1479.3.dta	eSSSHHPGIAEFPSRG	K	K	0.95	3.74	2	e1: Pyro_glu (-18.01)	559	574	TRUE
Benign and Cancer	Benign 3	Benign 3	Mudpit_GPM00300000043	Isoform 1 of Fibrinogen alpha chain	IPI00021885,IPI00029717	ipi.HUMAN.v3.71-random.fasta	94973.4	1	161	198	367	0.0167	0.405	TRUE	B6_fr39_48_01.1185.1185.2.dta	ESSSHHPGIAEFPSRG	K	K	0.95	4.85	2		559	574	TRUE
Benign and Cancer	Benign 3	Benign 3	Mudpit_GPM00300000043	Isoform 1 of Fibrinogen alpha chain	IPI00021885,IPI00029717	ipi.HUMAN.v3.71-random.fasta	94973.4	1	161	198	367	0.0167	0.405	TRUE	B6_fr39_48_01.1239.1239.2.dta	ESSSHHPGIAEFPSRG	K	K	0.95	5.38	2		559	574	TRUE
Benign and Cancer	Benign 3	Benign 3	Mudpit_GPM00300000043	Isoform 1 of Fibrinogen alpha chain	IPI00021885,IPI00029717	ipi.HUMAN.v3.71-random.fasta	94973.4	1	161	198	367	0.0167	0.405	TRUE	B6_fr39_48_01.1140.1140.2.dta	ESSSHHPGIAEFPSRG	K	K	0.95	5.42	2		559	574	TRUE
Benign and Cancer	Benign 3	Benign 3	Mudpit_GPM00300000043	Isoform 1 of Fibrinogen alpha chain	IPI00021885,IPI00029717	ipi.HUMAN.v3.71-random.fasta	94973.4	1	161	198	367	0.0167	0.405	TRUE	B6_fr27_32_01.1750.1750.2.dta	EVDLKDYEDQQ	R	K	0.95	2.74	2		191	201	TRUE
Benign and Cancer	Benign 3	Benign 3	Mudpit_GPM00300000043	Isoform 1 of Fibrinogen alpha chain	IPI00021885,IPI00029717	ipi.HUMAN.v3.71-random.fasta	94973.4	1	161	198	367	0.0167	0.405	TRUE	B6_fr13_20_01.2816.2816.1.dta	GEGDFLAEGGGV	S	R	0.95	2.29	2		23	34	TRUE
Benign and Cancer	Benign 3	Benign 3	Mudpit_GPM00300000043	Isoform 1 of Fibrinogen alpha chain	IPI00021885,IPI00029717	ipi.HUMAN.v3.71-random.fasta	94973.4	1	161	198	367	0.0167	0.405	TRUE	B6_fr13_20_01.714.714.2.dta	GGSTSYGTGSETESP	R	R	0.95	3.09	2		272	286	TRUE
Benign and Cancer	Benign 3	Benign 3	Mudpit_GPM00300000043	Isoform 1 of Fibrinogen alpha chain	IPI00021885,IPI00029717	ipi.HUMAN.v3.71-random.fasta	94973.4	1	161	198	367	0.0167	0.405	TRUE	B6_fr1_12_01.752.752.2.dta	GGSTSYGTGSETESP	R	R	0.95	4.7	2		272	286	TRUE
Benign and Cancer	Benign 3	Benign 3	Mudpit_GPM00300000043	Isoform 1 of Fibrinogen alpha chain	IPI00021885,IPI00029717	ipi.HUMAN.v3.71-random.fasta	94973.4	1	161	198	367	0.0167	0.405	TRUE	B6_fr27_32_01.695.695.1.dta	GGSTSYGTGSETESPR	R	N	0.95	4.16	2		272	287	TRUE
Benign and Cancer	Benign 3	Benign 3	Mudpit_GPM00300000043	Isoform 1 of Fibrinogen alpha chain	IPI00021885,IPI00029717	ipi.HUMAN.v3.71-random.fasta	94973.4	1	161	198	367	0.0167	0.405	TRUE	B6_fr27_32_01.789.789.2.dta	GGSTSYGTGSETESPR	R	N	0.95	6.03	2		272	287	TRUE
Benign and Cancer	Benign 3	Benign 3	Mudpit_GPM00300000043	Isoform 1 of Fibrinogen alpha chain	IPI00021885,IPI00029717	ipi.HUMAN.v3.71-random.fasta	94973.4	1	161	198	367	0.0167	0.405	TRUE	B6_fr1_12_01.643.643.2.dta	GGSTSYGTGSETESPR	R	N	0.95	6.17	2		272	287	TRUE
Benign and Cancer	Benign 3	Benign 3	Mudpit_GPM00300000043	Isoform 1 of Fibrinogen alpha chain	IPI00021885,IPI00029717	ipi.HUMAN.v3.71-random.fasta	94973.4	1	161	198	367	0.0167	0.405	TRUE	B6_fr21_26_01.709.709.2.dta	GGSTSYGTGSETESPR	R	N	0.95	6.28	2		272	287	TRUE
Benign and Cancer	Benign 3	Benign 3	Mudpit_GPM00300000043	Isoform 1 of Fibrinogen alpha chain	IPI00021885,IPI00029717	ipi.HUMAN.v3.71-random.fasta	94973.4	1	161	198	367	0.0167	0.405	TRUE	B6_fr27_32_01.731.731.2.dta	GGSTSYGTGSETESPR	R	N	0.95	6.64	2		272	287	TRUE
Benign and Cancer	Benign 3	Benign 3	Mudpit_GPM00300000043	Isoform 1 of Fibrinogen alpha chain	IPI00021885,IPI00029717	ipi.HUMAN.v3.71-random.fasta	94973.4	1	161	198	367	0.0167	0.405	TRUE	B6_fr21_26_01.653.653.2.dta	GGSTSYGTGSETESPR	R	N	0.95	6.68	2		272	287	TRUE
Benign and Cancer	Benign 3	Benign 3	Mudpit_GPM00300000043	Isoform 1 of Fibrinogen alpha chain	IPI00021885,IPI00029717	ipi.HUMAN.v3.71-random.fasta	94973.4	1	161	198	367	0.0167	0.405	TRUE	B6_fr27_32_01.680.680.2.dta	GGSTSYGTGSETESPR	R	N	0.95	7.52	2		272	287	TRUE
Benign and Cancer	Benign 3	Benign 3	Mudpit_GPM00300000043	Isoform 1 of Fibrinogen alpha chain	IPI00021885,IPI00029717	ipi.HUMAN.v3.71-random.fasta	94973.4	1	161	198	367	0.0167	0.405	TRUE	B6_fr33_38_01.686.686.2.dta	GGSTSYGTGSETESPR	R	N	0.95	8.16	2		272	287	TRUE
Benign and Cancer	Benign 3	Benign 3	Mudpit_GPM00300000043	Isoform 1 of Fibrinogen alpha chain	IPI00021885,IPI00029717	ipi.HUMAN.v3.71-random.fasta	94973.4	1	161	198	367	0.0167	0.405	TRUE	B6_fr21_26_01.602.602.2.dta	GGSTSYGTGSETESPR	R	N	0.95	8.36	2		272	287	TRUE
Benign and Cancer	Benign 3	Benign 3	Mudpit_GPM00300000043	Isoform 1 of Fibrinogen alpha chain	IPI00021885,IPI00029717	ipi.HUMAN.v3.71-random.fasta	94973.4	1	161	198	367	0.0167	0.405	TRUE	B6_fr27_32_01.666.666.2.dta	GGSTSYGTGSETESPRN	R	P	0.95	3.92	2		272	288	TRUE
Benign and Cancer	Benign 3	Benign 3	Mudpit_GPM00300000043	Isoform 1 of Fibrinogen alpha chain	IPI00021885,IPI00029717	ipi.HUMAN.v3.71-random.fasta	94973.4	1	161	198	367	0.0167	0.405	TRUE	B6_fr21_26_01.589.589.2.dta	GGSTSYGTGSETESPRN	R	P	0.95	4.96	2		272	288	TRUE
Benign and Cancer	Benign 3	Benign 3	Mudpit_GPM00300000043	Isoform 1 of Fibrinogen alpha chain	IPI00021885,IPI00029717	ipi.HUMAN.v3.71-random.fasta	94973.4	1	161	198	367	0.0167	0.405	TRUE	B6_fr33_38_01.670.670.2.dta	GGSTSYGTGSETESPRN	R	P	0.95	5.16	2		272	288	TRUE
Benign and Cancer	Benign 3	Benign 3	Mudpit_GPM00300000043	Isoform 1 of Fibrinogen alpha chain	IPI00021885,IPI00029717	ipi.HUMAN.v3.71-random.fasta	94973.4	1	161	198	367	0.0167	0.405	TRUE	B6_fr1_12_01.624.624.2.dta	GGSTSYGTGSETESPRN	R	P	0.95	5.54	2		272	288	TRUE
Benign and Cancer	Benign 3	Benign 3	Mudpit_GPM00300000043	Isoform 1 of Fibrinogen alpha chain	IPI00021885,IPI00029717	ipi.HUMAN.v3.71-random.fasta	94973.4	1	161	198	367	0.0167	0.405	TRUE	B6_fr27_32_01.794.794.2.dta	GGSTSYGTGSETESPRNP	R	S	0.95	7.68	2		272	289	TRUE
Benign and Cancer	Benign 3	Benign 3	Mudpit_GPM00300000043	Isoform 1 of Fibrinogen alpha chain	IPI00021885,IPI00029717	ipi.HUMAN.v3.71-random.fasta	94973.4	1	161	198	367	0.0167	0.405	TRUE	B6_fr21_26_01.697.697.2.dta	GGSTSYGTGSETESPRNPS	R	S	0.95	4.48	2		272	290	TRUE
Benign and Cancer	Benign 3	Benign 3	Mudpit_GPM00300000043	Isoform 1 of Fibrinogen alpha chain	IPI00021885,IPI00029717	ipi.HUMAN.v3.71-random.fasta	94973.4	1	161	198	367	0.0167	0.405	TRUE	B6_fr27_32_01.779.779.2.dta	GGSTSYGTGSETESPRNPS	R	S	0.95	4.92	2		272	290	TRUE
Benign and Cancer	Benign 3	Benign 3	Mudpit_GPM00300000043	Isoform 1 of Fibrinogen alpha chain	IPI00021885,IPI00029717	ipi.HUMAN.v3.71-random.fasta	94973.4	1	161	198	367	0.0167	0.405	TRUE	B6_fr21_26_01.637.637.2.dta	GGSTSYGTGSETESPRNPS	R	S	0.95	7.25	2		272	290	TRUE
Benign and Cancer	Benign 3	Benign 3	Mudpit_GPM00300000043	Isoform 1 of Fibrinogen alpha chain	IPI00021885,IPI00029717	ipi.HUMAN.v3.71-random.fasta	94973.4	1	161	198	367	0.0167	0.405	TRUE	B6_fr27_32_01.724.724.2.dta	GGSTSYGTGSETESPRNPS	R	S	0.95	9.26	2		272	290	TRUE
Benign and Cancer	Benign 3	Benign 3	Mudpit_GPM00300000043	Isoform 1 of Fibrinogen alpha chain	IPI00021885,IPI00029717	ipi.HUMAN.v3.71-random.fasta	94973.4	1	161	198	367	0.0167	0.405	TRUE	B6_fr21_26_01.641.641.3.dta	GGSTSYGTGSETESPRNPSS	R	A	0.95	3.8	2		272	291	TRUE
Benign and Cancer	Benign 3	Benign 3	Mudpit_GPM00300000043	Isoform 1 of Fibrinogen alpha chain	IPI00021885,IPI00029717	ipi.HUMAN.v3.71-random.fasta	94973.4	1	161	198	367	0.0167	0.405	TRUE	B6_fr27_32_01.725.725.2.dta	GGSTSYGTGSETESPRNPSS	R	A	0.95	5.89	2		272	291	TRUE
Benign and Cancer	Benign 3	Benign 3	Mudpit_GPM00300000043	Isoform 1 of Fibrinogen alpha chain	IPI00021885,IPI00029717	ipi.HUMAN.v3.71-random.fasta	94973.4	1	161	198	367	0.0167	0.405	TRUE	B6_fr21_26_01.627.627.2.dta	GGSTSYGTGSETESPRNPSS	R	A	0.95	6.13	2		272	291	TRUE
Benign and Cancer	Benign 3	Benign 3	Mudpit_GPM00300000043	Isoform 1 of Fibrinogen alpha chain	IPI00021885,IPI00029717	ipi.HUMAN.v3.71-random.fasta	94973.4	1	161	198	367	0.0167	0.405	TRUE	B6_fr21_26_01.707.707.2.dta	GGSTSYGTGSETESPRNPSSA	R	G	0.95	6	2		272	292	TRUE
Benign and Cancer	Benign 3	Benign 3	Mudpit_GPM00300000043	Isoform 1 of Fibrinogen alpha chain	IPI00021885,IPI00029717	ipi.HUMAN.v3.71-random.fasta	94973.4	1	161	198	367	0.0167	0.405	TRUE	B6_fr21_26_01.674.674.2.dta	GGSTSYGTGSETESPRNPSSA	R	G	0.95	6.17	2		272	292	TRUE
Benign and Cancer	Benign 3	Benign 3	Mudpit_GPM00300000043	Isoform 1 of Fibrinogen alpha chain	IPI00021885,IPI00029717	ipi.HUMAN.v3.71-random.fasta	94973.4	1	161	198	367	0.0167	0.405	TRUE	B6_fr27_32_01.784.784.2.dta	GGSTSYGTGSETESPRNPSSA	R	G	0.95	9.28	2		272	292	TRUE
Benign and Cancer	Benign 3	Benign 3	Mudpit_GPM00300000043	Isoform 1 of Fibrinogen alpha chain	IPI00021885,IPI00029717	ipi.HUMAN.v3.71-random.fasta	94973.4	1	161	198	367	0.0167	0.405	TRUE	B6_fr21_26_01.666.666.3.dta	GGSTSYGTGSETESPRNPSSAG	R	S	0.95	2.68	2		272	293	TRUE
Benign and Cancer	Benign 3	Benign 3	Mudpit_GPM00300000043	Isoform 1 of Fibrinogen alpha chain	IPI00021885,IPI00029717	ipi.HUMAN.v3.71-random.fasta	94973.4	1	161	198	367	0.0167	0.405	TRUE	B6_fr21_26_01.700.700.3.dta	GGSTSYGTGSETESPRNPSSAG	R	S	0.95	4.19	2		272	293	TRUE
Benign and Cancer	Benign 3	Benign 3	Mudpit_GPM00300000043	Isoform 1 of Fibrinogen alpha chain	IPI00021885,IPI00029717	ipi.HUMAN.v3.71-random.fasta	94973.4	1	161	198	367	0.0167	0.405	TRUE	B6_fr27_32_01.757.757.2.dta	GGSTSYGTGSETESPRNPSSAG	R	S	0.95	5.72	2		272	293	TRUE
Benign and Cancer	Benign 3	Benign 3	Mudpit_GPM00300000043	Isoform 1 of Fibrinogen alpha chain	IPI00021885,IPI00029717	ipi.HUMAN.v3.71-random.fasta	94973.4	1	161	198	367	0.0167	0.405	TRUE	B6_fr27_32_01.815.815.2.dta	GGSTSYGTGSETESPRNPSSAG	R	S	0.95	6.34	2		272	293	TRUE
Benign and Cancer	Benign 3	Benign 3	Mudpit_GPM00300000043	Isoform 1 of Fibrinogen alpha chain	IPI00021885,IPI00029717	ipi.HUMAN.v3.71-random.fasta	94973.4	1	161	198	367	0.0167	0.405	TRUE	B6_fr21_26_01.652.652.2.dta	GGSTSYGTGSETESPRNPSSAG	R	S	0.95	6.82	2		272	293	TRUE
Benign and Cancer	Benign 3	Benign 3	Mudpit_GPM00300000043	Isoform 1 of Fibrinogen alpha chain	IPI00021885,IPI00029717	ipi.HUMAN.v3.71-random.fasta	94973.4	1	161	198	367	0.0167	0.405	TRUE	B6_fr21_26_01.689.689.2.dta	GGSTSYGTGSETESPRNPSSAG	R	S	0.95	8.03	2		272	293	TRUE
Benign and Cancer	Benign 3	Benign 3	Mudpit_GPM00300000043	Isoform 1 of Fibrinogen alpha chain	IPI00021885,IPI00029717	ipi.HUMAN.v3.71-random.fasta	94973.4	1	161	198	367	0.0167	0.405	TRUE	B6_fr33_38_01.790.790.2.dta	GGSTSYGTGSETESPRNPSSAG	R	S	0.95	9.47	2		272	293	TRUE
Benign and Cancer	Benign 3	Benign 3	Mudpit_GPM00300000043	Isoform 1 of Fibrinogen alpha chain	IPI00021885,IPI00029717	ipi.HUMAN.v3.71-random.fasta	94973.4	1	161	198	367	0.0167	0.405	TRUE	B6_fr21_26_01.668.668.3.dta	GGSTSYGTGSETESPRNPSSAGS	R	W	0.95	2.6	2		272	294	TRUE
Benign and Cancer	Benign 3	Benign 3	Mudpit_GPM00300000043	Isoform 1 of Fibrinogen alpha chain	IPI00021885,IPI00029717	ipi.HUMAN.v3.71-random.fasta	94973.4	1	161	198	367	0.0167	0.405	TRUE	B6_fr21_26_01.679.679.2.dta	GGSTSYGTGSETESPRNPSSAGS	R	W	0.95	8.8	2		272	294	TRUE
Benign and Cancer	Benign 3	Benign 3	Mudpit_GPM00300000043	Isoform 1 of Fibrinogen alpha chain	IPI00021885,IPI00029717	ipi.HUMAN.v3.71-random.fasta	94973.4	1	161	198	367	0.0167	0.405	TRUE	B6_fr27_32_01.1828.1828.2.dta	GGSTSYGTGSETESPRNPSSAGSW	R	N	0.95	5.51	2		272	295	TRUE
Benign and Cancer	Benign 3	Benign 3	Mudpit_GPM00300000043	Isoform 1 of Fibrinogen alpha chain	IPI00021885,IPI00029717	ipi.HUMAN.v3.71-random.fasta	94973.4	1	161	198	367	0.0167	0.405	TRUE	B6_fr27_32_01.1433.1433.2.dta	GGSTSYGTGSETESPRNPSSAGSWN	R	S	0.95	2.72	2		272	296	TRUE
Benign and Cancer	Benign 3	Benign 3	Mudpit_GPM00300000043	Isoform 1 of Fibrinogen alpha chain	IPI00021885,IPI00029717	ipi.HUMAN.v3.71-random.fasta	94973.4	1	161	198	367	0.0167	0.405	TRUE	B6_fr21_26_01.1254.1254.2.dta	GGSTSYGTGSETESPRNPSSAGSWN	R	S	0.95	4.77	2		272	296	TRUE
Benign and Cancer	Benign 3	Benign 3	Mudpit_GPM00300000043	Isoform 1 of Fibrinogen alpha chain	IPI00021885,IPI00029717	ipi.HUMAN.v3.71-random.fasta	94973.4	1	161	198	367	0.0167	0.405	TRUE	B6_fr27_32_01.1489.1489.2.dta	GGSTSYGTGSETESPRNPSSAGSWN	R	S	0.95	5.68	2		272	296	TRUE
Benign and Cancer	Benign 3	Benign 3	Mudpit_GPM00300000043	Isoform 1 of Fibrinogen alpha chain	IPI00021885,IPI00029717	ipi.HUMAN.v3.71-random.fasta	94973.4	1	161	198	367	0.0167	0.405	TRUE	B6_fr27_32_01.1578.1578.2.dta	GGSTSYGTGSETESPRNPSSAGSWNSGSSGP	R	G	0.95	4.25	2		272	302	TRUE
Benign and Cancer	Benign 3	Benign 3	Mudpit_GPM00300000043	Isoform 1 of Fibrinogen alpha chain	IPI00021885,IPI00029717	ipi.HUMAN.v3.71-random.fasta	94973.4	1	161	198	367	0.0167	0.405	TRUE	B6_fr27_32_01.1565.1565.3.dta	GGSTSYGTGSETESPRNPSSAGSWNSGSSGP	R	G	0.95	4.74	2		272	302	TRUE
Benign and Cancer	Benign 3	Benign 3	Mudpit_GPM00300000043	Isoform 1 of Fibrinogen alpha chain	IPI00021885,IPI00029717	ipi.HUMAN.v3.71-random.fasta	94973.4	1	161	198	367	0.0167	0.405	TRUE	B6_fr21_26_01.1345.1345.3.dta	GGSTSYGTGSETESPRNPSSAGSWNSGSSGP	R	G	0.95	5.85	2		272	302	TRUE
Benign and Cancer	Benign 3	Benign 3	Mudpit_GPM00300000043	Isoform 1 of Fibrinogen alpha chain	IPI00021885,IPI00029717	ipi.HUMAN.v3.71-random.fasta	94973.4	1	161	198	367	0.0167	0.405	TRUE	B6_fr21_26_01.1155.1155.3.dta	GGSTSYGTGSETESPRNPSSAGSWNSGSSGPGSTGN	R	R	0.95	3.24	2		272	307	TRUE
Benign and Cancer	Benign 3	Benign 3	Mudpit_GPM00300000043	Isoform 1 of Fibrinogen alpha chain	IPI00021885,IPI00029717	ipi.HUMAN.v3.71-random.fasta	94973.4	1	161	198	367	0.0167	0.405	TRUE	B6_fr27_32_01.916.916.2.dta	GHWTSESSVSGSTG	A	Q	0.95	5.92	2		371	384	TRUE
Benign and Cancer	Benign 3	Benign 3	Mudpit_GPM00300000043	Isoform 1 of Fibrinogen alpha chain	IPI00021885,IPI00029717	ipi.HUMAN.v3.71-random.fasta	94973.4	1	161	198	367	0.0167	0.405	TRUE	B6_fr27_32_01.1022.1022.2.dta	GSAGHWTSESSVSGSTG	R	Q	0.95	3.12	2		368	384	TRUE
Benign and Cancer	Benign 3	Benign 3	Mudpit_GPM00300000043	Isoform 1 of Fibrinogen alpha chain	IPI00021885,IPI00029717	ipi.HUMAN.v3.71-random.fasta	94973.4	1	161	198	367	0.0167	0.405	TRUE	B6_fr27_32_01.1010.1010.2.dta	GSAGHWTSESSVSGSTGQ	R	W	0.95	9.74	2		368	385	TRUE
Benign and Cancer	Benign 3	Benign 3	Mudpit_GPM00300000043	Isoform 1 of Fibrinogen alpha chain	IPI00021885,IPI00029717	ipi.HUMAN.v3.71-random.fasta	94973.4	1	161	198	367	0.0167	0.405	TRUE	B6_fr27_32_01.2629.2629.2.dta	GSAGHWTSESSVSGSTGQW	R	H	0.95	4.89	2		368	386	TRUE
Benign and Cancer	Benign 3	Benign 3	Mudpit_GPM00300000043	Isoform 1 of Fibrinogen alpha chain	IPI00021885,IPI00029717	ipi.HUMAN.v3.71-random.fasta	94973.4	1	161	198	367	0.0167	0.405	TRUE	B6_fr33_38_01.1708.1708.3.dta	GSAGHWTSESSVSGSTGQWHSE	R	S	0.95	2.74	2		368	389	TRUE
Benign and Cancer	Benign 3	Benign 3	Mudpit_GPM00300000043	Isoform 1 of Fibrinogen alpha chain	IPI00021885,IPI00029717	ipi.HUMAN.v3.71-random.fasta	94973.4	1	161	198	367	0.0167	0.405	TRUE	B6_fr27_32_01.1584.1584.2.dta	GSESGIFTNTKE	R	S	0.95	5.66	2		548	559	TRUE
Benign and Cancer	Benign 3	Benign 3	Mudpit_GPM00300000043	Isoform 1 of Fibrinogen alpha chain	IPI00021885,IPI00029717	ipi.HUMAN.v3.71-random.fasta	94973.4	1	161	198	367	0.0167	0.405	TRUE	B6_fr27_32_01.865.865.2.dta	GSFRPDSPGSGNA	S	R	0.926	2.28	2		391	403	TRUE
Benign and Cancer	Benign 3	Benign 3	Mudpit_GPM00300000043	Isoform 1 of Fibrinogen alpha chain	IPI00021885,IPI00029717	ipi.HUMAN.v3.71-random.fasta	94973.4	1	161	198	367	0.0167	0.405	TRUE	B6_fr27_32_01.2758.2758.2.dta	GSGNARPNNPDWGTFEE	P	V	0.95	6.96	2		399	415	TRUE
Benign and Cancer	Benign 3	Benign 3	Mudpit_GPM00300000043	Isoform 1 of Fibrinogen alpha chain	IPI00021885,IPI00029717	ipi.HUMAN.v3.71-random.fasta	94973.4	1	161	198	367	0.0167	0.405	TRUE	B6_fr21_26_01.897.897.2.dta	GSSGTGGTATWKPGSS	P	G	0.871	1.96	2		311	326	TRUE
Benign and Cancer	Benign 3	Benign 3	Mudpit_GPM00300000043	Isoform 1 of Fibrinogen alpha chain	IPI00021885,IPI00029717	ipi.HUMAN.v3.71-random.fasta	94973.4	1	161	198	367	0.0167	0.405	TRUE	B6_fr27_32_01.1015.1015.2.dta	GSSGTGGTATWKPGSS	P	G	0.95	5.05	2		311	326	TRUE
Benign and Cancer	Benign 3	Benign 3	Mudpit_GPM00300000043	Isoform 1 of Fibrinogen alpha chain	IPI00021885,IPI00029717	ipi.HUMAN.v3.71-random.fasta	94973.4	1	161	198	367	0.0167	0.405	TRUE	B6_fr27_32_01.1307.1307.2.dta	GSSGTGGTATWKPGSSGP	P	G	0.863	1.92	2		311	328	TRUE
Benign and Cancer	Benign 3	Benign 3	Mudpit_GPM00300000043	Isoform 1 of Fibrinogen alpha chain	IPI00021885,IPI00029717	ipi.HUMAN.v3.71-random.fasta	94973.4	1	161	198	367	0.0167	0.405	TRUE	B6_fr27_32_01.1224.1224.2.dta	GSTGNRNPGSSGTGGTATW	P	K	0.95	8.82	2		303	321	TRUE
Benign and Cancer	Benign 3	Benign 3	Mudpit_GPM00300000043	Isoform 1 of Fibrinogen alpha chain	IPI00021885,IPI00029717	ipi.HUMAN.v3.71-random.fasta	94973.4	1	161	198	367	0.0167	0.405	TRUE	B6_fr27_32_01.1275.1275.2.dta	GSTGNRNPGSSGTGGTATW	P	K	0.95	11.4	2		303	321	TRUE
Benign and Cancer	Benign 3	Benign 3	Mudpit_GPM00300000043	Isoform 1 of Fibrinogen alpha chain	IPI00021885,IPI00029717	ipi.HUMAN.v3.71-random.fasta	94973.4	1	161	198	367	0.0167	0.405	TRUE	B6_fr27_32_01.1809.1809.2.dta	GSTGQWHSESGSF	S	R	0.95	3.07	2		381	393	TRUE
Benign and Cancer	Benign 3	Benign 3	Mudpit_GPM00300000043	Isoform 1 of Fibrinogen alpha chain	IPI00021885,IPI00029717	ipi.HUMAN.v3.71-random.fasta	94973.4	1	161	198	367	0.0167	0.405	TRUE	B6_fr1_12_01.724.724.2.dta	GSTGSWNSGSSGTGSTGNQN	P	P	0.95	7.17	2		329	348	TRUE
Benign and Cancer	Benign 3	Benign 3	Mudpit_GPM00300000043	Isoform 1 of Fibrinogen alpha chain	IPI00021885,IPI00029717	ipi.HUMAN.v3.71-random.fasta	94973.4	1	161	198	367	0.0167	0.405	TRUE	B6_fr13_20_01.683.683.2.dta	GSTGSWNSGSSGTGSTGNQN	P	P	0.95	8.17	2		329	348	TRUE
Benign and Cancer	Benign 3	Benign 3	Mudpit_GPM00300000043	Isoform 1 of Fibrinogen alpha chain	IPI00021885,IPI00029717	ipi.HUMAN.v3.71-random.fasta	94973.4	1	161	198	367	0.0167	0.405	TRUE	B6_fr13_20_01.755.755.2.dta	GSTGSWNSGSSGTGSTGNQNPG	P	S	0.95	3.89	2		329	350	TRUE
Benign and Cancer	Benign 3	Benign 3	Mudpit_GPM00300000043	Isoform 1 of Fibrinogen alpha chain	IPI00021885,IPI00029717	ipi.HUMAN.v3.71-random.fasta	94973.4	1	161	198	367	0.0167	0.405	TRUE	B6_fr1_12_01.920.920.2.dta	GSTGSWNSGSSGTGSTGNQNPGSP	P	R	0.95	4.18	2		329	352	TRUE
Benign and Cancer	Benign 3	Benign 3	Mudpit_GPM00300000043	Isoform 1 of Fibrinogen alpha chain	IPI00021885,IPI00029717	ipi.HUMAN.v3.71-random.fasta	94973.4	1	161	198	367	0.0167	0.405	TRUE	B6_fr13_20_01.866.866.2.dta	GSTGSWNSGSSGTGSTGNQNPGSP	P	R	0.95	6.68	2		329	352	TRUE
Benign and Cancer	Benign 3	Benign 3	Mudpit_GPM00300000043	Isoform 1 of Fibrinogen alpha chain	IPI00021885,IPI00029717	ipi.HUMAN.v3.71-random.fasta	94973.4	1	161	198	367	0.0167	0.405	TRUE	B6_fr27_32_01.835.835.2.dta	GSTGSWNSGSSGTGSTGNQNPGSPR	P	P	0.95	7.34	2		329	353	TRUE
Benign and Cancer	Benign 3	Benign 3	Mudpit_GPM00300000043	Isoform 1 of Fibrinogen alpha chain	IPI00021885,IPI00029717	ipi.HUMAN.v3.71-random.fasta	94973.4	1	161	198	367	0.0167	0.405	TRUE	B6_fr39_48_01.828.828.2.dta	GSTGSWNSGSSGTGSTGNQNPGSPR	P	P	0.95	9	2		329	353	TRUE
Benign and Cancer	Benign 3	Benign 3	Mudpit_GPM00300000043	Isoform 1 of Fibrinogen alpha chain	IPI00021885,IPI00029717	ipi.HUMAN.v3.71-random.fasta	94973.4	1	161	198	367	0.0167	0.405	TRUE	B6_fr27_32_01.841.841.3.dta	GSTGSWNSGSSGTGSTGNQNPGSPR	P	P	0.95	8.49	2		329	353	TRUE
Benign and Cancer	Benign 3	Benign 3	Mudpit_GPM00300000043	Isoform 1 of Fibrinogen alpha chain	IPI00021885,IPI00029717	ipi.HUMAN.v3.71-random.fasta	94973.4	1	161	198	367	0.0167	0.405	TRUE	B6_fr33_38_01.695.695.2.dta	GSTSYGTGSETESPR	G	N	0.95	4.17	2		273	287	TRUE
Benign and Cancer	Benign 3	Benign 3	Mudpit_GPM00300000043	Isoform 1 of Fibrinogen alpha chain	IPI00021885,IPI00029717	ipi.HUMAN.v3.71-random.fasta	94973.4	1	161	198	367	0.0167	0.405	TRUE	B6_fr27_32_01.733.733.2.dta	GSTSYGTGSETESPR	G	N	0.95	6.4	2		273	287	TRUE
Benign and Cancer	Benign 3	Benign 3	Mudpit_GPM00300000043	Isoform 1 of Fibrinogen alpha chain	IPI00021885,IPI00029717	ipi.HUMAN.v3.71-random.fasta	94973.4	1	161	198	367	0.0167	0.405	TRUE	B6_fr21_26_01.606.606.2.dta	GSTSYGTGSETESPR	G	N	0.95	7.28	2		273	287	TRUE
Benign and Cancer	Benign 3	Benign 3	Mudpit_GPM00300000043	Isoform 1 of Fibrinogen alpha chain	IPI00021885,IPI00029717	ipi.HUMAN.v3.71-random.fasta	94973.4	1	161	198	367	0.0167	0.405	TRUE	B6_fr27_32_01.682.682.2.dta	GSTSYGTGSETESPR	G	N	0.95	8.19	2		273	287	TRUE
Benign and Cancer	Benign 3	Benign 3	Mudpit_GPM00300000043	Isoform 1 of Fibrinogen alpha chain	IPI00021885,IPI00029717	ipi.HUMAN.v3.71-random.fasta	94973.4	1	161	198	367	0.0167	0.405	TRUE	B6_fr27_32_01.674.674.2.dta	GSTSYGTGSETESPRN	G	P	0.95	4.62	2		273	288	TRUE
Benign and Cancer	Benign 3	Benign 3	Mudpit_GPM00300000043	Isoform 1 of Fibrinogen alpha chain	IPI00021885,IPI00029717	ipi.HUMAN.v3.71-random.fasta	94973.4	1	161	198	367	0.0167	0.405	TRUE	B6_fr13_20_01.776.776.2.dta	GSWNSGSSGPGSTG	A	N	0.949	2.48	2		293	306	TRUE
Benign and Cancer	Benign 3	Benign 3	Mudpit_GPM00300000043	Isoform 1 of Fibrinogen alpha chain	IPI00021885,IPI00029717	ipi.HUMAN.v3.71-random.fasta	94973.4	1	161	198	367	0.0167	0.405	TRUE	B6_fr13_20_01.1685.1685.2.dta	GTFEEVSGNVSPGT	W	R	0.95	3.57	2		411	424	TRUE
Benign and Cancer	Benign 3	Benign 3	Mudpit_GPM00300000043	Isoform 1 of Fibrinogen alpha chain	IPI00021885,IPI00029717	ipi.HUMAN.v3.71-random.fasta	94973.4	1	161	198	367	0.0167	0.405	TRUE	B6_fr27_32_01.1471.1471.2.dta	GTGSETESPRNPSSAGSW	Y	N	0.95	5.2	2		278	295	TRUE
Benign and Cancer	Benign 3	Benign 3	Mudpit_GPM00300000043	Isoform 1 of Fibrinogen alpha chain	IPI00021885,IPI00029717	ipi.HUMAN.v3.71-random.fasta	94973.4	1	161	198	367	0.0167	0.405	TRUE	B6_fr27_32_01.1144.1144.2.dta	GTGSETESPRNPSSAGSWN	Y	S	0.95	5.92	2		278	296	TRUE
Benign and Cancer	Benign 3	Benign 3	Mudpit_GPM00300000043	Isoform 1 of Fibrinogen alpha chain	IPI00021885,IPI00029717	ipi.HUMAN.v3.71-random.fasta	94973.4	1	161	198	367	0.0167	0.405	TRUE	B6_fr21_26_01.1105.1105.2.dta	GTGSETESPRNPSSAGSWNSGSSGP	Y	G	0.95	4.15	2		278	302	TRUE
Benign and Cancer	Benign 3	Benign 3	Mudpit_GPM00300000043	Isoform 1 of Fibrinogen alpha chain	IPI00021885,IPI00029717	ipi.HUMAN.v3.71-random.fasta	94973.4	1	161	198	367	0.0167	0.405	TRUE	B6_fr27_32_01.1286.1286.2.dta	GTGSETESPRNPSSAGSWNSGSSGP	Y	G	0.95	6.6	2		278	302	TRUE
Benign and Cancer	Benign 3	Benign 3	Mudpit_GPM00300000043	Isoform 1 of Fibrinogen alpha chain	IPI00021885,IPI00029717	ipi.HUMAN.v3.71-random.fasta	94973.4	1	161	198	367	0.0167	0.405	TRUE	B6_fr27_32_01.1288.1288.3.dta	GTGSETESPRNPSSAGSWNSGSSGP	Y	G	0.95	7.15	2		278	302	TRUE
Benign and Cancer	Benign 3	Benign 3	Mudpit_GPM00300000043	Isoform 1 of Fibrinogen alpha chain	IPI00021885,IPI00029717	ipi.HUMAN.v3.71-random.fasta	94973.4	1	161	198	367	0.0167	0.405	TRUE	B6_fr21_26_01.945.945.2.dta	GTGSETESPRNPSSAGSWNSGSSGPGSTGN	Y	R	0.95	7.13	2		278	307	TRUE
Benign and Cancer	Benign 3	Benign 3	Mudpit_GPM00300000043	Isoform 1 of Fibrinogen alpha chain	IPI00021885,IPI00029717	ipi.HUMAN.v3.71-random.fasta	94973.4	1	161	198	367	0.0167	0.405	TRUE	B6_fr27_32_01.983.983.3.dta	GTGSETESPRNPSSAGSWNSGSSGPGSTGNR	Y	N	0.95	4.52	2		278	308	TRUE
Benign and Cancer	Benign 3	Benign 3	Mudpit_GPM00300000043	Isoform 1 of Fibrinogen alpha chain	IPI00021885,IPI00029717	ipi.HUMAN.v3.71-random.fasta	94973.4	1	161	198	367	0.0167	0.405	TRUE	B6_fr33_38_01.1013.1013.3.dta	GTGSETESPRNPSSAGSWNSGSSGPGSTGNR	Y	N	0.95	6.89	2		278	308	TRUE
Benign and Cancer	Benign 3	Benign 3	Mudpit_GPM00300000043	Isoform 1 of Fibrinogen alpha chain	IPI00021885,IPI00029717	ipi.HUMAN.v3.71-random.fasta	94973.4	1	161	198	367	0.0167	0.405	TRUE	B6_fr13_20_01.2501.2501.1.dta	GTLSGIGTLD	L	G	0.933	1.82	2		498	507	TRUE
Benign and Cancer	Benign 3	Benign 3	Mudpit_GPM00300000043	Isoform 1 of Fibrinogen alpha chain	IPI00021885,IPI00029717	ipi.HUMAN.v3.71-random.fasta	94973.4	1	161	198	367	0.0167	0.405	TRUE	B6_fr39_48_01.1098.1098.3.dta	HHPGIAEFPSRG	S	K	0.927	1.96	2		563	574	TRUE
Benign and Cancer	Benign 3	Benign 3	Mudpit_GPM00300000043	Isoform 1 of Fibrinogen alpha chain	IPI00021885,IPI00029717	ipi.HUMAN.v3.71-random.fasta	94973.4	1	161	198	367	0.0167	0.405	TRUE	B6_fr27_32_01.2954.2954.2.dta	HPDEAAFFDTASTG	R	K	0.854	1.89	2		513	526	TRUE
Benign and Cancer	Benign 3	Benign 3	Mudpit_GPM00300000043	Isoform 1 of Fibrinogen alpha chain	IPI00021885,IPI00029717	ipi.HUMAN.v3.71-random.fasta	94973.4	1	161	198	367	0.0167	0.405	TRUE	B6_fr27_32_01.2797.2797.2.dta	HPDEAAFFDTASTG	R	K	0.95	3.47	2		513	526	TRUE
Benign and Cancer	Benign 3	Benign 3	Mudpit_GPM00300000043	Isoform 1 of Fibrinogen alpha chain	IPI00021885,IPI00029717	ipi.HUMAN.v3.71-random.fasta	94973.4	1	161	198	367	0.0167	0.405	TRUE	B6_fr27_32_01.2901.2901.2.dta	HPDEAAFFDTASTG	R	K	0.95	4.82	2		513	526	TRUE
Benign and Cancer	Benign 3	Benign 3	Mudpit_GPM00300000043	Isoform 1 of Fibrinogen alpha chain	IPI00021885,IPI00029717	ipi.HUMAN.v3.71-random.fasta	94973.4	1	161	198	367	0.0167	0.405	TRUE	B6_fr27_32_01.2845.2845.2.dta	HPDEAAFFDTASTG	R	K	0.95	7.41	2		513	526	TRUE
Benign and Cancer	Benign 3	Benign 3	Mudpit_GPM00300000043	Isoform 1 of Fibrinogen alpha chain	IPI00021885,IPI00029717	ipi.HUMAN.v3.71-random.fasta	94973.4	1	161	198	367	0.0167	0.405	TRUE	B6_fr33_38_01.2262.2262.3.dta	HPDEAAFFDTASTGK	R	T	0.95	2.62	2		513	527	TRUE
Benign and Cancer	Benign 3	Benign 3	Mudpit_GPM00300000043	Isoform 1 of Fibrinogen alpha chain	IPI00021885,IPI00029717	ipi.HUMAN.v3.71-random.fasta	94973.4	1	161	198	367	0.0167	0.405	TRUE	B6_fr33_38_01.2354.2354.3.dta	HPDEAAFFDTASTGK	R	T	0.95	4.51	2		513	527	TRUE
Benign and Cancer	Benign 3	Benign 3	Mudpit_GPM00300000043	Isoform 1 of Fibrinogen alpha chain	IPI00021885,IPI00029717	ipi.HUMAN.v3.71-random.fasta	94973.4	1	161	198	367	0.0167	0.405	TRUE	B6_fr33_38_01.2261.2261.2.dta	HPDEAAFFDTASTGK	R	T	0.95	5.89	2		513	527	TRUE
Benign and Cancer	Benign 3	Benign 3	Mudpit_GPM00300000043	Isoform 1 of Fibrinogen alpha chain	IPI00021885,IPI00029717	ipi.HUMAN.v3.71-random.fasta	94973.4	1	161	198	367	0.0167	0.405	TRUE	B6_fr33_38_01.2308.2308.3.dta	HPDEAAFFDTASTGK	R	T	0.95	5.22	2		513	527	TRUE
Benign and Cancer	Benign 3	Benign 3	Mudpit_GPM00300000043	Isoform 1 of Fibrinogen alpha chain	IPI00021885,IPI00029717	ipi.HUMAN.v3.71-random.fasta	94973.4	1	161	198	367	0.0167	0.405	TRUE	B6_fr33_38_01.2307.2307.2.dta	HPDEAAFFDTASTGK	R	T	0.95	8.27	2		513	527	TRUE
Benign and Cancer	Benign 3	Benign 3	Mudpit_GPM00300000043	Isoform 1 of Fibrinogen alpha chain	IPI00021885,IPI00029717	ipi.HUMAN.v3.71-random.fasta	94973.4	1	161	198	367	0.0167	0.405	TRUE	B6_fr39_48_01.2089.2089.2.dta	HRHPDEAAFFDT	R	A	0.95	3.05	2		511	522	TRUE
Benign and Cancer	Benign 3	Benign 3	Mudpit_GPM00300000043	Isoform 1 of Fibrinogen alpha chain	IPI00021885,IPI00029717	ipi.HUMAN.v3.71-random.fasta	94973.4	1	161	198	367	0.0167	0.405	TRUE	B6_fr39_48_01.2225.2225.2.dta	HRHPDEAAFFDTA	R	S	0.95	5.05	2		511	523	TRUE
Benign and Cancer	Benign 3	Benign 3	Mudpit_GPM00300000043	Isoform 1 of Fibrinogen alpha chain	IPI00021885,IPI00029717	ipi.HUMAN.v3.71-random.fasta	94973.4	1	161	198	367	0.0167	0.405	TRUE	B6_fr39_48_01.2102.2102.2.dta	HRHPDEAAFFDTASTG	R	K	0.95	2.8	2		511	526	TRUE
Benign and Cancer	Benign 3	Benign 3	Mudpit_GPM00300000043	Isoform 1 of Fibrinogen alpha chain	IPI00021885,IPI00029717	ipi.HUMAN.v3.71-random.fasta	94973.4	1	161	198	367	0.0167	0.405	TRUE	B6_fr39_48_01.2053.2053.2.dta	HRHPDEAAFFDTASTG	R	K	0.95	5.04	2		511	526	TRUE
Benign and Cancer	Benign 3	Benign 3	Mudpit_GPM00300000043	Isoform 1 of Fibrinogen alpha chain	IPI00021885,IPI00029717	ipi.HUMAN.v3.71-random.fasta	94973.4	1	161	198	367	0.0167	0.405	TRUE	B6_fr39_48_01.2146.2146.2.dta	HRHPDEAAFFDTASTG	R	K	0.95	5.37	2		511	526	TRUE
Benign and Cancer	Benign 3	Benign 3	Mudpit_GPM00300000043	Isoform 1 of Fibrinogen alpha chain	IPI00021885,IPI00029717	ipi.HUMAN.v3.71-random.fasta	94973.4	1	161	198	367	0.0167	0.405	TRUE	B6_fr39_48_01.1554.1554.3.dta	HRHPDEAAFFDTASTGK	R	T	0.95	4.57	2		511	527	TRUE
Benign and Cancer	Benign 3	Benign 3	Mudpit_GPM00300000043	Isoform 1 of Fibrinogen alpha chain	IPI00021885,IPI00029717	ipi.HUMAN.v3.71-random.fasta	94973.4	1	161	198	367	0.0167	0.405	TRUE	B6_fr49_60_01.1401.1401.3.dta	HRHPDEAAFFDTASTGK	R	T	0.95	5.44	2		511	527	TRUE
Benign and Cancer	Benign 3	Benign 3	Mudpit_GPM00300000043	Isoform 1 of Fibrinogen alpha chain	IPI00021885,IPI00029717	ipi.HUMAN.v3.71-random.fasta	94973.4	1	161	198	367	0.0167	0.405	TRUE	B6_fr39_48_01.1603.1603.3.dta	HRHPDEAAFFDTASTGK	R	T	0.95	6.12	2		511	527	TRUE
Benign and Cancer	Benign 3	Benign 3	Mudpit_GPM00300000043	Isoform 1 of Fibrinogen alpha chain	IPI00021885,IPI00029717	ipi.HUMAN.v3.71-random.fasta	94973.4	1	161	198	367	0.0167	0.405	TRUE	B6_fr39_48_01.1582.1582.2.dta	HRHPDEAAFFDTASTGK	R	T	0.95	7.6	2		511	527	TRUE
Benign and Cancer	Benign 3	Benign 3	Mudpit_GPM00300000043	Isoform 1 of Fibrinogen alpha chain	IPI00021885,IPI00029717	ipi.HUMAN.v3.71-random.fasta	94973.4	1	161	198	367	0.0167	0.405	TRUE	B6_fr33_38_01.801.801.2.dta	HSESGSFRPDSPGSGNA	W	R	0.95	3.35	2		387	403	TRUE
Benign and Cancer	Benign 3	Benign 3	Mudpit_GPM00300000043	Isoform 1 of Fibrinogen alpha chain	IPI00021885,IPI00029717	ipi.HUMAN.v3.71-random.fasta	94973.4	1	161	198	367	0.0167	0.405	TRUE	B6_fr39_48_01.759.759.2.dta	HSESGSFRPDSPGSGNA	W	R	0.95	4.44	2		387	403	TRUE
Benign and Cancer	Benign 3	Benign 3	Mudpit_GPM00300000043	Isoform 1 of Fibrinogen alpha chain	IPI00021885,IPI00029717	ipi.HUMAN.v3.71-random.fasta	94973.4	1	161	198	367	0.0167	0.405	TRUE	B6_fr27_32_01.3945.3945.2.dta	KPVPDLVPGNF	M	K	0.88	2	2		227	237	TRUE
Benign and Cancer	Benign 3	Benign 3	Mudpit_GPM00300000043	Isoform 1 of Fibrinogen alpha chain	IPI00021885,IPI00029717	ipi.HUMAN.v3.71-random.fasta	94973.4	1	161	198	367	0.0167	0.405	TRUE	B6_fr27_32_01.3847.3847.2.dta	KPVPDLVPGNF	M	K	0.912	2.17	2		227	237	TRUE
Benign and Cancer	Benign 3	Benign 3	Mudpit_GPM00300000043	Isoform 1 of Fibrinogen alpha chain	IPI00021885,IPI00029717	ipi.HUMAN.v3.71-random.fasta	94973.4	1	161	198	367	0.0167	0.405	TRUE	B6_fr27_32_01.3893.3893.1.dta	KPVPDLVPGNF	M	K	0.95	3.07	2		227	237	TRUE
Benign and Cancer	Benign 3	Benign 3	Mudpit_GPM00300000043	Isoform 1 of Fibrinogen alpha chain	IPI00021885,IPI00029717	ipi.HUMAN.v3.71-random.fasta	94973.4	1	161	198	367	0.0167	0.405	TRUE	B6_fr27_32_01.3842.3842.1.dta	KPVPDLVPGNF	M	K	0.95	3.66	2		227	237	TRUE
Benign and Cancer	Benign 3	Benign 3	Mudpit_GPM00300000043	Isoform 1 of Fibrinogen alpha chain	IPI00021885,IPI00029717	ipi.HUMAN.v3.71-random.fasta	94973.4	1	161	198	367	0.0167	0.405	TRUE	B6_fr27_32_01.1776.1776.2.dta	LGEFVSETESR	M	G	0.921	2.24	2		537	547	TRUE
Benign and Cancer	Benign 3	Benign 3	Mudpit_GPM00300000043	Isoform 1 of Fibrinogen alpha chain	IPI00021885,IPI00029717	ipi.HUMAN.v3.71-random.fasta	94973.4	1	161	198	367	0.0167	0.405	TRUE	B6_fr27_32_01.1833.1833.2.dta	LGEFVSETESRG	M	S	0.915	2.19	2		537	548	TRUE
Benign and Cancer	Benign 3	Benign 3	Mudpit_GPM00300000043	Isoform 1 of Fibrinogen alpha chain	IPI00021885,IPI00029717	ipi.HUMAN.v3.71-random.fasta	94973.4	1	161	198	367	0.0167	0.405	TRUE	B6_fr1_12_01.598.598.2.dta	MADEAGSEADHEGTHST	K	K	0.903	2.12	2		603	619	TRUE
Benign and Cancer	Benign 3	Benign 3	Mudpit_GPM00300000043	Isoform 1 of Fibrinogen alpha chain	IPI00021885,IPI00029717	ipi.HUMAN.v3.71-random.fasta	94973.4	1	161	198	367	0.0167	0.405	TRUE	B6_fr27_32_01.626.626.3.dta	MADEAGSEADHEGTHST	K	K	0.95	2.29	2		603	619	TRUE
Benign and Cancer	Benign 3	Benign 3	Mudpit_GPM00300000043	Isoform 1 of Fibrinogen alpha chain	IPI00021885,IPI00029717	ipi.HUMAN.v3.71-random.fasta	94973.4	1	161	198	367	0.0167	0.405	TRUE	B6_fr21_26_01.556.556.3.dta	MADEAGSEADHEGTHST	K	K	0.95	2.55	2		603	619	TRUE
Benign and Cancer	Benign 3	Benign 3	Mudpit_GPM00300000043	Isoform 1 of Fibrinogen alpha chain	IPI00021885,IPI00029717	ipi.HUMAN.v3.71-random.fasta	94973.4	1	161	198	367	0.0167	0.405	TRUE	B6_fr27_32_01.633.633.2.dta	MADEAGSEADHEGTHST	K	K	0.95	4	2		603	619	TRUE
Benign and Cancer	Benign 3	Benign 3	Mudpit_GPM00300000043	Isoform 1 of Fibrinogen alpha chain	IPI00021885,IPI00029717	ipi.HUMAN.v3.71-random.fasta	94973.4	1	161	198	367	0.0167	0.405	TRUE	B6_fr21_26_01.560.560.2.dta	MADEAGSEADHEGTHST	K	K	0.95	7.2	2		603	619	TRUE
Benign and Cancer	Benign 3	Benign 3	Mudpit_GPM00300000043	Isoform 1 of Fibrinogen alpha chain	IPI00021885,IPI00029717	ipi.HUMAN.v3.71-random.fasta	94973.4	1	161	198	367	0.0167	0.405	TRUE	B6_fr27_32_01.1523.1523.2.dta	mELERPGGNEI	R	T	0.871	1.96	2	m1: Oxidation (+15.99)	259	269	TRUE
Benign and Cancer	Benign 3	Benign 3	Mudpit_GPM00300000043	Isoform 1 of Fibrinogen alpha chain	IPI00021885,IPI00029717	ipi.HUMAN.v3.71-random.fasta	94973.4	1	161	198	367	0.0167	0.405	TRUE	B6_fr49_60_01.1030.1030.2.dta	mELERPGGNEIT	R	R	0.854	1.89	2	m1: Oxidation (+15.99)	259	270	TRUE
Benign and Cancer	Benign 3	Benign 3	Mudpit_GPM00300000043	Isoform 1 of Fibrinogen alpha chain	IPI00021885,IPI00029717	ipi.HUMAN.v3.71-random.fasta	94973.4	1	161	198	367	0.0167	0.405	TRUE	B6_fr27_32_01.1935.1935.2.dta	MELERPGGNEIT	R	R	0.903	2.12	2		259	270	TRUE
Benign and Cancer	Benign 3	Benign 3	Mudpit_GPM00300000043	Isoform 1 of Fibrinogen alpha chain	IPI00021885,IPI00029717	ipi.HUMAN.v3.71-random.fasta	94973.4	1	161	198	367	0.0167	0.405	TRUE	B6_fr27_32_01.1821.1821.2.dta	MELERPGGNEIT	R	R	0.913	2.18	2		259	270	TRUE
Benign and Cancer	Benign 3	Benign 3	Mudpit_GPM00300000043	Isoform 1 of Fibrinogen alpha chain	IPI00021885,IPI00029717	ipi.HUMAN.v3.71-random.fasta	94973.4	1	161	198	367	0.0167	0.405	TRUE	B6_fr27_32_01.1168.1168.2.dta	mELERPGGNEIT	R	R	0.925	2.27	2	m1: Oxidation (+15.99)	259	270	TRUE
Benign and Cancer	Benign 3	Benign 3	Mudpit_GPM00300000043	Isoform 1 of Fibrinogen alpha chain	IPI00021885,IPI00029717	ipi.HUMAN.v3.71-random.fasta	94973.4	1	161	198	367	0.0167	0.405	TRUE	B6_fr1_12_01.1786.1786.2.dta	MELERPGGNEIT	R	R	0.945	2.44	2		259	270	TRUE
Benign and Cancer	Benign 3	Benign 3	Mudpit_GPM00300000043	Isoform 1 of Fibrinogen alpha chain	IPI00021885,IPI00029717	ipi.HUMAN.v3.71-random.fasta	94973.4	1	161	198	367	0.0167	0.405	TRUE	B6_fr33_38_01.1252.1252.2.dta	mELERPGGNEIT	R	R	0.95	2.96	2	m1: Oxidation (+15.99)	259	270	TRUE
Benign and Cancer	Benign 3	Benign 3	Mudpit_GPM00300000043	Isoform 1 of Fibrinogen alpha chain	IPI00021885,IPI00029717	ipi.HUMAN.v3.71-random.fasta	94973.4	1	161	198	367	0.0167	0.405	TRUE	B6_fr27_32_01.1880.1880.1.dta	MELERPGGNEIT	R	R	0.95	2.82	2		259	270	TRUE
Benign and Cancer	Benign 3	Benign 3	Mudpit_GPM00300000043	Isoform 1 of Fibrinogen alpha chain	IPI00021885,IPI00029717	ipi.HUMAN.v3.71-random.fasta	94973.4	1	161	198	367	0.0167	0.405	TRUE	B6_fr27_32_01.1233.1233.2.dta	mELERPGGNEIT	R	R	0.95	4.31	2	m1: Oxidation (+15.99)	259	270	TRUE
Benign and Cancer	Benign 3	Benign 3	Mudpit_GPM00300000043	Isoform 1 of Fibrinogen alpha chain	IPI00021885,IPI00029717	ipi.HUMAN.v3.71-random.fasta	94973.4	1	161	198	367	0.0167	0.405	TRUE	B6_fr27_32_01.4410.4410.2.dta	MKPVPDLVPGNF	K	K	0.95	2.52	2		226	237	TRUE
Benign and Cancer	Benign 3	Benign 3	Mudpit_GPM00300000043	Isoform 1 of Fibrinogen alpha chain	IPI00021885,IPI00029717	ipi.HUMAN.v3.71-random.fasta	94973.4	1	161	198	367	0.0167	0.405	TRUE	B6_fr27_32_01.4365.4365.2.dta	MKPVPDLVPGNF	K	K	0.95	2.64	2		226	237	TRUE
Benign and Cancer	Benign 3	Benign 3	Mudpit_GPM00300000043	Isoform 1 of Fibrinogen alpha chain	IPI00021885,IPI00029717	ipi.HUMAN.v3.71-random.fasta	94973.4	1	161	198	367	0.0167	0.405	TRUE	B6_fr13_20_01.2258.2258.2.dta	mLGEFVSETE	P	S	0.911	2.17	2	m1: Oxidation (+15.99)	536	545	TRUE
Benign and Cancer	Benign 3	Benign 3	Mudpit_GPM00300000043	Isoform 1 of Fibrinogen alpha chain	IPI00021885,IPI00029717	ipi.HUMAN.v3.71-random.fasta	94973.4	1	161	198	367	0.0167	0.405	TRUE	B6_fr1_12_01.2428.2428.2.dta	mLGEFVSETES	P	R	0.894	2.07	2	m1: Oxidation (+15.99)	536	546	TRUE
Benign and Cancer	Benign 3	Benign 3	Mudpit_GPM00300000043	Isoform 1 of Fibrinogen alpha chain	IPI00021885,IPI00029717	ipi.HUMAN.v3.71-random.fasta	94973.4	1	161	198	367	0.0167	0.405	TRUE	B6_fr13_20_01.2125.2125.2.dta	mLGEFVSETES	P	R	0.95	4.59	2	m1: Oxidation (+15.99)	536	546	TRUE
Benign and Cancer	Benign 3	Benign 3	Mudpit_GPM00300000043	Isoform 1 of Fibrinogen alpha chain	IPI00021885,IPI00029717	ipi.HUMAN.v3.71-random.fasta	94973.4	1	161	198	367	0.0167	0.405	TRUE	B6_fr13_20_01.2169.2169.2.dta	mLGEFVSETES	P	R	0.95	5.07	2	m1: Oxidation (+15.99)	536	546	TRUE
Benign and Cancer	Benign 3	Benign 3	Mudpit_GPM00300000043	Isoform 1 of Fibrinogen alpha chain	IPI00021885,IPI00029717	ipi.HUMAN.v3.71-random.fasta	94973.4	1	161	198	367	0.0167	0.405	TRUE	B6_fr27_32_01.2982.2982.2.dta	MLGEFVSETESR	P	G	0.95	3.05	2		536	547	TRUE
Benign and Cancer	Benign 3	Benign 3	Mudpit_GPM00300000043	Isoform 1 of Fibrinogen alpha chain	IPI00021885,IPI00029717	ipi.HUMAN.v3.71-random.fasta	94973.4	1	161	198	367	0.0167	0.405	TRUE	B6_fr27_32_01.2324.2324.2.dta	mLGEFVSETESR	P	G	0.95	3.92	2	m1: Oxidation (+15.99)	536	547	TRUE
Benign and Cancer	Benign 3	Benign 3	Mudpit_GPM00300000043	Isoform 1 of Fibrinogen alpha chain	IPI00021885,IPI00029717	ipi.HUMAN.v3.71-random.fasta	94973.4	1	161	198	367	0.0167	0.405	TRUE	B6_fr27_32_01.2264.2264.2.dta	mLGEFVSETESR	P	G	0.95	3.96	2	m1: Oxidation (+15.99)	536	547	TRUE
Benign and Cancer	Benign 3	Benign 3	Mudpit_GPM00300000043	Isoform 1 of Fibrinogen alpha chain	IPI00021885,IPI00029717	ipi.HUMAN.v3.71-random.fasta	94973.4	1	161	198	367	0.0167	0.405	TRUE	B6_fr27_32_01.2404.2404.2.dta	mLGEFVSETESRG	P	S	0.95	5.1	2	m1: Oxidation (+15.99)	536	548	TRUE
Benign and Cancer	Benign 3	Benign 3	Mudpit_GPM00300000043	Isoform 1 of Fibrinogen alpha chain	IPI00021885,IPI00029717	ipi.HUMAN.v3.71-random.fasta	94973.4	1	161	198	367	0.0167	0.405	TRUE	B6_fr21_26_01.2840.2840.1.dta	NNPDWGTFEE	P	V	0.95	2.43	2		406	415	TRUE
Benign and Cancer	Benign 3	Benign 3	Mudpit_GPM00300000043	Isoform 1 of Fibrinogen alpha chain	IPI00021885,IPI00029717	ipi.HUMAN.v3.71-random.fasta	94973.4	1	161	198	367	0.0167	0.405	TRUE	B6_fr13_20_01.847.847.2.dta	NPSSAGSWNSGSSGPGSTGN	R	R	0.95	13.4	2		288	307	TRUE
Benign and Cancer	Benign 3	Benign 3	Mudpit_GPM00300000043	Isoform 1 of Fibrinogen alpha chain	IPI00021885,IPI00029717	ipi.HUMAN.v3.71-random.fasta	94973.4	1	161	198	367	0.0167	0.405	TRUE	B6_fr1_12_01.895.895.2.dta	NPSSAGSWNSGSSGPGSTGN	R	R	0.95	14.3	2		288	307	TRUE
Benign and Cancer	Benign 3	Benign 3	Mudpit_GPM00300000043	Isoform 1 of Fibrinogen alpha chain	IPI00021885,IPI00029717	ipi.HUMAN.v3.71-random.fasta	94973.4	1	161	198	367	0.0167	0.405	TRUE	B6_fr27_32_01.910.910.2.dta	NPSSAGSWNSGSSGPGSTGNR	R	N	0.95	6.03	2		288	308	TRUE
Benign and Cancer	Benign 3	Benign 3	Mudpit_GPM00300000043	Isoform 1 of Fibrinogen alpha chain	IPI00021885,IPI00029717	ipi.HUMAN.v3.71-random.fasta	94973.4	1	161	198	367	0.0167	0.405	TRUE	B6_fr27_32_01.1493.1493.2.dta	PDSPGSGNARPNNPDW	R	G	0.95	6.14	2		395	410	TRUE
Benign and Cancer	Benign 3	Benign 3	Mudpit_GPM00300000043	Isoform 1 of Fibrinogen alpha chain	IPI00021885,IPI00029717	ipi.HUMAN.v3.71-random.fasta	94973.4	1	161	198	367	0.0167	0.405	TRUE	B6_fr27_32_01.1301.1301.2.dta	PDSPGSGNARPNNPDWG	R	T	0.95	3.43	2		395	411	TRUE
Benign and Cancer	Benign 3	Benign 3	Mudpit_GPM00300000043	Isoform 1 of Fibrinogen alpha chain	IPI00021885,IPI00029717	ipi.HUMAN.v3.71-random.fasta	94973.4	1	161	198	367	0.0167	0.405	TRUE	B6_fr27_32_01.3241.3241.3.dta	PDSPGSGNARPNNPDWGTF	R	E	0.95	2.28	2		395	413	TRUE
Benign and Cancer	Benign 3	Benign 3	Mudpit_GPM00300000043	Isoform 1 of Fibrinogen alpha chain	IPI00021885,IPI00029717	ipi.HUMAN.v3.71-random.fasta	94973.4	1	161	198	367	0.0167	0.405	TRUE	B6_fr27_32_01.3150.3150.2.dta	PDSPGSGNARPNNPDWGTF	R	E	0.95	2.96	2		395	413	TRUE
Benign and Cancer	Benign 3	Benign 3	Mudpit_GPM00300000043	Isoform 1 of Fibrinogen alpha chain	IPI00021885,IPI00029717	ipi.HUMAN.v3.71-random.fasta	94973.4	1	161	198	367	0.0167	0.405	TRUE	B6_fr27_32_01.3205.3205.2.dta	PDSPGSGNARPNNPDWGTF	R	E	0.95	3.14	2		395	413	TRUE
Benign and Cancer	Benign 3	Benign 3	Mudpit_GPM00300000043	Isoform 1 of Fibrinogen alpha chain	IPI00021885,IPI00029717	ipi.HUMAN.v3.71-random.fasta	94973.4	1	161	198	367	0.0167	0.405	TRUE	B6_fr27_32_01.3261.3261.2.dta	PDSPGSGNARPNNPDWGTF	R	E	0.95	4.16	2		395	413	TRUE
Benign and Cancer	Benign 3	Benign 3	Mudpit_GPM00300000043	Isoform 1 of Fibrinogen alpha chain	IPI00021885,IPI00029717	ipi.HUMAN.v3.71-random.fasta	94973.4	1	161	198	367	0.0167	0.405	TRUE	B6_fr27_32_01.2929.2929.2.dta	PDSPGSGNARPNNPDWGTFEE	R	V	0.854	1.89	2		395	415	TRUE
Benign and Cancer	Benign 3	Benign 3	Mudpit_GPM00300000043	Isoform 1 of Fibrinogen alpha chain	IPI00021885,IPI00029717	ipi.HUMAN.v3.71-random.fasta	94973.4	1	161	198	367	0.0167	0.405	TRUE	B6_fr27_32_01.2956.2956.3.dta	PDSPGSGNARPNNPDWGTFEE	R	V	0.95	3.43	2		395	415	TRUE
Benign and Cancer	Benign 3	Benign 3	Mudpit_GPM00300000043	Isoform 1 of Fibrinogen alpha chain	IPI00021885,IPI00029717	ipi.HUMAN.v3.71-random.fasta	94973.4	1	161	198	367	0.0167	0.405	TRUE	B6_fr27_32_01.2902.2902.3.dta	PDSPGSGNARPNNPDWGTFEE	R	V	0.95	4.12	2		395	415	TRUE
Benign and Cancer	Benign 3	Benign 3	Mudpit_GPM00300000043	Isoform 1 of Fibrinogen alpha chain	IPI00021885,IPI00029717	ipi.HUMAN.v3.71-random.fasta	94973.4	1	161	198	367	0.0167	0.405	TRUE	B6_fr27_32_01.2878.2878.2.dta	PDSPGSGNARPNNPDWGTFEE	R	V	0.95	5.92	2		395	415	TRUE
Benign and Cancer	Benign 3	Benign 3	Mudpit_GPM00300000043	Isoform 1 of Fibrinogen alpha chain	IPI00021885,IPI00029717	ipi.HUMAN.v3.71-random.fasta	94973.4	1	161	198	367	0.0167	0.405	TRUE	B6_fr21_26_01.3259.3259.3.dta	PDSPGSGNARPNNPDWGTFEEVSGNVSPGT	R	R	0.95	4.52	2		395	424	TRUE
Benign and Cancer	Benign 3	Benign 3	Mudpit_GPM00300000043	Isoform 1 of Fibrinogen alpha chain	IPI00021885,IPI00029717	ipi.HUMAN.v3.71-random.fasta	94973.4	1	161	198	367	0.0167	0.405	TRUE	B6_fr21_26_01.3212.3212.3.dta	PDSPGSGNARPNNPDWGTFEEVSGNVSPGT	R	R	0.95	7.13	2		395	424	TRUE
Benign and Cancer	Benign 3	Benign 3	Mudpit_GPM00300000043	Isoform 1 of Fibrinogen alpha chain	IPI00021885,IPI00029717	ipi.HUMAN.v3.71-random.fasta	94973.4	1	161	198	367	0.0167	0.405	TRUE	B6_fr13_20_01.3571.3571.2.dta	PDWGTFEEVSGNVSPGT	N	R	0.95	4.21	2		408	424	TRUE
Benign and Cancer	Benign 3	Benign 3	Mudpit_GPM00300000043	Isoform 1 of Fibrinogen alpha chain	IPI00021885,IPI00029717	ipi.HUMAN.v3.71-random.fasta	94973.4	1	161	198	367	0.0167	0.405	TRUE	B6_fr27_32_01.1048.1048.2.dta	PGSPRPGSTGTWN	N	P	0.871	1.96	2		349	361	TRUE
Benign and Cancer	Benign 3	Benign 3	Mudpit_GPM00300000043	Isoform 1 of Fibrinogen alpha chain	IPI00021885,IPI00029717	ipi.HUMAN.v3.71-random.fasta	94973.4	1	161	198	367	0.0167	0.405	TRUE	B6_fr33_38_01.1065.1065.3.dta	PGSPRPGSTGTWNPGSSER	N	G	0.95	2.21	2		349	367	TRUE
Benign and Cancer	Benign 3	Benign 3	Mudpit_GPM00300000043	Isoform 1 of Fibrinogen alpha chain	IPI00021885,IPI00029717	ipi.HUMAN.v3.71-random.fasta	94973.4	1	161	198	367	0.0167	0.405	TRUE	B6_fr33_38_01.1096.1096.2.dta	PGSPRPGSTGTWNPGSSER	N	G	0.95	4.28	2		349	367	TRUE
Benign and Cancer	Benign 3	Benign 3	Mudpit_GPM00300000043	Isoform 1 of Fibrinogen alpha chain	IPI00021885,IPI00029717	ipi.HUMAN.v3.71-random.fasta	94973.4	1	161	198	367	0.0167	0.405	TRUE	B6_fr33_38_01.1139.1139.2.dta	PGSPRPGSTGTWNPGSSER	N	G	0.95	4.62	2		349	367	TRUE
Benign and Cancer	Benign 3	Benign 3	Mudpit_GPM00300000043	Isoform 1 of Fibrinogen alpha chain	IPI00021885,IPI00029717	ipi.HUMAN.v3.71-random.fasta	94973.4	1	161	198	367	0.0167	0.405	TRUE	B6_fr13_20_01.1377.1377.2.dta	PGSSGPGSTGSW	K	N	0.95	3.8	2		323	334	TRUE
Benign and Cancer	Benign 3	Benign 3	Mudpit_GPM00300000043	Isoform 1 of Fibrinogen alpha chain	IPI00021885,IPI00029717	ipi.HUMAN.v3.71-random.fasta	94973.4	1	161	198	367	0.0167	0.405	TRUE	B6_fr1_12_01.1023.1023.2.dta	PGSSGPGSTGSWN	K	S	0.95	5.28	2		323	335	TRUE
Benign and Cancer	Benign 3	Benign 3	Mudpit_GPM00300000043	Isoform 1 of Fibrinogen alpha chain	IPI00021885,IPI00029717	ipi.HUMAN.v3.71-random.fasta	94973.4	1	161	198	367	0.0167	0.405	TRUE	B6_fr13_20_01.977.977.2.dta	PGSSGPGSTGSWN	K	S	0.95	9.38	2		323	335	TRUE
Benign and Cancer	Benign 3	Benign 3	Mudpit_GPM00300000043	Isoform 1 of Fibrinogen alpha chain	IPI00021885,IPI00029717	ipi.HUMAN.v3.71-random.fasta	94973.4	1	161	198	367	0.0167	0.405	TRUE	B6_fr1_12_01.886.886.2.dta	PGSSGPGSTGSWNSGSSGTGSTGN	K	Q	0.95	7.47	2		323	346	TRUE
Benign and Cancer	Benign 3	Benign 3	Mudpit_GPM00300000043	Isoform 1 of Fibrinogen alpha chain	IPI00021885,IPI00029717	ipi.HUMAN.v3.71-random.fasta	94973.4	1	161	198	367	0.0167	0.405	TRUE	B6_fr13_20_01.840.840.2.dta	PGSSGPGSTGSWNSGSSGTGSTGN	K	Q	0.95	10.1	2		323	346	TRUE
Benign and Cancer	Benign 3	Benign 3	Mudpit_GPM00300000043	Isoform 1 of Fibrinogen alpha chain	IPI00021885,IPI00029717	ipi.HUMAN.v3.71-random.fasta	94973.4	1	161	198	367	0.0167	0.405	TRUE	B6_fr13_20_01.824.824.3.dta	PGSSGPGSTGSWNSGSSGTGSTGNQN	K	P	0.95	2.28	2		323	348	TRUE
Benign and Cancer	Benign 3	Benign 3	Mudpit_GPM00300000043	Isoform 1 of Fibrinogen alpha chain	IPI00021885,IPI00029717	ipi.HUMAN.v3.71-random.fasta	94973.4	1	161	198	367	0.0167	0.405	TRUE	B6_fr13_20_01.814.814.2.dta	PGSSGPGSTGSWNSGSSGTGSTGNQN	K	P	0.95	7.43	2		323	348	TRUE
Benign and Cancer	Benign 3	Benign 3	Mudpit_GPM00300000043	Isoform 1 of Fibrinogen alpha chain	IPI00021885,IPI00029717	ipi.HUMAN.v3.71-random.fasta	94973.4	1	161	198	367	0.0167	0.405	TRUE	B6_fr1_12_01.855.855.2.dta	PGSSGPGSTGSWNSGSSGTGSTGNQN	K	P	0.95	8.59	2		323	348	TRUE
Benign and Cancer	Benign 3	Benign 3	Mudpit_GPM00300000043	Isoform 1 of Fibrinogen alpha chain	IPI00021885,IPI00029717	ipi.HUMAN.v3.71-random.fasta	94973.4	1	161	198	367	0.0167	0.405	TRUE	B6_fr27_32_01.978.978.3.dta	PGSSGPGSTGSWNSGSSGTGSTGNQNPGSPR	K	P	0.95	5.92	2		323	353	TRUE
Benign and Cancer	Benign 3	Benign 3	Mudpit_GPM00300000043	Isoform 1 of Fibrinogen alpha chain	IPI00021885,IPI00029717	ipi.HUMAN.v3.71-random.fasta	94973.4	1	161	198	367	0.0167	0.405	TRUE	B6_fr21_26_01.858.858.2.dta	PGSSGPGSTGSWNSGSSGTGSTGNQNPGSPR	K	P	0.95	9.22	2		323	353	TRUE
Benign and Cancer	Benign 3	Benign 3	Mudpit_GPM00300000043	Isoform 1 of Fibrinogen alpha chain	IPI00021885,IPI00029717	ipi.HUMAN.v3.71-random.fasta	94973.4	1	161	198	367	0.0167	0.405	TRUE	B6_fr13_20_01.1067.1067.2.dta	PGSTGTWNPGS	R	S	0.95	3.26	2		354	364	TRUE
Benign and Cancer	Benign 3	Benign 3	Mudpit_GPM00300000043	Isoform 1 of Fibrinogen alpha chain	IPI00021885,IPI00029717	ipi.HUMAN.v3.71-random.fasta	94973.4	1	161	198	367	0.0167	0.405	TRUE	B6_fr13_20_01.1100.1100.2.dta	PGSTGTWNPGSS	R	E	0.863	1.92	2		354	365	TRUE
Benign and Cancer	Benign 3	Benign 3	Mudpit_GPM00300000043	Isoform 1 of Fibrinogen alpha chain	IPI00021885,IPI00029717	ipi.HUMAN.v3.71-random.fasta	94973.4	1	161	198	367	0.0167	0.405	TRUE	B6_fr1_12_01.1153.1153.1.dta	PGSTGTWNPGSS	R	E	0.95	2.48	2		354	365	TRUE
Benign and Cancer	Benign 3	Benign 3	Mudpit_GPM00300000043	Isoform 1 of Fibrinogen alpha chain	IPI00021885,IPI00029717	ipi.HUMAN.v3.71-random.fasta	94973.4	1	161	198	367	0.0167	0.405	TRUE	B6_fr1_12_01.1238.1238.2.dta	PGSTGTWNPGSSE	R	R	0.944	2.43	2		354	366	TRUE
Benign and Cancer	Benign 3	Benign 3	Mudpit_GPM00300000043	Isoform 1 of Fibrinogen alpha chain	IPI00021885,IPI00029717	ipi.HUMAN.v3.71-random.fasta	94973.4	1	161	198	367	0.0167	0.405	TRUE	B6_fr13_20_01.1149.1149.1.dta	PGSTGTWNPGSSE	R	R	0.95	2.38	2		354	366	TRUE
Benign and Cancer	Benign 3	Benign 3	Mudpit_GPM00300000043	Isoform 1 of Fibrinogen alpha chain	IPI00021885,IPI00029717	ipi.HUMAN.v3.71-random.fasta	94973.4	1	161	198	367	0.0167	0.405	TRUE	B6_fr1_12_01.1287.1287.2.dta	PGSTGTWNPGSSE	R	R	0.95	2.85	2		354	366	TRUE
Benign and Cancer	Benign 3	Benign 3	Mudpit_GPM00300000043	Isoform 1 of Fibrinogen alpha chain	IPI00021885,IPI00029717	ipi.HUMAN.v3.71-random.fasta	94973.4	1	161	198	367	0.0167	0.405	TRUE	B6_fr13_20_01.1186.1186.2.dta	PGSTGTWNPGSSE	R	R	0.95	2.89	2		354	366	TRUE
Benign and Cancer	Benign 3	Benign 3	Mudpit_GPM00300000043	Isoform 1 of Fibrinogen alpha chain	IPI00021885,IPI00029717	ipi.HUMAN.v3.71-random.fasta	94973.4	1	161	198	367	0.0167	0.405	TRUE	B6_fr13_20_01.1135.1135.2.dta	PGSTGTWNPGSSE	R	R	0.95	3.34	2		354	366	TRUE
Benign and Cancer	Benign 3	Benign 3	Mudpit_GPM00300000043	Isoform 1 of Fibrinogen alpha chain	IPI00021885,IPI00029717	ipi.HUMAN.v3.71-random.fasta	94973.4	1	161	198	367	0.0167	0.405	TRUE	B6_fr13_20_01.1193.1193.1.dta	PGSTGTWNPGSSE	R	R	0.95	3.11	2		354	366	TRUE
Benign and Cancer	Benign 3	Benign 3	Mudpit_GPM00300000043	Isoform 1 of Fibrinogen alpha chain	IPI00021885,IPI00029717	ipi.HUMAN.v3.71-random.fasta	94973.4	1	161	198	367	0.0167	0.405	TRUE	B6_fr1_12_01.1298.1298.1.dta	PGSTGTWNPGSSE	R	R	0.95	3.26	2		354	366	TRUE
Benign and Cancer	Benign 3	Benign 3	Mudpit_GPM00300000043	Isoform 1 of Fibrinogen alpha chain	IPI00021885,IPI00029717	ipi.HUMAN.v3.71-random.fasta	94973.4	1	161	198	367	0.0167	0.405	TRUE	B6_fr13_20_01.1234.1234.2.dta	PGSTGTWNPGSSE	R	R	0.95	4.74	2		354	366	TRUE
Benign and Cancer	Benign 3	Benign 3	Mudpit_GPM00300000043	Isoform 1 of Fibrinogen alpha chain	IPI00021885,IPI00029717	ipi.HUMAN.v3.71-random.fasta	94973.4	1	161	198	367	0.0167	0.405	TRUE	B6_fr49_60_01.931.931.2.dta	PGSTGTWNPGSSER	R	G	0.95	2.68	2		354	367	TRUE
Benign and Cancer	Benign 3	Benign 3	Mudpit_GPM00300000043	Isoform 1 of Fibrinogen alpha chain	IPI00021885,IPI00029717	ipi.HUMAN.v3.71-random.fasta	94973.4	1	161	198	367	0.0167	0.405	TRUE	B6_fr39_48_01.1086.1086.2.dta	PGSTGTWNPGSSER	R	G	0.95	3.92	2		354	367	TRUE
Benign and Cancer	Benign 3	Benign 3	Mudpit_GPM00300000043	Isoform 1 of Fibrinogen alpha chain	IPI00021885,IPI00029717	ipi.HUMAN.v3.71-random.fasta	94973.4	1	161	198	367	0.0167	0.405	TRUE	B6_fr27_32_01.1178.1178.2.dta	PGSTGTWNPGSSER	R	G	0.95	4.55	2		354	367	TRUE
Benign and Cancer	Benign 3	Benign 3	Mudpit_GPM00300000043	Isoform 1 of Fibrinogen alpha chain	IPI00021885,IPI00029717	ipi.HUMAN.v3.71-random.fasta	94973.4	1	161	198	367	0.0167	0.405	TRUE	B6_fr27_32_01.1041.1041.2.dta	PGSTGTWNPGSSER	R	G	0.95	5.33	2		354	367	TRUE
Benign and Cancer	Benign 3	Benign 3	Mudpit_GPM00300000043	Isoform 1 of Fibrinogen alpha chain	IPI00021885,IPI00029717	ipi.HUMAN.v3.71-random.fasta	94973.4	1	161	198	367	0.0167	0.405	TRUE	B6_fr27_32_01.1101.1101.2.dta	PGSTGTWNPGSSER	R	G	0.95	6	2		354	367	TRUE
Benign and Cancer	Benign 3	Benign 3	Mudpit_GPM00300000043	Isoform 1 of Fibrinogen alpha chain	IPI00021885,IPI00029717	ipi.HUMAN.v3.71-random.fasta	94973.4	1	161	198	367	0.0167	0.405	TRUE	B6_fr21_26_01.3252.3252.1.dta	PNNPDWGTF	R	E	0.939	1.89	2		405	413	TRUE
Benign and Cancer	Benign 3	Benign 3	Mudpit_GPM00300000043	Isoform 1 of Fibrinogen alpha chain	IPI00021885,IPI00029717	ipi.HUMAN.v3.71-random.fasta	94973.4	1	161	198	367	0.0167	0.405	TRUE	B6_fr13_20_01.3109.3109.2.dta	PNNPDWGTF	R	E	0.95	2.51	2		405	413	TRUE
Benign and Cancer	Benign 3	Benign 3	Mudpit_GPM00300000043	Isoform 1 of Fibrinogen alpha chain	IPI00021885,IPI00029717	ipi.HUMAN.v3.71-random.fasta	94973.4	1	161	198	367	0.0167	0.405	TRUE	B6_fr21_26_01.3253.3253.2.dta	PNNPDWGTF	R	E	0.95	2.68	2		405	413	TRUE
Benign and Cancer	Benign 3	Benign 3	Mudpit_GPM00300000043	Isoform 1 of Fibrinogen alpha chain	IPI00021885,IPI00029717	ipi.HUMAN.v3.71-random.fasta	94973.4	1	161	198	367	0.0167	0.405	TRUE	B6_fr21_26_01.2928.2928.2.dta	PNNPDWGTFEE	R	V	0.908	2.15	2		405	415	TRUE
Benign and Cancer	Benign 3	Benign 3	Mudpit_GPM00300000043	Isoform 1 of Fibrinogen alpha chain	IPI00021885,IPI00029717	ipi.HUMAN.v3.71-random.fasta	94973.4	1	161	198	367	0.0167	0.405	TRUE	B6_fr13_20_01.2830.2830.1.dta	PNNPDWGTFEE	R	V	0.943	1.92	2		405	415	TRUE
Benign and Cancer	Benign 3	Benign 3	Mudpit_GPM00300000043	Isoform 1 of Fibrinogen alpha chain	IPI00021885,IPI00029717	ipi.HUMAN.v3.71-random.fasta	94973.4	1	161	198	367	0.0167	0.405	TRUE	B6_fr21_26_01.2843.2843.1.dta	PNNPDWGTFEE	R	V	0.95	2	2		405	415	TRUE
Benign and Cancer	Benign 3	Benign 3	Mudpit_GPM00300000043	Isoform 1 of Fibrinogen alpha chain	IPI00021885,IPI00029717	ipi.HUMAN.v3.71-random.fasta	94973.4	1	161	198	367	0.0167	0.405	TRUE	B6_fr13_20_01.2751.2751.2.dta	PNNPDWGTFEE	R	V	0.95	3.15	2		405	415	TRUE
Benign and Cancer	Benign 3	Benign 3	Mudpit_GPM00300000043	Isoform 1 of Fibrinogen alpha chain	IPI00021885,IPI00029717	ipi.HUMAN.v3.71-random.fasta	94973.4	1	161	198	367	0.0167	0.405	TRUE	B6_fr21_26_01.2830.2830.2.dta	PNNPDWGTFEE	R	V	0.95	3.2	2		405	415	TRUE
Benign and Cancer	Benign 3	Benign 3	Mudpit_GPM00300000043	Isoform 1 of Fibrinogen alpha chain	IPI00021885,IPI00029717	ipi.HUMAN.v3.71-random.fasta	94973.4	1	161	198	367	0.0167	0.405	TRUE	B6_fr21_26_01.2879.2879.2.dta	PNNPDWGTFEE	R	V	0.95	4.38	2		405	415	TRUE
Benign and Cancer	Benign 3	Benign 3	Mudpit_GPM00300000043	Isoform 1 of Fibrinogen alpha chain	IPI00021885,IPI00029717	ipi.HUMAN.v3.71-random.fasta	94973.4	1	161	198	367	0.0167	0.405	TRUE	B6_fr13_20_01.2803.2803.2.dta	PNNPDWGTFEE	R	V	0.95	4.66	2		405	415	TRUE
Benign and Cancer	Benign 3	Benign 3	Mudpit_GPM00300000043	Isoform 1 of Fibrinogen alpha chain	IPI00021885,IPI00029717	ipi.HUMAN.v3.71-random.fasta	94973.4	1	161	198	367	0.0167	0.405	TRUE	B6_fr13_20_01.3675.3675.1.dta	PNNPDWGTFEEV	R	S	0.95	2.44	2		405	416	TRUE
Benign and Cancer	Benign 3	Benign 3	Mudpit_GPM00300000043	Isoform 1 of Fibrinogen alpha chain	IPI00021885,IPI00029717	ipi.HUMAN.v3.71-random.fasta	94973.4	1	161	198	367	0.0167	0.405	TRUE	B6_fr13_20_01.3711.3711.2.dta	PNNPDWGTFEEV	R	S	0.95	3.7	2		405	416	TRUE
Benign and Cancer	Benign 3	Benign 3	Mudpit_GPM00300000043	Isoform 1 of Fibrinogen alpha chain	IPI00021885,IPI00029717	ipi.HUMAN.v3.71-random.fasta	94973.4	1	161	198	367	0.0167	0.405	TRUE	B6_fr13_20_01.3664.3664.2.dta	PNNPDWGTFEEV	R	S	0.95	3.96	2		405	416	TRUE
Benign and Cancer	Benign 3	Benign 3	Mudpit_GPM00300000043	Isoform 1 of Fibrinogen alpha chain	IPI00021885,IPI00029717	ipi.HUMAN.v3.71-random.fasta	94973.4	1	161	198	367	0.0167	0.405	TRUE	B6_fr13_20_01.3257.3257.2.dta	PNNPDWGTFEEVSG	R	N	0.854	1.89	2		405	418	TRUE
Benign and Cancer	Benign 3	Benign 3	Mudpit_GPM00300000043	Isoform 1 of Fibrinogen alpha chain	IPI00021885,IPI00029717	ipi.HUMAN.v3.71-random.fasta	94973.4	1	161	198	367	0.0167	0.405	TRUE	B6_fr1_12_01.4173.4173.2.dta	PNNPDWGTFEEVSGNVSPGT	R	R	0.95	8.82	2		405	424	TRUE
Benign and Cancer	Benign 3	Benign 3	Mudpit_GPM00300000043	Isoform 1 of Fibrinogen alpha chain	IPI00021885,IPI00029717	ipi.HUMAN.v3.71-random.fasta	94973.4	1	161	198	367	0.0167	0.405	TRUE	B6_fr13_20_01.3569.3569.2.dta	PNNPDWGTFEEVSGNVSPGT	R	R	0.95	9.68	2		405	424	TRUE
Benign and Cancer	Benign 3	Benign 3	Mudpit_GPM00300000043	Isoform 1 of Fibrinogen alpha chain	IPI00021885,IPI00029717	ipi.HUMAN.v3.71-random.fasta	94973.4	1	161	198	367	0.0167	0.405	TRUE	B6_fr13_20_01.3523.3523.2.dta	PNNPDWGTFEEVSGNVSPGT	R	R	0.95	12.9	2		405	424	TRUE
Benign and Cancer	Benign 3	Benign 3	Mudpit_GPM00300000043	Isoform 1 of Fibrinogen alpha chain	IPI00021885,IPI00029717	ipi.HUMAN.v3.71-random.fasta	94973.4	1	161	198	367	0.0167	0.405	TRUE	B6_fr1_12_01.880.880.2.dta	PSSAGSWNSGSSGPGSTGN	N	R	0.95	5.89	2		289	307	TRUE
Benign and Cancer	Benign 3	Benign 3	Mudpit_GPM00300000043	Isoform 1 of Fibrinogen alpha chain	IPI00021885,IPI00029717	ipi.HUMAN.v3.71-random.fasta	94973.4	1	161	198	367	0.0167	0.405	TRUE	B6_fr13_20_01.825.825.2.dta	PSSAGSWNSGSSGPGSTGN	N	R	0.95	9.42	2		289	307	TRUE
Benign and Cancer	Benign 3	Benign 3	Mudpit_GPM00300000043	Isoform 1 of Fibrinogen alpha chain	IPI00021885,IPI00029717	ipi.HUMAN.v3.71-random.fasta	94973.4	1	161	198	367	0.0167	0.405	TRUE	B6_fr27_32_01.880.880.2.dta	PSSAGSWNSGSSGPGSTGNR	N	N	0.95	8.57	2		289	308	TRUE
Benign and Cancer	Benign 3	Benign 3	Mudpit_GPM00300000043	Isoform 1 of Fibrinogen alpha chain	IPI00021885,IPI00029717	ipi.HUMAN.v3.71-random.fasta	94973.4	1	161	198	367	0.0167	0.405	TRUE	B6_fr27_32_01.1678.1678.2.dta	QFTSSTSYNRGDSTFES	K	K	0.95	5.4	2		582	598	TRUE
Benign and Cancer	Benign 3	Benign 3	Mudpit_GPM00300000043	Isoform 1 of Fibrinogen alpha chain	IPI00021885,IPI00029717	ipi.HUMAN.v3.71-random.fasta	94973.4	1	161	198	367	0.0167	0.405	TRUE	B6_fr21_26_01.2346.2346.2.dta	qLQKVPPEWK	S	A	0.938	2.38	2	n-term: Pyro-cmC (-17.03)	240	249	TRUE
Benign and Cancer	Benign 3	Benign 3	Mudpit_GPM00300000043	Isoform 1 of Fibrinogen alpha chain	IPI00021885,IPI00029717	ipi.HUMAN.v3.71-random.fasta	94973.4	1	161	198	367	0.0167	0.405	TRUE	B6_fr1_12_01.1648.1648.2.dta	qNPGSPRPGSTGTWNPGSSE	N	R	0.95	7.68	2	n-term: Pyro-cmC (-17.03)	347	366	TRUE
Benign and Cancer	Benign 3	Benign 3	Mudpit_GPM00300000043	Isoform 1 of Fibrinogen alpha chain	IPI00021885,IPI00029717	ipi.HUMAN.v3.71-random.fasta	94973.4	1	161	198	367	0.0167	0.405	TRUE	B6_fr13_20_01.1502.1502.2.dta	qNPGSPRPGSTGTWNPGSSE	N	R	0.95	9.26	2	n-term: Pyro-cmC (-17.03)	347	366	TRUE
Benign and Cancer	Benign 3	Benign 3	Mudpit_GPM00300000043	Isoform 1 of Fibrinogen alpha chain	IPI00021885,IPI00029717	ipi.HUMAN.v3.71-random.fasta	94973.4	1	161	198	367	0.0167	0.405	TRUE	B6_fr27_32_01.1512.1512.2.dta	qNPGSPRPGSTGTWNPGSSER	N	G	0.908	2.15	2	n-term: Pyro-cmC (-17.03)	347	367	TRUE
Benign and Cancer	Benign 3	Benign 3	Mudpit_GPM00300000043	Isoform 1 of Fibrinogen alpha chain	IPI00021885,IPI00029717	ipi.HUMAN.v3.71-random.fasta	94973.4	1	161	198	367	0.0167	0.405	TRUE	B6_fr39_48_01.2538.2538.2.dta	RHPDEAAFFDTA	H	S	0.893	2.07	2		512	523	TRUE
Benign and Cancer	Benign 3	Benign 3	Mudpit_GPM00300000043	Isoform 1 of Fibrinogen alpha chain	IPI00021885,IPI00029717	ipi.HUMAN.v3.71-random.fasta	94973.4	1	161	198	367	0.0167	0.405	TRUE	B6_fr39_48_01.2356.2356.2.dta	RHPDEAAFFDTASTG	H	K	0.95	5.8	2		512	526	TRUE
Benign and Cancer	Benign 3	Benign 3	Mudpit_GPM00300000043	Isoform 1 of Fibrinogen alpha chain	IPI00021885,IPI00029717	ipi.HUMAN.v3.71-random.fasta	94973.4	1	161	198	367	0.0167	0.405	TRUE	B6_fr39_48_01.2402.2402.2.dta	RHPDEAAFFDTASTG	H	K	0.95	6.49	2		512	526	TRUE
Benign and Cancer	Benign 3	Benign 3	Mudpit_GPM00300000043	Isoform 1 of Fibrinogen alpha chain	IPI00021885,IPI00029717	ipi.HUMAN.v3.71-random.fasta	94973.4	1	161	198	367	0.0167	0.405	TRUE	B6_fr39_48_01.1901.1901.3.dta	RHPDEAAFFDTASTGK	H	T	0.95	5.41	2		512	527	TRUE
Benign and Cancer	Benign 3	Benign 3	Mudpit_GPM00300000043	Isoform 1 of Fibrinogen alpha chain	IPI00021885,IPI00029717	ipi.HUMAN.v3.71-random.fasta	94973.4	1	161	198	367	0.0167	0.405	TRUE	B6_fr27_32_01.1006.1006.2.dta	SAGHWTSESSVSGSTGQ	G	W	0.95	8.96	2		369	385	TRUE
Benign and Cancer	Benign 3	Benign 3	Mudpit_GPM00300000043	Isoform 1 of Fibrinogen alpha chain	IPI00021885,IPI00029717	ipi.HUMAN.v3.71-random.fasta	94973.4	1	161	198	367	0.0167	0.405	TRUE	B6_fr13_20_01.821.821.2.dta	SAGSWNSGSSGPGSTG	S	N	0.95	3.08	2		291	306	TRUE
Benign and Cancer	Benign 3	Benign 3	Mudpit_GPM00300000043	Isoform 1 of Fibrinogen alpha chain	IPI00021885,IPI00029717	ipi.HUMAN.v3.71-random.fasta	94973.4	1	161	198	367	0.0167	0.405	TRUE	B6_fr27_32_01.839.839.2.dta	SAGSWNSGSSGPGSTGNR	S	N	0.95	5.41	2		291	308	TRUE
Benign and Cancer	Benign 3	Benign 3	Mudpit_GPM00300000043	Isoform 1 of Fibrinogen alpha chain	IPI00021885,IPI00029717	ipi.HUMAN.v3.71-random.fasta	94973.4	1	161	198	367	0.0167	0.405	TRUE	B6_fr27_32_01.869.869.2.dta	SESGSFRPDSPGSGN	H	A	0.95	2.7	2		388	402	TRUE
Benign and Cancer	Benign 3	Benign 3	Mudpit_GPM00300000043	Isoform 1 of Fibrinogen alpha chain	IPI00021885,IPI00029717	ipi.HUMAN.v3.71-random.fasta	94973.4	1	161	198	367	0.0167	0.405	TRUE	B6_fr27_32_01.953.953.2.dta	SESGSFRPDSPGSGNA	H	R	0.95	6.3	2		388	403	TRUE
Benign and Cancer	Benign 3	Benign 3	Mudpit_GPM00300000043	Isoform 1 of Fibrinogen alpha chain	IPI00021885,IPI00029717	ipi.HUMAN.v3.71-random.fasta	94973.4	1	161	198	367	0.0167	0.405	TRUE	B6_fr33_38_01.797.797.3.dta	SESGSFRPDSPGSGNARPN	H	N	0.95	3.8	2		388	406	TRUE
Benign and Cancer	Benign 3	Benign 3	Mudpit_GPM00300000043	Isoform 1 of Fibrinogen alpha chain	IPI00021885,IPI00029717	ipi.HUMAN.v3.71-random.fasta	94973.4	1	161	198	367	0.0167	0.405	TRUE	B6_fr33_38_01.780.780.3.dta	SESGSFRPDSPGSGNARPNN	H	P	0.95	5.19	2		388	407	TRUE
Benign and Cancer	Benign 3	Benign 3	Mudpit_GPM00300000043	Isoform 1 of Fibrinogen alpha chain	IPI00021885,IPI00029717	ipi.HUMAN.v3.71-random.fasta	94973.4	1	161	198	367	0.0167	0.405	TRUE	B6_fr33_38_01.1726.1726.3.dta	SESGSFRPDSPGSGNARPNNPDWGT	H	F	0.95	2.29	2		388	412	TRUE
Benign and Cancer	Benign 3	Benign 3	Mudpit_GPM00300000043	Isoform 1 of Fibrinogen alpha chain	IPI00021885,IPI00029717	ipi.HUMAN.v3.71-random.fasta	94973.4	1	161	198	367	0.0167	0.405	TRUE	B6_fr27_32_01.1005.1005.2.dta	SESSVSGSTGQWH	T	S	0.95	4.34	2		375	387	TRUE
Benign and Cancer	Benign 3	Benign 3	Mudpit_GPM00300000043	Isoform 1 of Fibrinogen alpha chain	IPI00021885,IPI00029717	ipi.HUMAN.v3.71-random.fasta	94973.4	1	161	198	367	0.0167	0.405	TRUE	B6_fr27_32_01.2256.2256.2.dta	SESSVSGSTGQWHSESGSF	T	R	0.95	4.57	2		375	393	TRUE
Benign and Cancer	Benign 3	Benign 3	Mudpit_GPM00300000043	Isoform 1 of Fibrinogen alpha chain	IPI00021885,IPI00029717	ipi.HUMAN.v3.71-random.fasta	94973.4	1	161	198	367	0.0167	0.405	TRUE	B6_fr13_20_01.2798.2798.1.dta	SGEGDFLAEGGGV	D	R	0.95	2.42	2		22	34	TRUE
Benign and Cancer	Benign 3	Benign 3	Mudpit_GPM00300000043	Isoform 1 of Fibrinogen alpha chain	IPI00021885,IPI00029717	ipi.HUMAN.v3.71-random.fasta	94973.4	1	161	198	367	0.0167	0.405	TRUE	B6_fr1_12_01.3262.3262.1.dta	SGEGDFLAEGGGV	D	R	0.95	2.85	2		22	34	TRUE
Benign and Cancer	Benign 3	Benign 3	Mudpit_GPM00300000043	Isoform 1 of Fibrinogen alpha chain	IPI00021885,IPI00029717	ipi.HUMAN.v3.71-random.fasta	94973.4	1	161	198	367	0.0167	0.405	TRUE	B6_fr27_32_01.2408.2408.2.dta	SGEGDFLAEGGGVR	D	G	0.95	6.64	2		22	35	TRUE
Benign and Cancer	Benign 3	Benign 3	Mudpit_GPM00300000043	Isoform 1 of Fibrinogen alpha chain	IPI00021885,IPI00029717	ipi.HUMAN.v3.71-random.fasta	94973.4	1	161	198	367	0.0167	0.405	TRUE	B6_fr21_26_01.2100.2100.2.dta	SGEGDFLAEGGGVR	D	G	0.95	6.77	2		22	35	TRUE
Benign and Cancer	Benign 3	Benign 3	Mudpit_GPM00300000043	Isoform 1 of Fibrinogen alpha chain	IPI00021885,IPI00029717	ipi.HUMAN.v3.71-random.fasta	94973.4	1	161	198	367	0.0167	0.405	TRUE	B6_fr27_32_01.2462.2462.2.dta	SGEGDFLAEGGGVR	D	G	0.95	7.08	2		22	35	TRUE
Benign and Cancer	Benign 3	Benign 3	Mudpit_GPM00300000043	Isoform 1 of Fibrinogen alpha chain	IPI00021885,IPI00029717	ipi.HUMAN.v3.71-random.fasta	94973.4	1	161	198	367	0.0167	0.405	TRUE	B6_fr27_32_01.856.856.2.dta	SGSFRPDSPGSGNA	E	R	0.95	2.85	2		390	403	TRUE
Benign and Cancer	Benign 3	Benign 3	Mudpit_GPM00300000043	Isoform 1 of Fibrinogen alpha chain	IPI00021885,IPI00029717	ipi.HUMAN.v3.71-random.fasta	94973.4	1	161	198	367	0.0167	0.405	TRUE	B6_fr33_38_01.770.770.3.dta	SGSFRPDSPGSGNARPN	E	N	0.95	4.27	2		390	406	TRUE
Benign and Cancer	Benign 3	Benign 3	Mudpit_GPM00300000043	Isoform 1 of Fibrinogen alpha chain	IPI00021885,IPI00029717	ipi.HUMAN.v3.71-random.fasta	94973.4	1	161	198	367	0.0167	0.405	TRUE	B6_fr33_38_01.729.729.3.dta	SGSFRPDSPGSGNARPNN	E	P	0.95	5.49	2		390	407	TRUE
Benign and Cancer	Benign 3	Benign 3	Mudpit_GPM00300000043	Isoform 1 of Fibrinogen alpha chain	IPI00021885,IPI00029717	ipi.HUMAN.v3.71-random.fasta	94973.4	1	161	198	367	0.0167	0.405	TRUE	B6_fr33_38_01.1660.1660.3.dta	SGSFRPDSPGSGNARPNNPDWGT	E	F	0.95	2.34	2		390	412	TRUE
Benign and Cancer	Benign 3	Benign 3	Mudpit_GPM00300000043	Isoform 1 of Fibrinogen alpha chain	IPI00021885,IPI00029717	ipi.HUMAN.v3.71-random.fasta	94973.4	1	161	198	367	0.0167	0.405	TRUE	B6_fr27_32_01.1384.1384.2.dta	SGSSGPGSTGNRNPGSSGTGGTATW	N	K	0.95	7.05	2		297	321	TRUE
Benign and Cancer	Benign 3	Benign 3	Mudpit_GPM00300000043	Isoform 1 of Fibrinogen alpha chain	IPI00021885,IPI00029717	ipi.HUMAN.v3.71-random.fasta	94973.4	1	161	198	367	0.0167	0.405	TRUE	B6_fr21_26_01.1196.1196.2.dta	SGSSGTGSTGNQNPGSPRPGSTGTWNPGSSE	N	R	0.95	3.18	2		336	366	TRUE
Benign and Cancer	Benign 3	Benign 3	Mudpit_GPM00300000043	Isoform 1 of Fibrinogen alpha chain	IPI00021885,IPI00029717	ipi.HUMAN.v3.71-random.fasta	94973.4	1	161	198	367	0.0167	0.405	TRUE	B6_fr27_32_01.1408.1408.3.dta	SGSSGTGSTGNQNPGSPRPGSTGTWNPGSSE	N	R	0.95	5.48	2		336	366	TRUE
Benign and Cancer	Benign 3	Benign 3	Mudpit_GPM00300000043	Isoform 1 of Fibrinogen alpha chain	IPI00021885,IPI00029717	ipi.HUMAN.v3.71-random.fasta	94973.4	1	161	198	367	0.0167	0.405	TRUE	B6_fr21_26_01.1188.1188.3.dta	SGSSGTGSTGNQNPGSPRPGSTGTWNPGSSE	N	R	0.95	6.51	2		336	366	TRUE
Benign and Cancer	Benign 3	Benign 3	Mudpit_GPM00300000043	Isoform 1 of Fibrinogen alpha chain	IPI00021885,IPI00029717	ipi.HUMAN.v3.71-random.fasta	94973.4	1	161	198	367	0.0167	0.405	TRUE	B6_fr27_32_01.1806.1806.2.dta	SGSTGQWHSESGSF	V	R	0.95	4.85	2		380	393	TRUE
Benign and Cancer	Benign 3	Benign 3	Mudpit_GPM00300000043	Isoform 1 of Fibrinogen alpha chain	IPI00021885,IPI00029717	ipi.HUMAN.v3.71-random.fasta	94973.4	1	161	198	367	0.0167	0.405	TRUE	B6_fr39_48_01.1619.1619.2.dta	SHHPGIAEFPS	S	R	0.838	1.82	2		562	572	TRUE
Benign and Cancer	Benign 3	Benign 3	Mudpit_GPM00300000043	Isoform 1 of Fibrinogen alpha chain	IPI00021885,IPI00029717	ipi.HUMAN.v3.71-random.fasta	94973.4	1	161	198	367	0.0167	0.405	TRUE	B6_fr39_48_01.1669.1669.2.dta	SHHPGIAEFPS	S	R	0.95	3.33	2		562	572	TRUE
Benign and Cancer	Benign 3	Benign 3	Mudpit_GPM00300000043	Isoform 1 of Fibrinogen alpha chain	IPI00021885,IPI00029717	ipi.HUMAN.v3.71-random.fasta	94973.4	1	161	198	367	0.0167	0.405	TRUE	B6_fr1_12_01.875.875.2.dta	SSAGSWNSGSSGPGSTG	P	N	0.95	6	2		290	306	TRUE
Benign and Cancer	Benign 3	Benign 3	Mudpit_GPM00300000043	Isoform 1 of Fibrinogen alpha chain	IPI00021885,IPI00029717	ipi.HUMAN.v3.71-random.fasta	94973.4	1	161	198	367	0.0167	0.405	TRUE	B6_fr13_20_01.831.831.2.dta	SSAGSWNSGSSGPGSTG	P	N	0.95	6.07	2		290	306	TRUE
Benign and Cancer	Benign 3	Benign 3	Mudpit_GPM00300000043	Isoform 1 of Fibrinogen alpha chain	IPI00021885,IPI00029717	ipi.HUMAN.v3.71-random.fasta	94973.4	1	161	198	367	0.0167	0.405	TRUE	B6_fr13_20_01.782.782.2.dta	SSAGSWNSGSSGPGSTGN	P	R	0.95	8.74	2		290	307	TRUE
Benign and Cancer	Benign 3	Benign 3	Mudpit_GPM00300000043	Isoform 1 of Fibrinogen alpha chain	IPI00021885,IPI00029717	ipi.HUMAN.v3.71-random.fasta	94973.4	1	161	198	367	0.0167	0.405	TRUE	B6_fr1_12_01.826.826.2.dta	SSAGSWNSGSSGPGSTGN	P	R	0.95	11	2		290	307	TRUE
Benign and Cancer	Benign 3	Benign 3	Mudpit_GPM00300000043	Isoform 1 of Fibrinogen alpha chain	IPI00021885,IPI00029717	ipi.HUMAN.v3.71-random.fasta	94973.4	1	161	198	367	0.0167	0.405	TRUE	B6_fr27_32_01.842.842.2.dta	SSAGSWNSGSSGPGSTGNR	P	N	0.95	6.77	2		290	308	TRUE
Benign and Cancer	Benign 3	Benign 3	Mudpit_GPM00300000043	Isoform 1 of Fibrinogen alpha chain	IPI00021885,IPI00029717	ipi.HUMAN.v3.71-random.fasta	94973.4	1	161	198	367	0.0167	0.405	TRUE	B6_fr27_32_01.830.830.2.dta	SSAGSWNSGSSGPGSTGNRN	P	P	0.95	3.35	2		290	309	TRUE
Benign and Cancer	Benign 3	Benign 3	Mudpit_GPM00300000043	Isoform 1 of Fibrinogen alpha chain	IPI00021885,IPI00029717	ipi.HUMAN.v3.71-random.fasta	94973.4	1	161	198	367	0.0167	0.405	TRUE	B6_fr39_48_01.1667.1667.2.dta	SSHHPGIAEFPS	S	R	0.838	1.82	2		561	572	TRUE
Benign and Cancer	Benign 3	Benign 3	Mudpit_GPM00300000043	Isoform 1 of Fibrinogen alpha chain	IPI00021885,IPI00029717	ipi.HUMAN.v3.71-random.fasta	94973.4	1	161	198	367	0.0167	0.405	TRUE	B6_fr39_48_01.1616.1616.2.dta	SSHHPGIAEFPS	S	R	0.863	1.92	2		561	572	TRUE
Benign and Cancer	Benign 3	Benign 3	Mudpit_GPM00300000043	Isoform 1 of Fibrinogen alpha chain	IPI00021885,IPI00029717	ipi.HUMAN.v3.71-random.fasta	94973.4	1	161	198	367	0.0167	0.405	TRUE	B6_fr39_48_01.1167.1167.3.dta	SSHHPGIAEFPSRG	S	K	0.95	2.32	2		561	574	TRUE
Benign and Cancer	Benign 3	Benign 3	Mudpit_GPM00300000043	Isoform 1 of Fibrinogen alpha chain	IPI00021885,IPI00029717	ipi.HUMAN.v3.71-random.fasta	94973.4	1	161	198	367	0.0167	0.405	TRUE	B6_fr39_48_01.1194.1194.2.dta	SSHHPGIAEFPSRG	S	K	0.95	3.02	2		561	574	TRUE
Benign and Cancer	Benign 3	Benign 3	Mudpit_GPM00300000043	Isoform 1 of Fibrinogen alpha chain	IPI00021885,IPI00029717	ipi.HUMAN.v3.71-random.fasta	94973.4	1	161	198	367	0.0167	0.405	TRUE	B6_fr49_60_01.978.978.3.dta	SSHHPGIAEFPSRG	S	K	0.95	2.89	2		561	574	TRUE
Benign and Cancer	Benign 3	Benign 3	Mudpit_GPM00300000043	Isoform 1 of Fibrinogen alpha chain	IPI00021885,IPI00029717	ipi.HUMAN.v3.71-random.fasta	94973.4	1	161	198	367	0.0167	0.405	TRUE	B6_fr39_48_01.1119.1119.2.dta	SSHHPGIAEFPSRG	S	K	0.95	4.2	2		561	574	TRUE
Benign and Cancer	Benign 3	Benign 3	Mudpit_GPM00300000043	Isoform 1 of Fibrinogen alpha chain	IPI00021885,IPI00029717	ipi.HUMAN.v3.71-random.fasta	94973.4	1	161	198	367	0.0167	0.405	TRUE	B6_fr39_48_01.1172.1172.3.dta	SSSHHPGIAEFPSRG	E	K	0.95	2.41	2		560	574	TRUE
Benign and Cancer	Benign 3	Benign 3	Mudpit_GPM00300000043	Isoform 1 of Fibrinogen alpha chain	IPI00021885,IPI00029717	ipi.HUMAN.v3.71-random.fasta	94973.4	1	161	198	367	0.0167	0.405	TRUE	B6_fr27_32_01.2123.2123.2.dta	SSVSGSTGQWHSESGSF	E	R	0.95	4.8	2		377	393	TRUE
Benign and Cancer	Benign 3	Benign 3	Mudpit_GPM00300000043	Isoform 1 of Fibrinogen alpha chain	IPI00021885,IPI00029717	ipi.HUMAN.v3.71-random.fasta	94973.4	1	161	198	367	0.0167	0.405	TRUE	B6_fr27_32_01.2066.2066.2.dta	SSVSGSTGQWHSESGSF	E	R	0.95	5.92	2		377	393	TRUE
Benign and Cancer	Benign 3	Benign 3	Mudpit_GPM00300000043	Isoform 1 of Fibrinogen alpha chain	IPI00021885,IPI00029717	ipi.HUMAN.v3.71-random.fasta	94973.4	1	161	198	367	0.0167	0.405	TRUE	B6_fr33_38_01.1619.1619.3.dta	SSVSGSTGQWHSESGSFRPDSPGSGNA	E	R	0.95	2.48	2		377	403	TRUE
Benign and Cancer	Benign 3	Benign 3	Mudpit_GPM00300000043	Isoform 1 of Fibrinogen alpha chain	IPI00021885,IPI00029717	ipi.HUMAN.v3.71-random.fasta	94973.4	1	161	198	367	0.0167	0.405	TRUE	B6_fr27_32_01.1704.1704.2.dta	STGQWHSESGSF	G	R	0.95	6.11	2		382	393	TRUE
Benign and Cancer	Benign 3	Benign 3	Mudpit_GPM00300000043	Isoform 1 of Fibrinogen alpha chain	IPI00021885,IPI00029717	ipi.HUMAN.v3.71-random.fasta	94973.4	1	161	198	367	0.0167	0.405	TRUE	B6_fr33_38_01.1344.1344.3.dta	STGQWHSESGSFRPDSPGSGNA	G	R	0.908	1.85	2		382	403	TRUE
Benign and Cancer	Benign 3	Benign 3	Mudpit_GPM00300000043	Isoform 1 of Fibrinogen alpha chain	IPI00021885,IPI00029717	ipi.HUMAN.v3.71-random.fasta	94973.4	1	161	198	367	0.0167	0.405	TRUE	B6_fr39_48_01.1367.1367.3.dta	STGQWHSESGSFRPDSPGSGNA	G	R	0.936	2.02	2		382	403	TRUE
Benign and Cancer	Benign 3	Benign 3	Mudpit_GPM00300000043	Isoform 1 of Fibrinogen alpha chain	IPI00021885,IPI00029717	ipi.HUMAN.v3.71-random.fasta	94973.4	1	161	198	367	0.0167	0.405	TRUE	B6_fr33_38_01.1388.1388.2.dta	STGQWHSESGSFRPDSPGSGNA	G	R	0.95	9.22	2		382	403	TRUE
Benign and Cancer	Benign 3	Benign 3	Mudpit_GPM00300000043	Isoform 1 of Fibrinogen alpha chain	IPI00021885,IPI00029717	ipi.HUMAN.v3.71-random.fasta	94973.4	1	161	198	367	0.0167	0.405	TRUE	B6_fr27_32_01.850.850.2.dta	STGSWNSGSSGTGSTGNQNPGSPR	G	P	0.95	12.5	2		330	353	TRUE
Benign and Cancer	Benign 3	Benign 3	Mudpit_GPM00300000043	Isoform 1 of Fibrinogen alpha chain	IPI00021885,IPI00029717	ipi.HUMAN.v3.71-random.fasta	94973.4	1	161	198	367	0.0167	0.405	TRUE	B6_fr1_12_01.644.644.2.dta	STSYGTGSETESPR	G	N	0.95	2.82	2		274	287	TRUE
Benign and Cancer	Benign 3	Benign 3	Mudpit_GPM00300000043	Isoform 1 of Fibrinogen alpha chain	IPI00021885,IPI00029717	ipi.HUMAN.v3.71-random.fasta	94973.4	1	161	198	367	0.0167	0.405	TRUE	B6_fr33_38_01.700.700.2.dta	STSYGTGSETESPR	G	N	0.95	3.89	2		274	287	TRUE
Benign and Cancer	Benign 3	Benign 3	Mudpit_GPM00300000043	Isoform 1 of Fibrinogen alpha chain	IPI00021885,IPI00029717	ipi.HUMAN.v3.71-random.fasta	94973.4	1	161	198	367	0.0167	0.405	TRUE	B6_fr39_48_01.688.688.2.dta	STSYGTGSETESPR	G	N	0.95	4.02	2		274	287	TRUE
Benign and Cancer	Benign 3	Benign 3	Mudpit_GPM00300000043	Isoform 1 of Fibrinogen alpha chain	IPI00021885,IPI00029717	ipi.HUMAN.v3.71-random.fasta	94973.4	1	161	198	367	0.0167	0.405	TRUE	B6_fr27_32_01.734.734.2.dta	STSYGTGSETESPR	G	N	0.95	4.68	2		274	287	TRUE
Benign and Cancer	Benign 3	Benign 3	Mudpit_GPM00300000043	Isoform 1 of Fibrinogen alpha chain	IPI00021885,IPI00029717	ipi.HUMAN.v3.71-random.fasta	94973.4	1	161	198	367	0.0167	0.405	TRUE	B6_fr21_26_01.604.604.2.dta	STSYGTGSETESPR	G	N	0.95	6.27	2		274	287	TRUE
Benign and Cancer	Benign 3	Benign 3	Mudpit_GPM00300000043	Isoform 1 of Fibrinogen alpha chain	IPI00021885,IPI00029717	ipi.HUMAN.v3.71-random.fasta	94973.4	1	161	198	367	0.0167	0.405	TRUE	B6_fr27_32_01.787.787.2.dta	STSYGTGSETESPRNPSSAG	G	S	0.95	6.26	2		274	293	TRUE
Benign and Cancer	Benign 3	Benign 3	Mudpit_GPM00300000043	Isoform 1 of Fibrinogen alpha chain	IPI00021885,IPI00029717	ipi.HUMAN.v3.71-random.fasta	94973.4	1	161	198	367	0.0167	0.405	TRUE	B6_fr27_32_01.2038.2038.2.dta	SVSGSTGQWHSESGSF	S	R	0.95	5.8	2		378	393	TRUE
Benign and Cancer	Benign 3	Benign 3	Mudpit_GPM00300000043	Isoform 1 of Fibrinogen alpha chain	IPI00021885,IPI00029717	ipi.HUMAN.v3.71-random.fasta	94973.4	1	161	198	367	0.0167	0.405	TRUE	B6_fr27_32_01.2096.2096.2.dta	SVSGSTGQWHSESGSF	S	R	0.95	9.8	2		378	393	TRUE
Benign and Cancer	Benign 3	Benign 3	Mudpit_GPM00300000043	Isoform 1 of Fibrinogen alpha chain	IPI00021885,IPI00029717	ipi.HUMAN.v3.71-random.fasta	94973.4	1	161	198	367	0.0167	0.405	TRUE	B6_fr33_38_01.1618.1618.3.dta	SVSGSTGQWHSESGSFRPDSPGSGNA	S	R	0.95	3.8	2		378	403	TRUE
Benign and Cancer	Benign 3	Benign 3	Mudpit_GPM00300000043	Isoform 1 of Fibrinogen alpha chain	IPI00021885,IPI00029717	ipi.HUMAN.v3.71-random.fasta	94973.4	1	161	198	367	0.0167	0.405	TRUE	B6_fr13_20_01.767.767.2.dta	SWNSGSSGPGSTG	G	N	0.95	3.8	2		294	306	TRUE
Benign and Cancer	Benign 3	Benign 3	Mudpit_GPM00300000043	Isoform 1 of Fibrinogen alpha chain	IPI00021885,IPI00029717	ipi.HUMAN.v3.71-random.fasta	94973.4	1	161	198	367	0.0167	0.405	TRUE	B6_fr13_20_01.729.729.2.dta	SWNSGSSGPGSTGN	G	R	0.95	6.25	2		294	307	TRUE
Benign and Cancer	Benign 3	Benign 3	Mudpit_GPM00300000043	Isoform 1 of Fibrinogen alpha chain	IPI00021885,IPI00029717	ipi.HUMAN.v3.71-random.fasta	94973.4	1	161	198	367	0.0167	0.405	TRUE	B6_fr27_32_01.669.669.2.dta	SYGTGSETESPR	T	N	0.95	5.43	2		276	287	TRUE
Benign and Cancer	Benign 3	Benign 3	Mudpit_GPM00300000043	Isoform 1 of Fibrinogen alpha chain	IPI00021885,IPI00029717	ipi.HUMAN.v3.71-random.fasta	94973.4	1	161	198	367	0.0167	0.405	TRUE	B6_fr13_20_01.3958.3958.1.dta	TLSGIGTLDGF	G	R	0.95	3.44	2		499	509	TRUE
Benign and Cancer	Benign 3	Benign 3	Mudpit_GPM00300000043	Isoform 1 of Fibrinogen alpha chain	IPI00021885,IPI00029717	ipi.HUMAN.v3.71-random.fasta	94973.4	1	161	198	367	0.0167	0.405	TRUE	B6_fr27_32_01.2260.2260.2.dta	TSESSVSGSTGQWHSESGSF	W	R	0.95	5.46	2		374	393	TRUE
Benign and Cancer	Benign 3	Benign 3	Mudpit_GPM00300000043	Isoform 1 of Fibrinogen alpha chain	IPI00021885,IPI00029717	ipi.HUMAN.v3.71-random.fasta	94973.4	1	161	198	367	0.0167	0.405	TRUE	B6_fr21_26_01.610.610.2.dta	TSYGTGSETESPR	S	N	0.95	3.3	2		275	287	TRUE
Benign and Cancer	Benign 3	Benign 3	Mudpit_GPM00300000043	Isoform 1 of Fibrinogen alpha chain	IPI00021885,IPI00029717	ipi.HUMAN.v3.71-random.fasta	94973.4	1	161	198	367	0.0167	0.405	TRUE	B6_fr27_32_01.681.681.2.dta	TSYGTGSETESPR	S	N	0.95	4.96	2		275	287	TRUE
Benign and Cancer	Benign 3	Benign 3	Mudpit_GPM00300000043	Isoform 1 of Fibrinogen alpha chain	IPI00021885,IPI00029717	ipi.HUMAN.v3.71-random.fasta	94973.4	1	161	198	367	0.0167	0.405	TRUE	B6_fr33_38_01.1159.1159.3.dta	TVIGPDGHKEVTKEVVTSED	K	G	0.914	1.89	2		468	487	TRUE
Benign and Cancer	Benign 3	Benign 3	Mudpit_GPM00300000043	Isoform 1 of Fibrinogen alpha chain	IPI00021885,IPI00029717	ipi.HUMAN.v3.71-random.fasta	94973.4	1	161	198	367	0.0167	0.405	TRUE	B6_fr13_20_01.3773.3773.1.dta	VPDLVPGNF	P	K	0.95	2.24	2		229	237	TRUE
Benign and Cancer	Benign 3	Benign 3	Mudpit_GPM00300000043	Isoform 1 of Fibrinogen alpha chain	IPI00021885,IPI00029717	ipi.HUMAN.v3.71-random.fasta	94973.4	1	161	198	367	0.0167	0.405	TRUE	B6_fr1_12_01.4490.4490.1.dta	VPDLVPGNF	P	K	0.95	2.48	2		229	237	TRUE
Benign and Cancer	Benign 3	Benign 3	Mudpit_GPM00300000043	Isoform 1 of Fibrinogen alpha chain	IPI00021885,IPI00029717	ipi.HUMAN.v3.71-random.fasta	94973.4	1	161	198	367	0.0167	0.405	TRUE	B6_fr1_12_01.4545.4545.1.dta	VPDLVPGNF	P	K	0.95	2.77	2		229	237	TRUE
Benign and Cancer	Benign 3	Benign 3	Mudpit_GPM00300000043	Isoform 1 of Fibrinogen alpha chain	IPI00021885,IPI00029717	ipi.HUMAN.v3.71-random.fasta	94973.4	1	161	198	367	0.0167	0.405	TRUE	B6_fr27_32_01.1959.1959.2.dta	VSGSTGQWHSESGSF	S	R	0.95	4.8	2		379	393	TRUE
Benign and Cancer	Benign 3	Benign 3	Mudpit_GPM00300000043	Isoform 1 of Fibrinogen alpha chain	IPI00021885,IPI00029717	ipi.HUMAN.v3.71-random.fasta	94973.4	1	161	198	367	0.0167	0.405	TRUE	B6_fr39_48_01.1212.1212.2.dta	WHSESGSFRPDSPGSGNA	Q	R	0.95	4.74	2		386	403	TRUE
Benign and Cancer	Benign 3	Benign 3	Mudpit_GPM00300000043	Isoform 1 of Fibrinogen alpha chain	IPI00021885,IPI00029717	ipi.HUMAN.v3.71-random.fasta	94973.4	1	161	198	367	0.0167	0.405	TRUE	B6_fr27_32_01.736.736.3.dta	WNSGSSGTGSTGNQNPGSPR	S	P	0.95	6.82	2		334	353	TRUE
Benign and Cancer	Benign 3	Benign 3	Mudpit_GPM00300000043	Isoform 1 of Myopalladin	IPI00645179-R	ipi.HUMAN.v3.71-random.fasta	145258	0.25	1	1	1	4.55e-05	0.0106	TRUE	B6_fr13_20_01.1379.1379.2.dta	NcAVVHTSTPSPNQ	T	L	0.863	1.92	2	c2: Carbamidomethyl (+57.02)	329	342	TRUE
Benign and Cancer	Benign 3	Benign 3	Mudpit_GPM00300000043	Histone H4	IPI00453473	ipi.HUMAN.v3.71-random.fasta	11367.7	0.357	1	1	1	4.55e-05	0.107	TRUE	B6_fr21_26_01.2064.2064.2.dta	DNIQGITKPAI	R	R	0.913	2.18	2		25	35	TRUE
Benign and Cancer	Benign 3	Benign 3	Mudpit_GPM00300000043	FLJ00385 protein (Fragment)	IPI00168728,IPI00418153,IPI00827754,IPI00930684,IPI00939826,IPI00940451,IPI00941837,IPI00942113	ipi.HUMAN.v3.71-random.fasta	56110.1	0.502	1	2	6	0.000273	0.0295	TRUE	B6_fr33_38_01.672.672.3.dta	cPEPKScDTPPPcPR	R	C	0.927	1.96	2	c1: Carbamidomethyl (+57.02), c7: Carbamidomethyl (+57.02), c13: Carbamidomethyl (+57.02)	177	191	TRUE
Benign and Cancer	Benign 3	Benign 3	Mudpit_GPM00300000043	FLJ00385 protein (Fragment)	IPI00168728,IPI00418153,IPI00827754,IPI00930684,IPI00939826,IPI00940451,IPI00941837,IPI00942113	ipi.HUMAN.v3.71-random.fasta	56110.1	0.502	1	2	6	0.000273	0.0295	TRUE	B6_fr33_38_01.672.672.3.dta	cPEPKScDTPPPcPR	R	C	0.927	1.96	2	c1: Carbamidomethyl (+57.02), c7: Carbamidomethyl (+57.02), c13: Carbamidomethyl (+57.02)	177	191	TRUE
Benign and Cancer	Benign 3	Benign 3	Mudpit_GPM00300000043	FLJ00385 protein (Fragment)	IPI00168728,IPI00418153,IPI00827754,IPI00930684,IPI00939826,IPI00940451,IPI00941837,IPI00942113	ipi.HUMAN.v3.71-random.fasta	56110.1	0.502	1	2	6	0.000273	0.0295	TRUE	B6_fr33_38_01.672.672.3.dta	cPEPKScDTPPPcPR	R	C	0.927	1.96	2	c1: Carbamidomethyl (+57.02), c7: Carbamidomethyl (+57.02), c13: Carbamidomethyl (+57.02)	177	191	TRUE
Benign and Cancer	Benign 3	Benign 3	Mudpit_GPM00300000043	FLJ00385 protein (Fragment)	IPI00168728,IPI00418153,IPI00827754,IPI00930684,IPI00939826,IPI00940451,IPI00941837,IPI00942113	ipi.HUMAN.v3.71-random.fasta	56110.1	0.502	1	2	6	0.000273	0.0295	TRUE	B6_fr33_38_01.987.987.2.dta	cPEPKScDTPPPcPR	R	C	0.95	2.96	2	c1: Carbamidomethyl (+57.02), c7: Carbamidomethyl (+57.02), c13: Carbamidomethyl (+57.02), c1: Pyro-cmC (-17.03)	177	191	TRUE
Benign and Cancer	Benign 3	Benign 3	Mudpit_GPM00300000043	FLJ00385 protein (Fragment)	IPI00168728,IPI00418153,IPI00827754,IPI00930684,IPI00939826,IPI00940451,IPI00941837,IPI00942113	ipi.HUMAN.v3.71-random.fasta	56110.1	0.502	1	2	6	0.000273	0.0295	TRUE	B6_fr33_38_01.987.987.2.dta	cPEPKScDTPPPcPR	R	C	0.95	2.96	2	c1: Carbamidomethyl (+57.02), c7: Carbamidomethyl (+57.02), c13: Carbamidomethyl (+57.02), c1: Pyro-cmC (-17.03)	177	191	TRUE
Benign and Cancer	Benign 3	Benign 3	Mudpit_GPM00300000043	FLJ00385 protein (Fragment)	IPI00168728,IPI00418153,IPI00827754,IPI00930684,IPI00939826,IPI00940451,IPI00941837,IPI00942113	ipi.HUMAN.v3.71-random.fasta	56110.1	0.502	1	2	6	0.000273	0.0295	TRUE	B6_fr33_38_01.987.987.2.dta	cPEPKScDTPPPcPR	R	C	0.95	2.96	2	c1: Carbamidomethyl (+57.02), c7: Carbamidomethyl (+57.02), c13: Carbamidomethyl (+57.02), c1: Pyro-cmC (-17.03)	177	191	TRUE
Benign and Cancer	Benign 3	Benign 3	Mudpit_GPM00300000043	Transthyretin	IPI00022432,IPI00855916	ipi.HUMAN.v3.71-random.fasta	15886.9	1	24	31	68	0.00309	0.531	TRUE	B6_fr13_20_01.3522.3522.2.dta	AADDTWEPFASG	K	K	0.887	2.03	2		56	67	TRUE
Benign and Cancer	Benign 3	Benign 3	Mudpit_GPM00300000043	Transthyretin	IPI00022432,IPI00855916	ipi.HUMAN.v3.71-random.fasta	15886.9	1	24	31	68	0.00309	0.531	TRUE	B6_fr27_32_01.4230.4230.2.dta	AADDTWEPFASGK	K	T	0.863	1.92	2		56	68	TRUE
Benign and Cancer	Benign 3	Benign 3	Mudpit_GPM00300000043	Transthyretin	IPI00022432,IPI00855916	ipi.HUMAN.v3.71-random.fasta	15886.9	1	24	31	68	0.00309	0.531	TRUE	B6_fr27_32_01.3370.3370.1.dta	AADDTWEPFASGK	K	T	0.95	3.7	2		56	68	TRUE
Benign and Cancer	Benign 3	Benign 3	Mudpit_GPM00300000043	Transthyretin	IPI00022432,IPI00855916	ipi.HUMAN.v3.71-random.fasta	15886.9	1	24	31	68	0.00309	0.531	TRUE	B6_fr27_32_01.3311.3311.2.dta	AADDTWEPFASGK	K	T	0.95	4.39	2		56	68	TRUE
Benign and Cancer	Benign 3	Benign 3	Mudpit_GPM00300000043	Transthyretin	IPI00022432,IPI00855916	ipi.HUMAN.v3.71-random.fasta	15886.9	1	24	31	68	0.00309	0.531	TRUE	B6_fr39_48_01.3022.3022.2.dta	AADDTWEPFASGK	K	T	0.95	4.59	2		56	68	TRUE
Benign and Cancer	Benign 3	Benign 3	Mudpit_GPM00300000043	Transthyretin	IPI00022432,IPI00855916	ipi.HUMAN.v3.71-random.fasta	15886.9	1	24	31	68	0.00309	0.531	TRUE	B6_fr27_32_01.3473.3473.2.dta	AADDTWEPFASGK	K	T	0.95	4.8	2		56	68	TRUE
Benign and Cancer	Benign 3	Benign 3	Mudpit_GPM00300000043	Transthyretin	IPI00022432,IPI00855916	ipi.HUMAN.v3.71-random.fasta	15886.9	1	24	31	68	0.00309	0.531	TRUE	B6_fr21_26_01.2856.2856.2.dta	AADDTWEPFASGK	K	T	0.95	5.72	2		56	68	TRUE
Benign and Cancer	Benign 3	Benign 3	Mudpit_GPM00300000043	Transthyretin	IPI00022432,IPI00855916	ipi.HUMAN.v3.71-random.fasta	15886.9	1	24	31	68	0.00309	0.531	TRUE	B6_fr21_26_01.2907.2907.2.dta	AADDTWEPFASGK	K	T	0.95	6.21	2		56	68	TRUE
Benign and Cancer	Benign 3	Benign 3	Mudpit_GPM00300000043	Transthyretin	IPI00022432,IPI00855916	ipi.HUMAN.v3.71-random.fasta	15886.9	1	24	31	68	0.00309	0.531	TRUE	B6_fr27_32_01.3366.3366.2.dta	AADDTWEPFASGK	K	T	0.95	6.85	2		56	68	TRUE
Benign and Cancer	Benign 3	Benign 3	Mudpit_GPM00300000043	Transthyretin	IPI00022432,IPI00855916	ipi.HUMAN.v3.71-random.fasta	15886.9	1	24	31	68	0.00309	0.531	TRUE	B6_fr27_32_01.3420.3420.2.dta	AADDTWEPFASGK	K	T	0.95	7.19	2		56	68	TRUE
Benign and Cancer	Benign 3	Benign 3	Mudpit_GPM00300000043	Transthyretin	IPI00022432,IPI00855916	ipi.HUMAN.v3.71-random.fasta	15886.9	1	24	31	68	0.00309	0.531	TRUE	B6_fr27_32_01.3313.3313.1.dta	ADDTWEPFASGK	A	T	0.95	2.15	2		57	68	TRUE
Benign and Cancer	Benign 3	Benign 3	Mudpit_GPM00300000043	Transthyretin	IPI00022432,IPI00855916	ipi.HUMAN.v3.71-random.fasta	15886.9	1	24	31	68	0.00309	0.531	TRUE	B6_fr27_32_01.3283.3283.2.dta	ADDTWEPFASGK	A	T	0.95	2.74	2		57	68	TRUE
Benign and Cancer	Benign 3	Benign 3	Mudpit_GPM00300000043	Transthyretin	IPI00022432,IPI00855916	ipi.HUMAN.v3.71-random.fasta	15886.9	1	24	31	68	0.00309	0.531	TRUE	B6_fr27_32_01.3502.3502.2.dta	ADDTWEPFASGK	A	T	0.95	3.32	2		57	68	TRUE
Benign and Cancer	Benign 3	Benign 3	Mudpit_GPM00300000043	Transthyretin	IPI00022432,IPI00855916	ipi.HUMAN.v3.71-random.fasta	15886.9	1	24	31	68	0.00309	0.531	TRUE	B6_fr39_48_01.3003.3003.2.dta	ADDTWEPFASGK	A	T	0.95	3.89	2		57	68	TRUE
Benign and Cancer	Benign 3	Benign 3	Mudpit_GPM00300000043	Transthyretin	IPI00022432,IPI00855916	ipi.HUMAN.v3.71-random.fasta	15886.9	1	24	31	68	0.00309	0.531	TRUE	B6_fr27_32_01.3440.3440.2.dta	ADDTWEPFASGK	A	T	0.95	4.17	2		57	68	TRUE
Benign and Cancer	Benign 3	Benign 3	Mudpit_GPM00300000043	Transthyretin	IPI00022432,IPI00855916	ipi.HUMAN.v3.71-random.fasta	15886.9	1	24	31	68	0.00309	0.531	TRUE	B6_fr27_32_01.3385.3385.2.dta	ADDTWEPFASGK	A	T	0.95	4.29	2		57	68	TRUE
Benign and Cancer	Benign 3	Benign 3	Mudpit_GPM00300000043	Transthyretin	IPI00022432,IPI00855916	ipi.HUMAN.v3.71-random.fasta	15886.9	1	24	31	68	0.00309	0.531	TRUE	B6_fr21_26_01.2819.2819.2.dta	ADDTWEPFASGK	A	T	0.95	4.48	2		57	68	TRUE
Benign and Cancer	Benign 3	Benign 3	Mudpit_GPM00300000043	Transthyretin	IPI00022432,IPI00855916	ipi.HUMAN.v3.71-random.fasta	15886.9	1	24	31	68	0.00309	0.531	TRUE	B6_fr21_26_01.2869.2869.2.dta	ADDTWEPFASGK	A	T	0.95	4.82	2		57	68	TRUE
Benign and Cancer	Benign 3	Benign 3	Mudpit_GPM00300000043	Transthyretin	IPI00022432,IPI00855916	ipi.HUMAN.v3.71-random.fasta	15886.9	1	24	31	68	0.00309	0.531	TRUE	B6_fr27_32_01.3334.3334.2.dta	ADDTWEPFASGK	A	T	0.95	5.96	2		57	68	TRUE
Benign and Cancer	Benign 3	Benign 3	Mudpit_GPM00300000043	Transthyretin	IPI00022432,IPI00855916	ipi.HUMAN.v3.71-random.fasta	15886.9	1	24	31	68	0.00309	0.531	TRUE	B6_fr27_32_01.3355.3355.1.dta	DDTWEPFASGK	A	T	0.95	2.82	2		58	68	TRUE
Benign and Cancer	Benign 3	Benign 3	Mudpit_GPM00300000043	Transthyretin	IPI00022432,IPI00855916	ipi.HUMAN.v3.71-random.fasta	15886.9	1	24	31	68	0.00309	0.531	TRUE	B6_fr21_26_01.2875.2875.2.dta	DDTWEPFASGK	A	T	0.95	3.8	2		58	68	TRUE
Benign and Cancer	Benign 3	Benign 3	Mudpit_GPM00300000043	Transthyretin	IPI00022432,IPI00855916	ipi.HUMAN.v3.71-random.fasta	15886.9	1	24	31	68	0.00309	0.531	TRUE	B6_fr27_32_01.3332.3332.2.dta	DDTWEPFASGK	A	T	0.95	4.92	2		58	68	TRUE
Benign and Cancer	Benign 3	Benign 3	Mudpit_GPM00300000043	Transthyretin	IPI00022432,IPI00855916	ipi.HUMAN.v3.71-random.fasta	15886.9	1	24	31	68	0.00309	0.531	TRUE	B6_fr27_32_01.3379.3379.2.dta	DDTWEPFASGK	A	T	0.95	6.21	2		58	68	TRUE
Benign and Cancer	Benign 3	Benign 3	Mudpit_GPM00300000043	Transthyretin	IPI00022432,IPI00855916	ipi.HUMAN.v3.71-random.fasta	15886.9	1	24	31	68	0.00309	0.531	TRUE	B6_fr21_26_01.1474.1474.2.dta	GPTGTGESKcPLmV	A	K	0.95	3.23	2	c10: Carbamidomethyl (+57.02), m13: Oxidation (+15.99)	21	34	TRUE
Benign and Cancer	Benign 3	Benign 3	Mudpit_GPM00300000043	Transthyretin	IPI00022432,IPI00855916	ipi.HUMAN.v3.71-random.fasta	15886.9	1	24	31	68	0.00309	0.531	TRUE	B6_fr27_32_01.2335.2335.2.dta	GPTGTGESKcPLMV	A	K	0.95	3.29	2	c10: Carbamidomethyl (+57.02)	21	34	TRUE
Benign and Cancer	Benign 3	Benign 3	Mudpit_GPM00300000043	Transthyretin	IPI00022432,IPI00855916	ipi.HUMAN.v3.71-random.fasta	15886.9	1	24	31	68	0.00309	0.531	TRUE	B6_fr27_32_01.1660.1660.2.dta	GPTGTGESKcPLmV	A	K	0.95	3.66	2	c10: Carbamidomethyl (+57.02), m13: Oxidation (+15.99)	21	34	TRUE
Benign and Cancer	Benign 3	Benign 3	Mudpit_GPM00300000043	Transthyretin	IPI00022432,IPI00855916	ipi.HUMAN.v3.71-random.fasta	15886.9	1	24	31	68	0.00309	0.531	TRUE	B6_fr21_26_01.1523.1523.2.dta	GPTGTGESKcPLmV	A	K	0.95	5.48	2	c10: Carbamidomethyl (+57.02), m13: Oxidation (+15.99)	21	34	TRUE
Benign and Cancer	Benign 3	Benign 3	Mudpit_GPM00300000043	Transthyretin	IPI00022432,IPI00855916	ipi.HUMAN.v3.71-random.fasta	15886.9	1	24	31	68	0.00309	0.531	TRUE	B6_fr33_38_01.1193.1193.2.dta	GPTGTGESKcPLMVK	A	V	0.95	3.8	2	c10: Carbamidomethyl (+57.02)	21	35	TRUE
Benign and Cancer	Benign 3	Benign 3	Mudpit_GPM00300000043	Transthyretin	IPI00022432,IPI00855916	ipi.HUMAN.v3.71-random.fasta	15886.9	1	24	31	68	0.00309	0.531	TRUE	B6_fr21_26_01.2444.2444.2.dta	GSPAINVAVHV	R	F	0.884	2.02	2		42	52	TRUE
Benign and Cancer	Benign 3	Benign 3	Mudpit_GPM00300000043	Transthyretin	IPI00022432,IPI00855916	ipi.HUMAN.v3.71-random.fasta	15886.9	1	24	31	68	0.00309	0.531	TRUE	B6_fr27_32_01.3579.3579.2.dta	KAADDTWEPFASG	R	K	0.928	2.29	2		55	67	TRUE
Benign and Cancer	Benign 3	Benign 3	Mudpit_GPM00300000043	Transthyretin	IPI00022432,IPI00855916	ipi.HUMAN.v3.71-random.fasta	15886.9	1	24	31	68	0.00309	0.531	TRUE	B6_fr27_32_01.3576.3576.1.dta	KAADDTWEPFASG	R	K	0.95	4.72	2		55	67	TRUE
Benign and Cancer	Benign 3	Benign 3	Mudpit_GPM00300000043	Transthyretin	IPI00022432,IPI00855916	ipi.HUMAN.v3.71-random.fasta	15886.9	1	24	31	68	0.00309	0.531	TRUE	B6_fr33_38_01.2701.2701.2.dta	KAADDTWEPFASGK	R	T	0.95	4.59	2		55	68	TRUE
Benign and Cancer	Benign 3	Benign 3	Mudpit_GPM00300000043	Transthyretin	IPI00022432,IPI00855916	ipi.HUMAN.v3.71-random.fasta	15886.9	1	24	31	68	0.00309	0.531	TRUE	B6_fr39_48_01.2610.2610.2.dta	KAADDTWEPFASGK	R	T	0.95	5.51	2		55	68	TRUE
Benign and Cancer	Benign 3	Benign 3	Mudpit_GPM00300000043	Transthyretin	IPI00022432,IPI00855916	ipi.HUMAN.v3.71-random.fasta	15886.9	1	24	31	68	0.00309	0.531	TRUE	B6_fr33_38_01.2614.2614.2.dta	KAADDTWEPFASGK	R	T	0.95	9.05	2		55	68	TRUE
Benign and Cancer	Benign 3	Benign 3	Mudpit_GPM00300000043	Transthyretin	IPI00022432,IPI00855916	ipi.HUMAN.v3.71-random.fasta	15886.9	1	24	31	68	0.00309	0.531	TRUE	B6_fr33_38_01.2656.2656.2.dta	KAADDTWEPFASGK	R	T	0.95	10.1	2		55	68	TRUE
Benign and Cancer	Benign 3	Benign 3	Mudpit_GPM00300000043	Transthyretin	IPI00022432,IPI00855916	ipi.HUMAN.v3.71-random.fasta	15886.9	1	24	31	68	0.00309	0.531	TRUE	B6_fr21_26_01.2126.2126.2.dta	LSPYSYSTTAVVTNPKE	L	-	0.95	7.8	2		131	147	TRUE
Benign and Cancer	Benign 3	Benign 3	Mudpit_GPM00300000043	Transthyretin	IPI00022432,IPI00855916	ipi.HUMAN.v3.71-random.fasta	15886.9	1	24	31	68	0.00309	0.531	TRUE	B6_fr13_20_01.3942.3942.2.dta	LTTEEEFVEGI	G	Y	0.88	2	2		78	88	TRUE
Benign and Cancer	Benign 3	Benign 3	Mudpit_GPM00300000043	Transthyretin	IPI00022432,IPI00855916	ipi.HUMAN.v3.71-random.fasta	15886.9	1	24	31	68	0.00309	0.531	TRUE	B6_fr13_20_01.4174.4174.2.dta	LTTEEEFVEGIY	G	K	0.95	3.11	2		78	89	TRUE
Benign and Cancer	Benign 3	Benign 3	Mudpit_GPM00300000043	Transthyretin	IPI00022432,IPI00855916	ipi.HUMAN.v3.71-random.fasta	15886.9	1	24	31	68	0.00309	0.531	TRUE	B6_fr13_20_01.4214.4214.2.dta	LTTEEEFVEGIY	G	K	0.95	4	2		78	89	TRUE
Benign and Cancer	Benign 3	Benign 3	Mudpit_GPM00300000043	Transthyretin	IPI00022432,IPI00855916	ipi.HUMAN.v3.71-random.fasta	15886.9	1	24	31	68	0.00309	0.531	TRUE	B6_fr21_26_01.1597.1597.2.dta	SPYSYSTTAVVTNPKE	L	-	0.95	8.14	2		132	147	TRUE
Benign and Cancer	Benign 3	Benign 3	Mudpit_GPM00300000043	Transthyretin	IPI00022432,IPI00855916	ipi.HUMAN.v3.71-random.fasta	15886.9	1	24	31	68	0.00309	0.531	TRUE	B6_fr27_32_01.1857.1857.2.dta	SPYSYSTTAVVTNPKE	L	-	0.95	9.8	2		132	147	TRUE
Benign and Cancer	Benign 3	Benign 3	Mudpit_GPM00300000043	Transthyretin	IPI00022432,IPI00855916	ipi.HUMAN.v3.71-random.fasta	15886.9	1	24	31	68	0.00309	0.531	TRUE	B6_fr21_26_01.877.877.2.dta	SYSTTAVVTNPK	Y	-	0.95	5.6	2		135	146	TRUE
Benign and Cancer	Benign 3	Benign 3	Mudpit_GPM00300000043	Transthyretin	IPI00022432,IPI00855916	ipi.HUMAN.v3.71-random.fasta	15886.9	1	24	31	68	0.00309	0.531	TRUE	B6_fr27_32_01.1003.1003.2.dta	SYSTTAVVTNPK	Y	-	0.95	5.72	2		135	146	TRUE
Benign and Cancer	Benign 3	Benign 3	Mudpit_GPM00300000043	Transthyretin	IPI00022432,IPI00855916	ipi.HUMAN.v3.71-random.fasta	15886.9	1	24	31	68	0.00309	0.531	TRUE	B6_fr21_26_01.913.913.2.dta	SYSTTAVVTNPKE	Y	-	0.95	4.09	2		135	147	TRUE
Benign and Cancer	Benign 3	Benign 3	Mudpit_GPM00300000043	Transthyretin	IPI00022432,IPI00855916	ipi.HUMAN.v3.71-random.fasta	15886.9	1	24	31	68	0.00309	0.531	TRUE	B6_fr27_32_01.1107.1107.2.dta	SYSTTAVVTNPKE	Y	-	0.95	4.72	2		135	147	TRUE
Benign and Cancer	Benign 3	Benign 3	Mudpit_GPM00300000043	Transthyretin	IPI00022432,IPI00855916	ipi.HUMAN.v3.71-random.fasta	15886.9	1	24	31	68	0.00309	0.531	TRUE	B6_fr49_60_01.924.924.2.dta	SYSTTAVVTNPKE	Y	-	0.95	4.89	2		135	147	TRUE
Benign and Cancer	Benign 3	Benign 3	Mudpit_GPM00300000043	Transthyretin	IPI00022432,IPI00855916	ipi.HUMAN.v3.71-random.fasta	15886.9	1	24	31	68	0.00309	0.531	TRUE	B6_fr21_26_01.1019.1019.2.dta	SYSTTAVVTNPKE	Y	-	0.95	5.68	2		135	147	TRUE
Benign and Cancer	Benign 3	Benign 3	Mudpit_GPM00300000043	Transthyretin	IPI00022432,IPI00855916	ipi.HUMAN.v3.71-random.fasta	15886.9	1	24	31	68	0.00309	0.531	TRUE	B6_fr33_38_01.1141.1141.2.dta	SYSTTAVVTNPKE	Y	-	0.95	5.8	2		135	147	TRUE
Benign and Cancer	Benign 3	Benign 3	Mudpit_GPM00300000043	Transthyretin	IPI00022432,IPI00855916	ipi.HUMAN.v3.71-random.fasta	15886.9	1	24	31	68	0.00309	0.531	TRUE	B6_fr27_32_01.1043.1043.2.dta	SYSTTAVVTNPKE	Y	-	0.95	5.82	2		135	147	TRUE
Benign and Cancer	Benign 3	Benign 3	Mudpit_GPM00300000043	Transthyretin	IPI00022432,IPI00855916	ipi.HUMAN.v3.71-random.fasta	15886.9	1	24	31	68	0.00309	0.531	TRUE	B6_fr21_26_01.964.964.2.dta	SYSTTAVVTNPKE	Y	-	0.95	6.89	2		135	147	TRUE
Benign and Cancer	Benign 3	Benign 3	Mudpit_GPM00300000043	Transthyretin	IPI00022432,IPI00855916	ipi.HUMAN.v3.71-random.fasta	15886.9	1	24	31	68	0.00309	0.531	TRUE	B6_fr21_26_01.634.634.2.dta	TGTGESKcPLm	P	V	0.95	3.08	2	c8: Carbamidomethyl (+57.02), m11: Oxidation (+15.99)	23	33	TRUE
Benign and Cancer	Benign 3	Benign 3	Mudpit_GPM00300000043	Transthyretin	IPI00022432,IPI00855916	ipi.HUMAN.v3.71-random.fasta	15886.9	1	24	31	68	0.00309	0.531	TRUE	B6_fr21_26_01.1406.1406.2.dta	TGTGESKcPLmV	P	K	0.92	2.23	2	c8: Carbamidomethyl (+57.02), m11: Oxidation (+15.99)	23	34	TRUE
Benign and Cancer	Benign 3	Benign 3	Mudpit_GPM00300000043	Transthyretin	IPI00022432,IPI00855916	ipi.HUMAN.v3.71-random.fasta	15886.9	1	24	31	68	0.00309	0.531	TRUE	B6_fr27_32_01.2165.2165.2.dta	TGTGESKcPLMV	P	K	0.922	2.24	2	c8: Carbamidomethyl (+57.02)	23	34	TRUE
Benign and Cancer	Benign 3	Benign 3	Mudpit_GPM00300000043	Transthyretin	IPI00022432,IPI00855916	ipi.HUMAN.v3.71-random.fasta	15886.9	1	24	31	68	0.00309	0.531	TRUE	B6_fr27_32_01.1536.1536.2.dta	TGTGESKcPLmV	P	K	0.932	2.32	2	c8: Carbamidomethyl (+57.02), m11: Oxidation (+15.99)	23	34	TRUE
Benign and Cancer	Benign 3	Benign 3	Mudpit_GPM00300000043	Transthyretin	IPI00022432,IPI00855916	ipi.HUMAN.v3.71-random.fasta	15886.9	1	24	31	68	0.00309	0.531	TRUE	B6_fr27_32_01.2175.2175.1.dta	TGTGESKcPLMV	P	K	0.95	2.1	2	c8: Carbamidomethyl (+57.02)	23	34	TRUE
Benign and Cancer	Benign 3	Benign 3	Mudpit_GPM00300000043	Transthyretin	IPI00022432,IPI00855916	ipi.HUMAN.v3.71-random.fasta	15886.9	1	24	31	68	0.00309	0.531	TRUE	B6_fr27_32_01.1595.1595.2.dta	TGTGESKcPLmV	P	K	0.95	2.85	2	c8: Carbamidomethyl (+57.02), m11: Oxidation (+15.99)	23	34	TRUE
Benign and Cancer	Benign 3	Benign 3	Mudpit_GPM00300000043	Transthyretin	IPI00022432,IPI00855916	ipi.HUMAN.v3.71-random.fasta	15886.9	1	24	31	68	0.00309	0.531	TRUE	B6_fr21_26_01.1356.1356.2.dta	TGTGESKcPLmV	P	K	0.95	3.18	2	c8: Carbamidomethyl (+57.02), m11: Oxidation (+15.99)	23	34	TRUE
Benign and Cancer	Benign 3	Benign 3	Mudpit_GPM00300000043	Transthyretin	IPI00022432,IPI00855916	ipi.HUMAN.v3.71-random.fasta	15886.9	1	24	31	68	0.00309	0.531	TRUE	B6_fr33_38_01.877.877.2.dta	TGTGESKcPLmVK	P	V	0.846	1.85	2	c8: Carbamidomethyl (+57.02), m11: Oxidation (+15.99)	23	35	TRUE
Benign and Cancer	Benign 3	Benign 3	Mudpit_GPM00300000043	Transthyretin	IPI00022432,IPI00855916	ipi.HUMAN.v3.71-random.fasta	15886.9	1	24	31	68	0.00309	0.531	TRUE	B6_fr27_32_01.3369.3369.2.dta	TSESGELHGLTTEEEF	K	V	0.95	4.42	2		69	84	TRUE
Benign and Cancer	Benign 3	Benign 3	Mudpit_GPM00300000043	Transthyretin	IPI00022432,IPI00855916	ipi.HUMAN.v3.71-random.fasta	15886.9	1	24	31	68	0.00309	0.531	TRUE	B6_fr27_32_01.4921.4921.2.dta	TSESGELHGLTTEEEFVEGI	K	Y	0.95	3.77	2		69	88	TRUE
Benign and Cancer	Benign 3	Benign 3	Mudpit_GPM00300000043	Transthyretin	IPI00022432,IPI00855916	ipi.HUMAN.v3.71-random.fasta	15886.9	1	24	31	68	0.00309	0.531	TRUE	B6_fr21_26_01.4288.4288.2.dta	TSESGELHGLTTEEEFVEGI	K	Y	0.95	5.28	2		69	88	TRUE
Benign and Cancer	Benign 3	Benign 3	Mudpit_GPM00300000043	Transthyretin	IPI00022432,IPI00855916	ipi.HUMAN.v3.71-random.fasta	15886.9	1	24	31	68	0.00309	0.531	TRUE	B6_fr27_32_01.4881.4881.2.dta	TSESGELHGLTTEEEFVEGI	K	Y	0.95	8.12	2		69	88	TRUE
Benign and Cancer	Benign 3	Benign 3	Mudpit_GPM00300000043	Transthyretin	IPI00022432,IPI00855916	ipi.HUMAN.v3.71-random.fasta	15886.9	1	24	31	68	0.00309	0.531	TRUE	B6_fr21_26_01.4464.4464.2.dta	TSESGELHGLTTEEEFVEGIY	K	K	0.95	3.8	2		69	89	TRUE
Benign and Cancer	Benign 3	Benign 3	Mudpit_GPM00300000043	Transthyretin	IPI00022432,IPI00855916	ipi.HUMAN.v3.71-random.fasta	15886.9	1	24	31	68	0.00309	0.531	TRUE	B6_fr13_20_01.3646.3646.2.dta	TTEEEFVEGIY	L	K	0.846	1.85	2		79	89	TRUE
Benign and Cancer	Benign 3	Benign 3	Mudpit_GPM00300000043	Transthyretin	IPI00022432,IPI00855916	ipi.HUMAN.v3.71-random.fasta	15886.9	1	24	31	68	0.00309	0.531	TRUE	B6_fr13_20_01.3692.3692.2.dta	TTEEEFVEGIY	L	K	0.95	2.62	2		79	89	TRUE
Benign and Cancer	Benign 3	Benign 3	Mudpit_GPM00300000043	Transthyretin	IPI00022432,IPI00855916	ipi.HUMAN.v3.71-random.fasta	15886.9	1	24	31	68	0.00309	0.531	TRUE	B6_fr27_32_01.1023.1023.2.dta	YSTTAVVTNPKE	S	-	0.95	5.42	2		136	147	TRUE
Benign and Cancer	Benign 3	Benign 3	Mudpit_GPM00300000043	Transthyretin	IPI00022432,IPI00855916	ipi.HUMAN.v3.71-random.fasta	15886.9	1	24	31	68	0.00309	0.531	TRUE	B6_fr21_26_01.886.886.2.dta	YSTTAVVTNPKE	S	-	0.95	5.52	2		136	147	TRUE
Benign and Cancer	Benign 3	Benign 3	Mudpit_GPM00300000043	Transthyretin	IPI00022432,IPI00855916	ipi.HUMAN.v3.71-random.fasta	15886.9	1	24	31	68	0.00309	0.531	TRUE	B6_fr27_32_01.1572.1572.2.dta	YSYSTTAVVTNPKE	P	-	0.95	4.06	2		134	147	TRUE
Benign and Cancer	Benign 3	Benign 3	Mudpit_GPM00300000043	Apolipoprotein A-I	IPI00021841	ipi.HUMAN.v3.71-random.fasta	30778.5	1	38	48	90	0.00409	0.539	TRUE	B6_fr27_32_01.3077.3077.2.dta	AKVQPYLDDFQ	K	K	0.95	4.2	2		119	129	TRUE
Benign and Cancer	Benign 3	Benign 3	Mudpit_GPM00300000043	Apolipoprotein A-I	IPI00021841	ipi.HUMAN.v3.71-random.fasta	30778.5	1	38	48	90	0.00409	0.539	TRUE	B6_fr27_32_01.3127.3127.2.dta	AKVQPYLDDFQ	K	K	0.95	4.41	2		119	129	TRUE
Benign and Cancer	Benign 3	Benign 3	Mudpit_GPM00300000043	Apolipoprotein A-I	IPI00021841	ipi.HUMAN.v3.71-random.fasta	30778.5	1	38	48	90	0.00409	0.539	TRUE	B6_fr33_38_01.2296.2296.2.dta	AKVQPYLDDFQK	K	K	0.95	3.96	2		119	130	TRUE
Benign and Cancer	Benign 3	Benign 3	Mudpit_GPM00300000043	Apolipoprotein A-I	IPI00021841	ipi.HUMAN.v3.71-random.fasta	30778.5	1	38	48	90	0.00409	0.539	TRUE	B6_fr33_38_01.2249.2249.2.dta	AKVQPYLDDFQK	K	K	0.95	4.24	2		119	130	TRUE
Benign and Cancer	Benign 3	Benign 3	Mudpit_GPM00300000043	Apolipoprotein A-I	IPI00021841	ipi.HUMAN.v3.71-random.fasta	30778.5	1	38	48	90	0.00409	0.539	TRUE	B6_fr27_32_01.1056.1056.2.dta	ATEHLSTLS	K	E	0.891	2.06	2		220	228	TRUE
Benign and Cancer	Benign 3	Benign 3	Mudpit_GPM00300000043	Apolipoprotein A-I	IPI00021841	ipi.HUMAN.v3.71-random.fasta	30778.5	1	38	48	90	0.00409	0.539	TRUE	B6_fr33_38_01.878.878.2.dta	ATEHLSTLSEK	K	A	0.893	2.07	2		220	230	TRUE
Benign and Cancer	Benign 3	Benign 3	Mudpit_GPM00300000043	Apolipoprotein A-I	IPI00021841	ipi.HUMAN.v3.71-random.fasta	30778.5	1	38	48	90	0.00409	0.539	TRUE	B6_fr39_48_01.2726.2726.2.dta	ATEHLSTLSEKAKPALEDL	K	R	0.95	5.55	2		220	238	TRUE
Benign and Cancer	Benign 3	Benign 3	Mudpit_GPM00300000043	Apolipoprotein A-I	IPI00021841	ipi.HUMAN.v3.71-random.fasta	30778.5	1	38	48	90	0.00409	0.539	TRUE	B6_fr39_48_01.2192.2192.3.dta	ATEHLSTLSEKAKPALEDLR	K	Q	0.941	2.06	2		220	239	TRUE
Benign and Cancer	Benign 3	Benign 3	Mudpit_GPM00300000043	Apolipoprotein A-I	IPI00021841	ipi.HUMAN.v3.71-random.fasta	30778.5	1	38	48	90	0.00409	0.539	TRUE	B6_fr27_32_01.3643.3643.2.dta	DSGRDYVSQFEGSALG	K	K	0.95	4.96	2		48	63	TRUE
Benign and Cancer	Benign 3	Benign 3	Mudpit_GPM00300000043	Apolipoprotein A-I	IPI00021841	ipi.HUMAN.v3.71-random.fasta	30778.5	1	38	48	90	0.00409	0.539	TRUE	B6_fr27_32_01.3692.3692.2.dta	DSGRDYVSQFEGSALG	K	K	0.95	6.48	2		48	63	TRUE
Benign and Cancer	Benign 3	Benign 3	Mudpit_GPM00300000043	Apolipoprotein A-I	IPI00021841	ipi.HUMAN.v3.71-random.fasta	30778.5	1	38	48	90	0.00409	0.539	TRUE	B6_fr13_20_01.3410.3410.2.dta	DYVSQFEGSALG	R	K	0.95	4.2	2		52	63	TRUE
Benign and Cancer	Benign 3	Benign 3	Mudpit_GPM00300000043	Apolipoprotein A-I	IPI00021841	ipi.HUMAN.v3.71-random.fasta	30778.5	1	38	48	90	0.00409	0.539	TRUE	B6_fr1_12_01.4579.4579.2.dta	FLSALEEYT	S	K	0.944	2.43	2		253	261	TRUE
Benign and Cancer	Benign 3	Benign 3	Mudpit_GPM00300000043	Apolipoprotein A-I	IPI00021841	ipi.HUMAN.v3.71-random.fasta	30778.5	1	38	48	90	0.00409	0.539	TRUE	B6_fr13_20_01.3815.3815.2.dta	FLSALEEYT	S	K	0.95	2.57	2		253	261	TRUE
Benign and Cancer	Benign 3	Benign 3	Mudpit_GPM00300000043	Apolipoprotein A-I	IPI00021841	ipi.HUMAN.v3.71-random.fasta	30778.5	1	38	48	90	0.00409	0.539	TRUE	B6_fr13_20_01.3864.3864.2.dta	FLSALEEYT	S	K	0.95	2.82	2		253	261	TRUE
Benign and Cancer	Benign 3	Benign 3	Mudpit_GPM00300000043	Apolipoprotein A-I	IPI00021841	ipi.HUMAN.v3.71-random.fasta	30778.5	1	38	48	90	0.00409	0.539	TRUE	B6_fr39_48_01.1407.1407.2.dta	HLAPYSDELR	T	Q	0.95	3.17	2		186	195	TRUE
Benign and Cancer	Benign 3	Benign 3	Mudpit_GPM00300000043	Apolipoprotein A-I	IPI00021841	ipi.HUMAN.v3.71-random.fasta	30778.5	1	38	48	90	0.00409	0.539	TRUE	B6_fr39_48_01.1323.1323.2.dta	HLAPYSDELRQ	T	R	0.91	2.16	2		186	196	TRUE
Benign and Cancer	Benign 3	Benign 3	Mudpit_GPM00300000043	Apolipoprotein A-I	IPI00021841	ipi.HUMAN.v3.71-random.fasta	30778.5	1	38	48	90	0.00409	0.539	TRUE	B6_fr39_48_01.1340.1340.3.dta	HLAPYSDELRQ	T	R	0.95	4.7	2		186	196	TRUE
Benign and Cancer	Benign 3	Benign 3	Mudpit_GPM00300000043	Apolipoprotein A-I	IPI00021841	ipi.HUMAN.v3.71-random.fasta	30778.5	1	38	48	90	0.00409	0.539	TRUE	B6_fr27_32_01.2988.2988.2.dta	KVQPYLDDFQ	A	K	0.95	3.28	2		120	129	TRUE
Benign and Cancer	Benign 3	Benign 3	Mudpit_GPM00300000043	Apolipoprotein A-I	IPI00021841	ipi.HUMAN.v3.71-random.fasta	30778.5	1	38	48	90	0.00409	0.539	TRUE	B6_fr27_32_01.3042.3042.2.dta	KVQPYLDDFQ	A	K	0.95	3.28	2		120	129	TRUE
Benign and Cancer	Benign 3	Benign 3	Mudpit_GPM00300000043	Apolipoprotein A-I	IPI00021841	ipi.HUMAN.v3.71-random.fasta	30778.5	1	38	48	90	0.00409	0.539	TRUE	B6_fr33_38_01.2191.2191.2.dta	KVQPYLDDFQK	A	K	0.95	3.59	2		120	130	TRUE
Benign and Cancer	Benign 3	Benign 3	Mudpit_GPM00300000043	Apolipoprotein A-I	IPI00021841	ipi.HUMAN.v3.71-random.fasta	30778.5	1	38	48	90	0.00409	0.539	TRUE	B6_fr33_38_01.2140.2140.2.dta	KVQPYLDDFQK	A	K	0.95	4.19	2		120	130	TRUE
Benign and Cancer	Benign 3	Benign 3	Mudpit_GPM00300000043	Apolipoprotein A-I	IPI00021841	ipi.HUMAN.v3.71-random.fasta	30778.5	1	38	48	90	0.00409	0.539	TRUE	B6_fr33_38_01.2343.2343.2.dta	KWQEEmELY	K	R	0.903	2.12	2	m6: Oxidation (+15.99)	131	139	TRUE
Benign and Cancer	Benign 3	Benign 3	Mudpit_GPM00300000043	Apolipoprotein A-I	IPI00021841	ipi.HUMAN.v3.71-random.fasta	30778.5	1	38	48	90	0.00409	0.539	TRUE	B6_fr33_38_01.2362.2362.3.dta	LHELQEKLSPLGEEm	K	R	0.95	3.51	2	m15: Oxidation (+15.99)	158	172	TRUE
Benign and Cancer	Benign 3	Benign 3	Mudpit_GPM00300000043	Apolipoprotein A-I	IPI00021841	ipi.HUMAN.v3.71-random.fasta	30778.5	1	38	48	90	0.00409	0.539	TRUE	B6_fr33_38_01.2379.2379.2.dta	LHELQEKLSPLGEEm	K	R	0.95	8.11	2	m15: Oxidation (+15.99)	158	172	TRUE
Benign and Cancer	Benign 3	Benign 3	Mudpit_GPM00300000043	Apolipoprotein A-I	IPI00021841	ipi.HUMAN.v3.71-random.fasta	30778.5	1	38	48	90	0.00409	0.539	TRUE	B6_fr39_48_01.1981.1981.3.dta	LHELQEKLSPLGEEmRD	K	R	0.938	2.04	2	m15: Oxidation (+15.99)	158	174	TRUE
Benign and Cancer	Benign 3	Benign 3	Mudpit_GPM00300000043	Apolipoprotein A-I	IPI00021841	ipi.HUMAN.v3.71-random.fasta	30778.5	1	38	48	90	0.00409	0.539	TRUE	B6_fr33_38_01.1697.1697.2.dta	PLRAELQEGAR	E	Q	0.929	2.3	2		145	155	TRUE
Benign and Cancer	Benign 3	Benign 3	Mudpit_GPM00300000043	Apolipoprotein A-I	IPI00021841	ipi.HUMAN.v3.71-random.fasta	30778.5	1	38	48	90	0.00409	0.539	TRUE	B6_fr33_38_01.2111.2111.2.dta	PLRAELQEGAR	E	Q	0.95	3.24	2		145	155	TRUE
Benign and Cancer	Benign 3	Benign 3	Mudpit_GPM00300000043	Apolipoprotein A-I	IPI00021841	ipi.HUMAN.v3.71-random.fasta	30778.5	1	38	48	90	0.00409	0.539	TRUE	B6_fr27_32_01.1042.1042.2.dta	qEmSKDLEEVK	R	A	0.921	2.24	2	m3: Oxidation (+15.99), n-term: Pyro-cmC (-17.03)	108	118	TRUE
Benign and Cancer	Benign 3	Benign 3	Mudpit_GPM00300000043	Apolipoprotein A-I	IPI00021841	ipi.HUMAN.v3.71-random.fasta	30778.5	1	38	48	90	0.00409	0.539	TRUE	B6_fr21_26_01.942.942.2.dta	qEmSKDLEEVK	R	A	0.95	2.54	2	m3: Oxidation (+15.99), n-term: Pyro-cmC (-17.03)	108	118	TRUE
Benign and Cancer	Benign 3	Benign 3	Mudpit_GPM00300000043	Apolipoprotein A-I	IPI00021841	ipi.HUMAN.v3.71-random.fasta	30778.5	1	38	48	90	0.00409	0.539	TRUE	B6_fr21_26_01.892.892.2.dta	qEmSKDLEEVK	R	A	0.95	3.22	2	m3: Oxidation (+15.99), n-term: Pyro-cmC (-17.03)	108	118	TRUE
Benign and Cancer	Benign 3	Benign 3	Mudpit_GPM00300000043	Apolipoprotein A-I	IPI00021841	ipi.HUMAN.v3.71-random.fasta	30778.5	1	38	48	90	0.00409	0.539	TRUE	B6_fr33_38_01.968.968.2.dta	QEmSKDLEEVKA	R	K	0.914	2.19	2	m3: Oxidation (+15.99)	108	119	TRUE
Benign and Cancer	Benign 3	Benign 3	Mudpit_GPM00300000043	Apolipoprotein A-I	IPI00021841	ipi.HUMAN.v3.71-random.fasta	30778.5	1	38	48	90	0.00409	0.539	TRUE	B6_fr21_26_01.1177.1177.2.dta	qEmSKDLEEVKA	R	K	0.935	2.35	2	m3: Oxidation (+15.99), n-term: Pyro-cmC (-17.03)	108	119	TRUE
Benign and Cancer	Benign 3	Benign 3	Mudpit_GPM00300000043	Apolipoprotein A-I	IPI00021841	ipi.HUMAN.v3.71-random.fasta	30778.5	1	38	48	90	0.00409	0.539	TRUE	B6_fr13_20_01.4123.4123.2.dta	QGLLPVLES	R	F	0.917	2.21	2		240	248	TRUE
Benign and Cancer	Benign 3	Benign 3	Mudpit_GPM00300000043	Apolipoprotein A-I	IPI00021841	ipi.HUMAN.v3.71-random.fasta	30778.5	1	38	48	90	0.00409	0.539	TRUE	B6_fr49_60_01.5049.5049.1.dta	qGLLPVLES	R	F	0.939	1.89	2	n-term: Pyro-cmC (-17.03)	240	248	TRUE
Benign and Cancer	Benign 3	Benign 3	Mudpit_GPM00300000043	Apolipoprotein A-I	IPI00021841	ipi.HUMAN.v3.71-random.fasta	30778.5	1	38	48	90	0.00409	0.539	TRUE	B6_fr1_12_01.5791.5791.1.dta	qGLLPVLES	R	F	0.95	2.28	2	n-term: Pyro-cmC (-17.03)	240	248	TRUE
Benign and Cancer	Benign 3	Benign 3	Mudpit_GPM00300000043	Apolipoprotein A-I	IPI00021841	ipi.HUMAN.v3.71-random.fasta	30778.5	1	38	48	90	0.00409	0.539	TRUE	B6_fr13_20_01.6859.6859.2.dta	qGLLPVLESF	R	K	0.838	1.82	2	n-term: Pyro-cmC (-17.03)	240	249	TRUE
Benign and Cancer	Benign 3	Benign 3	Mudpit_GPM00300000043	Apolipoprotein A-I	IPI00021841	ipi.HUMAN.v3.71-random.fasta	30778.5	1	38	48	90	0.00409	0.539	TRUE	B6_fr13_20_01.6064.6064.2.dta	qGLLPVLESF	R	K	0.871	1.96	2	n-term: Pyro-cmC (-17.03)	240	249	TRUE
Benign and Cancer	Benign 3	Benign 3	Mudpit_GPM00300000043	Apolipoprotein A-I	IPI00021841	ipi.HUMAN.v3.71-random.fasta	30778.5	1	38	48	90	0.00409	0.539	TRUE	B6_fr49_60_01.7071.7071.1.dta	qGLLPVLESF	R	K	0.95	2.08	2	n-term: Pyro-cmC (-17.03)	240	249	TRUE
Benign and Cancer	Benign 3	Benign 3	Mudpit_GPM00300000043	Apolipoprotein A-I	IPI00021841	ipi.HUMAN.v3.71-random.fasta	30778.5	1	38	48	90	0.00409	0.539	TRUE	B6_fr1_12_01.8317.8317.1.dta	qGLLPVLESF	R	K	0.95	2.1	2	n-term: Pyro-cmC (-17.03)	240	249	TRUE
Benign and Cancer	Benign 3	Benign 3	Mudpit_GPM00300000043	Apolipoprotein A-I	IPI00021841	ipi.HUMAN.v3.71-random.fasta	30778.5	1	38	48	90	0.00409	0.539	TRUE	B6_fr13_20_01.5864.5864.2.dta	QGLLPVLESF	R	K	0.95	2.74	2		240	249	TRUE
Benign and Cancer	Benign 3	Benign 3	Mudpit_GPM00300000043	Apolipoprotein A-I	IPI00021841	ipi.HUMAN.v3.71-random.fasta	30778.5	1	38	48	90	0.00409	0.539	TRUE	B6_fr1_12_01.7169.7169.2.dta	QGLLPVLESF	R	K	0.95	2.82	2		240	249	TRUE
Benign and Cancer	Benign 3	Benign 3	Mudpit_GPM00300000043	Apolipoprotein A-I	IPI00021841	ipi.HUMAN.v3.71-random.fasta	30778.5	1	38	48	90	0.00409	0.539	TRUE	B6_fr13_20_01.5950.5950.2.dta	QGLLPVLESF	R	K	0.95	3.02	2		240	249	TRUE
Benign and Cancer	Benign 3	Benign 3	Mudpit_GPM00300000043	Apolipoprotein A-I	IPI00021841	ipi.HUMAN.v3.71-random.fasta	30778.5	1	38	48	90	0.00409	0.539	TRUE	B6_fr1_12_01.8218.8218.1.dta	qGLLPVLESF	R	K	0.95	2.66	2	n-term: Pyro-cmC (-17.03)	240	249	TRUE
Benign and Cancer	Benign 3	Benign 3	Mudpit_GPM00300000043	Apolipoprotein A-I	IPI00021841	ipi.HUMAN.v3.71-random.fasta	30778.5	1	38	48	90	0.00409	0.539	TRUE	B6_fr13_20_01.5906.5906.2.dta	QGLLPVLESF	R	K	0.95	3.46	2		240	249	TRUE
Benign and Cancer	Benign 3	Benign 3	Mudpit_GPM00300000043	Apolipoprotein A-I	IPI00021841	ipi.HUMAN.v3.71-random.fasta	30778.5	1	38	48	90	0.00409	0.539	TRUE	B6_fr49_60_01.7063.7063.2.dta	qGLLPVLESF	R	K	0.95	3.68	2	n-term: Pyro-cmC (-17.03)	240	249	TRUE
Benign and Cancer	Benign 3	Benign 3	Mudpit_GPM00300000043	Apolipoprotein A-I	IPI00021841	ipi.HUMAN.v3.71-random.fasta	30778.5	1	38	48	90	0.00409	0.539	TRUE	B6_fr1_12_01.8267.8267.1.dta	qGLLPVLESF	R	K	0.95	3.6	2	n-term: Pyro-cmC (-17.03)	240	249	TRUE
Benign and Cancer	Benign 3	Benign 3	Mudpit_GPM00300000043	Apolipoprotein A-I	IPI00021841	ipi.HUMAN.v3.71-random.fasta	30778.5	1	38	48	90	0.00409	0.539	TRUE	B6_fr1_12_01.8269.8269.2.dta	qGLLPVLESF	R	K	0.95	4.35	2	n-term: Pyro-cmC (-17.03)	240	249	TRUE
Benign and Cancer	Benign 3	Benign 3	Mudpit_GPM00300000043	Apolipoprotein A-I	IPI00021841	ipi.HUMAN.v3.71-random.fasta	30778.5	1	38	48	90	0.00409	0.539	TRUE	B6_fr33_38_01.3083.3083.3.dta	qKLHELQEKLSPLGEEm	R	R	0.95	2.44	2	m17: Oxidation (+15.99), n-term: Pyro-cmC (-17.03)	156	172	TRUE
Benign and Cancer	Benign 3	Benign 3	Mudpit_GPM00300000043	Apolipoprotein A-I	IPI00021841	ipi.HUMAN.v3.71-random.fasta	30778.5	1	38	48	90	0.00409	0.539	TRUE	B6_fr39_48_01.2479.2479.2.dta	qKVEPLRAELQEGA	R	R	0.897	2.09	2	n-term: Pyro-cmC (-17.03)	141	154	TRUE
Benign and Cancer	Benign 3	Benign 3	Mudpit_GPM00300000043	Apolipoprotein A-I	IPI00021841	ipi.HUMAN.v3.71-random.fasta	30778.5	1	38	48	90	0.00409	0.539	TRUE	B6_fr27_32_01.2581.2581.2.dta	qKVEPLRAELQEGA	R	R	0.904	2.12	2	n-term: Pyro-cmC (-17.03)	141	154	TRUE
Benign and Cancer	Benign 3	Benign 3	Mudpit_GPM00300000043	Apolipoprotein A-I	IPI00021841	ipi.HUMAN.v3.71-random.fasta	30778.5	1	38	48	90	0.00409	0.539	TRUE	B6_fr39_48_01.1770.1770.2.dta	QKVEPLRAELQEGA	R	R	0.933	2.33	2		141	154	TRUE
Benign and Cancer	Benign 3	Benign 3	Mudpit_GPM00300000043	Apolipoprotein A-I	IPI00021841	ipi.HUMAN.v3.71-random.fasta	30778.5	1	38	48	90	0.00409	0.539	TRUE	B6_fr33_38_01.1824.1824.2.dta	QKVEPLRAELQEGA	R	R	0.95	2.72	2		141	154	TRUE
Benign and Cancer	Benign 3	Benign 3	Mudpit_GPM00300000043	Apolipoprotein A-I	IPI00021841	ipi.HUMAN.v3.71-random.fasta	30778.5	1	38	48	90	0.00409	0.539	TRUE	B6_fr33_38_01.2471.2471.2.dta	qKVEPLRAELQEGA	R	R	0.95	2.96	2	n-term: Pyro-cmC (-17.03)	141	154	TRUE
Benign and Cancer	Benign 3	Benign 3	Mudpit_GPM00300000043	Apolipoprotein A-I	IPI00021841	ipi.HUMAN.v3.71-random.fasta	30778.5	1	38	48	90	0.00409	0.539	TRUE	B6_fr21_26_01.2255.2255.2.dta	qKVEPLRAELQEGA	R	R	0.95	3.07	2	n-term: Pyro-cmC (-17.03)	141	154	TRUE
Benign and Cancer	Benign 3	Benign 3	Mudpit_GPM00300000043	Apolipoprotein A-I	IPI00021841	ipi.HUMAN.v3.71-random.fasta	30778.5	1	38	48	90	0.00409	0.539	TRUE	B6_fr21_26_01.2307.2307.2.dta	qKVEPLRAELQEGA	R	R	0.95	3.24	2	n-term: Pyro-cmC (-17.03)	141	154	TRUE
Benign and Cancer	Benign 3	Benign 3	Mudpit_GPM00300000043	Apolipoprotein A-I	IPI00021841	ipi.HUMAN.v3.71-random.fasta	30778.5	1	38	48	90	0.00409	0.539	TRUE	B6_fr33_38_01.1728.1728.2.dta	QKVEPLRAELQEGA	R	R	0.95	3.35	2		141	154	TRUE
Benign and Cancer	Benign 3	Benign 3	Mudpit_GPM00300000043	Apolipoprotein A-I	IPI00021841	ipi.HUMAN.v3.71-random.fasta	30778.5	1	38	48	90	0.00409	0.539	TRUE	B6_fr33_38_01.2520.2520.2.dta	qKVEPLRAELQEGA	R	R	0.95	3.85	2	n-term: Pyro-cmC (-17.03)	141	154	TRUE
Benign and Cancer	Benign 3	Benign 3	Mudpit_GPM00300000043	Apolipoprotein A-I	IPI00021841	ipi.HUMAN.v3.71-random.fasta	30778.5	1	38	48	90	0.00409	0.539	TRUE	B6_fr27_32_01.2634.2634.2.dta	qKVEPLRAELQEGA	R	R	0.95	3.96	2	n-term: Pyro-cmC (-17.03)	141	154	TRUE
Benign and Cancer	Benign 3	Benign 3	Mudpit_GPM00300000043	Apolipoprotein A-I	IPI00021841	ipi.HUMAN.v3.71-random.fasta	30778.5	1	38	48	90	0.00409	0.539	TRUE	B6_fr33_38_01.1772.1772.2.dta	QKVEPLRAELQEGA	R	R	0.95	4.26	2		141	154	TRUE
Benign and Cancer	Benign 3	Benign 3	Mudpit_GPM00300000043	Apolipoprotein A-I	IPI00021841	ipi.HUMAN.v3.71-random.fasta	30778.5	1	38	48	90	0.00409	0.539	TRUE	B6_fr27_32_01.2686.2686.2.dta	qKVEPLRAELQEGA	R	R	0.95	4.77	2	n-term: Pyro-cmC (-17.03)	141	154	TRUE
Benign and Cancer	Benign 3	Benign 3	Mudpit_GPM00300000043	Apolipoprotein A-I	IPI00021841	ipi.HUMAN.v3.71-random.fasta	30778.5	1	38	48	90	0.00409	0.539	TRUE	B6_fr39_48_01.2044.2044.2.dta	qKVEPLRAELQEGAR	R	Q	0.863	1.92	2	n-term: Pyro-cmC (-17.03)	141	155	TRUE
Benign and Cancer	Benign 3	Benign 3	Mudpit_GPM00300000043	Apolipoprotein A-I	IPI00021841	ipi.HUMAN.v3.71-random.fasta	30778.5	1	38	48	90	0.00409	0.539	TRUE	B6_fr33_38_01.2057.2057.3.dta	qKVEPLRAELQEGARQ	R	K	0.921	1.92	2	n-term: Pyro-cmC (-17.03)	141	156	TRUE
Benign and Cancer	Benign 3	Benign 3	Mudpit_GPM00300000043	Apolipoprotein A-I	IPI00021841	ipi.HUMAN.v3.71-random.fasta	30778.5	1	38	48	90	0.00409	0.539	TRUE	B6_fr39_48_01.2088.2088.3.dta	qKVEPLRAELQEGARQ	R	K	0.927	1.96	2	n-term: Pyro-cmC (-17.03)	141	156	TRUE
Benign and Cancer	Benign 3	Benign 3	Mudpit_GPM00300000043	Apolipoprotein A-I	IPI00021841	ipi.HUMAN.v3.71-random.fasta	30778.5	1	38	48	90	0.00409	0.539	TRUE	B6_fr39_48_01.2028.2028.3.dta	qKVEPLRAELQEGARQ	R	K	0.95	4.09	2	n-term: Pyro-cmC (-17.03)	141	156	TRUE
Benign and Cancer	Benign 3	Benign 3	Mudpit_GPM00300000043	Apolipoprotein A-I	IPI00021841	ipi.HUMAN.v3.71-random.fasta	30778.5	1	38	48	90	0.00409	0.539	TRUE	B6_fr33_38_01.2106.2106.3.dta	qKVEPLRAELQEGARQ	R	K	0.95	4.92	2	n-term: Pyro-cmC (-17.03)	141	156	TRUE
Benign and Cancer	Benign 3	Benign 3	Mudpit_GPM00300000043	Apolipoprotein A-I	IPI00021841	ipi.HUMAN.v3.71-random.fasta	30778.5	1	38	48	90	0.00409	0.539	TRUE	B6_fr33_38_01.1920.1920.2.dta	SEKAKPALEDL	L	R	0.884	2.02	2		228	238	TRUE
Benign and Cancer	Benign 3	Benign 3	Mudpit_GPM00300000043	Apolipoprotein A-I	IPI00021841	ipi.HUMAN.v3.71-random.fasta	30778.5	1	38	48	90	0.00409	0.539	TRUE	B6_fr33_38_01.1870.1870.2.dta	SEKAKPALEDL	L	R	0.947	2.47	2		228	238	TRUE
Benign and Cancer	Benign 3	Benign 3	Mudpit_GPM00300000043	Apolipoprotein A-I	IPI00021841	ipi.HUMAN.v3.71-random.fasta	30778.5	1	38	48	90	0.00409	0.539	TRUE	B6_fr27_32_01.1312.1312.2.dta	SPLGEEMRD	L	R	0.871	1.96	2		166	174	TRUE
Benign and Cancer	Benign 3	Benign 3	Mudpit_GPM00300000043	Apolipoprotein A-I	IPI00021841	ipi.HUMAN.v3.71-random.fasta	30778.5	1	38	48	90	0.00409	0.539	TRUE	B6_fr27_32_01.1370.1370.2.dta	SPLGEEMRD	L	R	0.95	2.82	2		166	174	TRUE
Benign and Cancer	Benign 3	Benign 3	Mudpit_GPM00300000043	Apolipoprotein A-I	IPI00021841	ipi.HUMAN.v3.71-random.fasta	30778.5	1	38	48	90	0.00409	0.539	TRUE	B6_fr27_32_01.1038.1038.1.dta	THLAPYSDE	R	L	0.95	2.7	2		185	193	TRUE
Benign and Cancer	Benign 3	Benign 3	Mudpit_GPM00300000043	Apolipoprotein A-I	IPI00021841	ipi.HUMAN.v3.71-random.fasta	30778.5	1	38	48	90	0.00409	0.539	TRUE	B6_fr27_32_01.2488.2488.2.dta	THLAPYSDEL	R	R	0.95	2.72	2		185	194	TRUE
Benign and Cancer	Benign 3	Benign 3	Mudpit_GPM00300000043	Apolipoprotein A-I	IPI00021841	ipi.HUMAN.v3.71-random.fasta	30778.5	1	38	48	90	0.00409	0.539	TRUE	B6_fr27_32_01.2503.2503.1.dta	THLAPYSDEL	R	R	0.95	2.8	2		185	194	TRUE
Benign and Cancer	Benign 3	Benign 3	Mudpit_GPM00300000043	Apolipoprotein A-I	IPI00021841	ipi.HUMAN.v3.71-random.fasta	30778.5	1	38	48	90	0.00409	0.539	TRUE	B6_fr27_32_01.2542.2542.2.dta	THLAPYSDEL	R	R	0.95	4.02	2		185	194	TRUE
Benign and Cancer	Benign 3	Benign 3	Mudpit_GPM00300000043	Apolipoprotein A-I	IPI00021841	ipi.HUMAN.v3.71-random.fasta	30778.5	1	38	48	90	0.00409	0.539	TRUE	B6_fr27_32_01.2597.2597.2.dta	THLAPYSDEL	R	R	0.95	4.16	2		185	194	TRUE
Benign and Cancer	Benign 3	Benign 3	Mudpit_GPM00300000043	Apolipoprotein A-I	IPI00021841	ipi.HUMAN.v3.71-random.fasta	30778.5	1	38	48	90	0.00409	0.539	TRUE	B6_fr33_38_01.1531.1531.2.dta	THLAPYSDELR	R	Q	0.932	2.32	2		185	195	TRUE
Benign and Cancer	Benign 3	Benign 3	Mudpit_GPM00300000043	Apolipoprotein A-I	IPI00021841	ipi.HUMAN.v3.71-random.fasta	30778.5	1	38	48	90	0.00409	0.539	TRUE	B6_fr33_38_01.1530.1530.3.dta	THLAPYSDELR	R	Q	0.95	2.14	2		185	195	TRUE
Benign and Cancer	Benign 3	Benign 3	Mudpit_GPM00300000043	Apolipoprotein A-I	IPI00021841	ipi.HUMAN.v3.71-random.fasta	30778.5	1	38	48	90	0.00409	0.539	TRUE	B6_fr33_38_01.1587.1587.3.dta	THLAPYSDELR	R	Q	0.95	2.17	2		185	195	TRUE
Benign and Cancer	Benign 3	Benign 3	Mudpit_GPM00300000043	Apolipoprotein A-I	IPI00021841	ipi.HUMAN.v3.71-random.fasta	30778.5	1	38	48	90	0.00409	0.539	TRUE	B6_fr39_48_01.1567.1567.3.dta	THLAPYSDELR	R	Q	0.95	2.36	2		185	195	TRUE
Benign and Cancer	Benign 3	Benign 3	Mudpit_GPM00300000043	Apolipoprotein A-I	IPI00021841	ipi.HUMAN.v3.71-random.fasta	30778.5	1	38	48	90	0.00409	0.539	TRUE	B6_fr33_38_01.1546.1546.3.dta	THLAPYSDELRQ	R	R	0.95	2.18	2		185	196	TRUE
Benign and Cancer	Benign 3	Benign 3	Mudpit_GPM00300000043	Apolipoprotein A-I	IPI00021841	ipi.HUMAN.v3.71-random.fasta	30778.5	1	38	48	90	0.00409	0.539	TRUE	B6_fr39_48_01.1497.1497.2.dta	THLAPYSDELRQ	R	R	0.95	4.11	2		185	196	TRUE
Benign and Cancer	Benign 3	Benign 3	Mudpit_GPM00300000043	Apolipoprotein A-I	IPI00021841	ipi.HUMAN.v3.71-random.fasta	30778.5	1	38	48	90	0.00409	0.539	TRUE	B6_fr33_38_01.1489.1489.2.dta	THLAPYSDELRQ	R	R	0.95	5.77	2		185	196	TRUE
Benign and Cancer	Benign 3	Benign 3	Mudpit_GPM00300000043	Apolipoprotein A-I	IPI00021841	ipi.HUMAN.v3.71-random.fasta	30778.5	1	38	48	90	0.00409	0.539	TRUE	B6_fr33_38_01.2860.2860.2.dta	TVYVDVLKDSGRDY	A	V	0.95	3.46	2		40	53	TRUE
Benign and Cancer	Benign 3	Benign 3	Mudpit_GPM00300000043	Apolipoprotein A-I	IPI00021841	ipi.HUMAN.v3.71-random.fasta	30778.5	1	38	48	90	0.00409	0.539	TRUE	B6_fr27_32_01.2289.2289.2.dta	VEPLRAELQEGA	K	R	0.863	1.92	2		143	154	TRUE
Benign and Cancer	Benign 3	Benign 3	Mudpit_GPM00300000043	Apolipoprotein A-I	IPI00021841	ipi.HUMAN.v3.71-random.fasta	30778.5	1	38	48	90	0.00409	0.539	TRUE	B6_fr27_32_01.2185.2185.2.dta	VEPLRAELQEGA	K	R	0.95	2.72	2		143	154	TRUE
Benign and Cancer	Benign 3	Benign 3	Mudpit_GPM00300000043	Apolipoprotein A-I	IPI00021841	ipi.HUMAN.v3.71-random.fasta	30778.5	1	38	48	90	0.00409	0.539	TRUE	B6_fr13_20_01.2986.2986.2.dta	VQPYLDDFQ	K	K	0.908	2.15	2		121	129	TRUE
Benign and Cancer	Benign 3	Benign 3	Mudpit_GPM00300000043	Apolipoprotein A-I	IPI00021841	ipi.HUMAN.v3.71-random.fasta	30778.5	1	38	48	90	0.00409	0.539	TRUE	B6_fr13_20_01.5476.5476.2.dta	VSFLSALEEY	K	T	0.95	2.55	2		251	260	TRUE
Benign and Cancer	Benign 3	Benign 3	Mudpit_GPM00300000043	Apolipoprotein A-I	IPI00021841	ipi.HUMAN.v3.71-random.fasta	30778.5	1	38	48	90	0.00409	0.539	TRUE	B6_fr13_20_01.5522.5522.2.dta	VSFLSALEEY	K	T	0.95	3.26	2		251	260	TRUE
Benign and Cancer	Benign 3	Benign 3	Mudpit_GPM00300000043	Apolipoprotein A-I	IPI00021841	ipi.HUMAN.v3.71-random.fasta	30778.5	1	38	48	90	0.00409	0.539	TRUE	B6_fr13_20_01.5889.5889.2.dta	VSFLSALEEYT	K	K	0.95	4.36	2		251	261	TRUE
Benign and Cancer	Benign 3	Benign 3	Mudpit_GPM00300000043	Apolipoprotein A-I	IPI00021841	ipi.HUMAN.v3.71-random.fasta	30778.5	1	38	48	90	0.00409	0.539	TRUE	B6_fr27_32_01.5865.5865.2.dta	VSFLSALEEYTK	K	K	0.95	5.31	2		251	262	TRUE
Benign and Cancer	Benign 3	Benign 3	Mudpit_GPM00300000043	Apolipoprotein A-I	IPI00021841	ipi.HUMAN.v3.71-random.fasta	30778.5	1	38	48	90	0.00409	0.539	TRUE	B6_fr33_38_01.2136.2136.2.dta	YVDVLKDSGRDY	V	V	0.935	2.35	2		42	53	TRUE
Benign and Cancer	Benign 3	Benign 3	Mudpit_GPM00300000043	Alpha-2-HS-glycoprotein	IPI00953689	ipi.HUMAN.v3.71-random.fasta	39323.4	1	6	6	8	0.000364	0.0763	TRUE	B6_fr33_38_01.1462.1462.2.dta	GVVSLGSPSGEVSHPR	M	K	0.95	3.46	2		322	337	TRUE
Benign and Cancer	Benign 3	Benign 3	Mudpit_GPM00300000043	Alpha-2-HS-glycoprotein	IPI00953689	ipi.HUMAN.v3.71-random.fasta	39323.4	1	6	6	8	0.000364	0.0763	TRUE	B6_fr33_38_01.1177.1177.2.dta	HVLLAAPPGHQ	S	L	0.95	2.89	2		298	308	TRUE
Benign and Cancer	Benign 3	Benign 3	Mudpit_GPM00300000043	Alpha-2-HS-glycoprotein	IPI00953689	ipi.HUMAN.v3.71-random.fasta	39323.4	1	6	6	8	0.000364	0.0763	TRUE	B6_fr21_26_01.1781.1781.2.dta	mGVVSLGSPSGEVSHP	F	R	0.95	3.14	2	m1: Oxidation (+15.99)	321	336	TRUE
Benign and Cancer	Benign 3	Benign 3	Mudpit_GPM00300000043	Alpha-2-HS-glycoprotein	IPI00953689	ipi.HUMAN.v3.71-random.fasta	39323.4	1	6	6	8	0.000364	0.0763	TRUE	B6_fr21_26_01.852.852.2.dta	SLGSPSGEVSHP	V	R	0.943	2.42	2		325	336	TRUE
Benign and Cancer	Benign 3	Benign 3	Mudpit_GPM00300000043	Alpha-2-HS-glycoprotein	IPI00953689	ipi.HUMAN.v3.71-random.fasta	39323.4	1	6	6	8	0.000364	0.0763	TRUE	B6_fr21_26_01.1415.1415.2.dta	VVSLGSPSGEVSHP	G	R	0.95	4.39	2		323	336	TRUE
Benign and Cancer	Benign 3	Benign 3	Mudpit_GPM00300000043	Alpha-2-HS-glycoprotein	IPI00953689	ipi.HUMAN.v3.71-random.fasta	39323.4	1	6	6	8	0.000364	0.0763	TRUE	B6_fr21_26_01.1508.1508.2.dta	VVSLGSPSGEVSHP	G	R	0.95	5.38	2		323	336	TRUE
Benign and Cancer	Benign 3	Benign 3	Mudpit_GPM00300000043	Alpha-2-HS-glycoprotein	IPI00953689	ipi.HUMAN.v3.71-random.fasta	39323.4	1	6	6	8	0.000364	0.0763	TRUE	B6_fr21_26_01.1462.1462.2.dta	VVSLGSPSGEVSHP	G	R	0.95	7.46	2		323	336	TRUE
Benign and Cancer	Benign 3	Benign 3	Mudpit_GPM00300000043	Alpha-2-HS-glycoprotein	IPI00953689	ipi.HUMAN.v3.71-random.fasta	39323.4	1	6	6	8	0.000364	0.0763	TRUE	B6_fr33_38_01.1211.1211.2.dta	VVSLGSPSGEVSHPR	G	K	0.95	3.82	2		323	337	TRUE
Benign and Cancer	Benign 3	Benign 3	Mudpit_GPM00300000043	Apolipoprotein C-III	IPI00021857,IPI00657670	ipi.HUMAN.v3.71-random.fasta	10852.3	1	13	21	50	0.00227	0.364	TRUE	B6_fr1_12_01.1738.1738.2.dta	DALSSVQESQVA	K	Q	0.95	2.7	2		45	56	TRUE
Benign and Cancer	Benign 3	Benign 3	Mudpit_GPM00300000043	Apolipoprotein C-III	IPI00021857,IPI00657670	ipi.HUMAN.v3.71-random.fasta	10852.3	1	13	21	50	0.00227	0.364	TRUE	B6_fr1_12_01.1503.1503.1.dta	DALSSVQESQVAQ	K	Q	0.95	2.02	2		45	57	TRUE
Benign and Cancer	Benign 3	Benign 3	Mudpit_GPM00300000043	Apolipoprotein C-III	IPI00021857,IPI00657670	ipi.HUMAN.v3.71-random.fasta	10852.3	1	13	21	50	0.00227	0.364	TRUE	B6_fr1_12_01.1492.1492.2.dta	DALSSVQESQVAQ	K	Q	0.95	5.64	2		45	57	TRUE
Benign and Cancer	Benign 3	Benign 3	Mudpit_GPM00300000043	Apolipoprotein C-III	IPI00021857,IPI00657670	ipi.HUMAN.v3.71-random.fasta	10852.3	1	13	21	50	0.00227	0.364	TRUE	B6_fr13_20_01.1374.1374.2.dta	DALSSVQESQVAQ	K	Q	0.95	5.7	2		45	57	TRUE
Benign and Cancer	Benign 3	Benign 3	Mudpit_GPM00300000043	Apolipoprotein C-III	IPI00021857,IPI00657670	ipi.HUMAN.v3.71-random.fasta	10852.3	1	13	21	50	0.00227	0.364	TRUE	B6_fr13_20_01.1430.1430.2.dta	DALSSVQESQVAQ	K	Q	0.95	6.21	2		45	57	TRUE
Benign and Cancer	Benign 3	Benign 3	Mudpit_GPM00300000043	Apolipoprotein C-III	IPI00021857,IPI00657670	ipi.HUMAN.v3.71-random.fasta	10852.3	1	13	21	50	0.00227	0.364	TRUE	B6_fr1_12_01.1482.1482.1.dta	DALSSVQESQVAQQ	K	A	0.95	3.17	2		45	58	TRUE
Benign and Cancer	Benign 3	Benign 3	Mudpit_GPM00300000043	Apolipoprotein C-III	IPI00021857,IPI00657670	ipi.HUMAN.v3.71-random.fasta	10852.3	1	13	21	50	0.00227	0.364	TRUE	B6_fr13_20_01.1408.1408.2.dta	DALSSVQESQVAQQ	K	A	0.95	4.31	2		45	58	TRUE
Benign and Cancer	Benign 3	Benign 3	Mudpit_GPM00300000043	Apolipoprotein C-III	IPI00021857,IPI00657670	ipi.HUMAN.v3.71-random.fasta	10852.3	1	13	21	50	0.00227	0.364	TRUE	B6_fr13_20_01.1354.1354.2.dta	DALSSVQESQVAQQ	K	A	0.95	5.8	2		45	58	TRUE
Benign and Cancer	Benign 3	Benign 3	Mudpit_GPM00300000043	Apolipoprotein C-III	IPI00021857,IPI00657670	ipi.HUMAN.v3.71-random.fasta	10852.3	1	13	21	50	0.00227	0.364	TRUE	B6_fr1_12_01.1460.1460.2.dta	DALSSVQESQVAQQ	K	A	0.95	7.03	2		45	58	TRUE
Benign and Cancer	Benign 3	Benign 3	Mudpit_GPM00300000043	Apolipoprotein C-III	IPI00021857,IPI00657670	ipi.HUMAN.v3.71-random.fasta	10852.3	1	13	21	50	0.00227	0.364	TRUE	B6_fr1_12_01.1519.1519.2.dta	DALSSVQESQVAQQ	K	A	0.95	7.41	2		45	58	TRUE
Benign and Cancer	Benign 3	Benign 3	Mudpit_GPM00300000043	Apolipoprotein C-III	IPI00021857,IPI00657670	ipi.HUMAN.v3.71-random.fasta	10852.3	1	13	21	50	0.00227	0.364	TRUE	B6_fr13_20_01.1710.1710.3.dta	DALSSVQESQVAQQA	K	R	0.95	2.34	2		45	59	TRUE
Benign and Cancer	Benign 3	Benign 3	Mudpit_GPM00300000043	Apolipoprotein C-III	IPI00021857,IPI00657670	ipi.HUMAN.v3.71-random.fasta	10852.3	1	13	21	50	0.00227	0.364	TRUE	B6_fr1_12_01.1826.1826.1.dta	DALSSVQESQVAQQA	K	R	0.95	2.82	2		45	59	TRUE
Benign and Cancer	Benign 3	Benign 3	Mudpit_GPM00300000043	Apolipoprotein C-III	IPI00021857,IPI00657670	ipi.HUMAN.v3.71-random.fasta	10852.3	1	13	21	50	0.00227	0.364	TRUE	B6_fr1_12_01.1832.1832.3.dta	DALSSVQESQVAQQA	K	R	0.95	2.8	2		45	59	TRUE
Benign and Cancer	Benign 3	Benign 3	Mudpit_GPM00300000043	Apolipoprotein C-III	IPI00021857,IPI00657670	ipi.HUMAN.v3.71-random.fasta	10852.3	1	13	21	50	0.00227	0.364	TRUE	B6_fr13_20_01.1676.1676.1.dta	DALSSVQESQVAQQA	K	R	0.95	4.7	2		45	59	TRUE
Benign and Cancer	Benign 3	Benign 3	Mudpit_GPM00300000043	Apolipoprotein C-III	IPI00021857,IPI00657670	ipi.HUMAN.v3.71-random.fasta	10852.3	1	13	21	50	0.00227	0.364	TRUE	B6_fr1_12_01.1864.1864.2.dta	DALSSVQESQVAQQA	K	R	0.95	6.24	2		45	59	TRUE
Benign and Cancer	Benign 3	Benign 3	Mudpit_GPM00300000043	Apolipoprotein C-III	IPI00021857,IPI00657670	ipi.HUMAN.v3.71-random.fasta	10852.3	1	13	21	50	0.00227	0.364	TRUE	B6_fr13_20_01.1644.1644.2.dta	DALSSVQESQVAQQA	K	R	0.95	6.27	2		45	59	TRUE
Benign and Cancer	Benign 3	Benign 3	Mudpit_GPM00300000043	Apolipoprotein C-III	IPI00021857,IPI00657670	ipi.HUMAN.v3.71-random.fasta	10852.3	1	13	21	50	0.00227	0.364	TRUE	B6_fr13_20_01.1697.1697.2.dta	DALSSVQESQVAQQA	K	R	0.95	6.37	2		45	59	TRUE
Benign and Cancer	Benign 3	Benign 3	Mudpit_GPM00300000043	Apolipoprotein C-III	IPI00021857,IPI00657670	ipi.HUMAN.v3.71-random.fasta	10852.3	1	13	21	50	0.00227	0.364	TRUE	B6_fr1_12_01.1804.1804.2.dta	DALSSVQESQVAQQA	K	R	0.95	6.57	2		45	59	TRUE
Benign and Cancer	Benign 3	Benign 3	Mudpit_GPM00300000043	Apolipoprotein C-III	IPI00021857,IPI00657670	ipi.HUMAN.v3.71-random.fasta	10852.3	1	13	21	50	0.00227	0.364	TRUE	B6_fr21_26_01.1620.1620.3.dta	DALSSVQESQVAQQAR	K	G	0.95	2.54	2		45	60	TRUE
Benign and Cancer	Benign 3	Benign 3	Mudpit_GPM00300000043	Apolipoprotein C-III	IPI00021857,IPI00657670	ipi.HUMAN.v3.71-random.fasta	10852.3	1	13	21	50	0.00227	0.364	TRUE	B6_fr21_26_01.1662.1662.2.dta	DALSSVQESQVAQQAR	K	G	0.95	5.28	2		45	60	TRUE
Benign and Cancer	Benign 3	Benign 3	Mudpit_GPM00300000043	Apolipoprotein C-III	IPI00021857,IPI00657670	ipi.HUMAN.v3.71-random.fasta	10852.3	1	13	21	50	0.00227	0.364	TRUE	B6_fr21_26_01.1564.1564.3.dta	DALSSVQESQVAQQAR	K	G	0.95	4.72	2		45	60	TRUE
Benign and Cancer	Benign 3	Benign 3	Mudpit_GPM00300000043	Apolipoprotein C-III	IPI00021857,IPI00657670	ipi.HUMAN.v3.71-random.fasta	10852.3	1	13	21	50	0.00227	0.364	TRUE	B6_fr21_26_01.1518.1518.3.dta	DALSSVQESQVAQQAR	K	G	0.95	4.85	2		45	60	TRUE
Benign and Cancer	Benign 3	Benign 3	Mudpit_GPM00300000043	Apolipoprotein C-III	IPI00021857,IPI00657670	ipi.HUMAN.v3.71-random.fasta	10852.3	1	13	21	50	0.00227	0.364	TRUE	B6_fr39_48_01.1743.1743.2.dta	DALSSVQESQVAQQAR	K	G	0.95	7.04	2		45	60	TRUE
Benign and Cancer	Benign 3	Benign 3	Mudpit_GPM00300000043	Apolipoprotein C-III	IPI00021857,IPI00657670	ipi.HUMAN.v3.71-random.fasta	10852.3	1	13	21	50	0.00227	0.364	TRUE	B6_fr21_26_01.1555.1555.2.dta	DALSSVQESQVAQQAR	K	G	0.95	7.64	2		45	60	TRUE
Benign and Cancer	Benign 3	Benign 3	Mudpit_GPM00300000043	Apolipoprotein C-III	IPI00021857,IPI00657670	ipi.HUMAN.v3.71-random.fasta	10852.3	1	13	21	50	0.00227	0.364	TRUE	B6_fr21_26_01.1511.1511.2.dta	DALSSVQESQVAQQAR	K	G	0.95	8.41	2		45	60	TRUE
Benign and Cancer	Benign 3	Benign 3	Mudpit_GPM00300000043	Apolipoprotein C-III	IPI00021857,IPI00657670	ipi.HUMAN.v3.71-random.fasta	10852.3	1	13	21	50	0.00227	0.364	TRUE	B6_fr21_26_01.1606.1606.2.dta	DALSSVQESQVAQQAR	K	G	0.95	8.62	2		45	60	TRUE
Benign and Cancer	Benign 3	Benign 3	Mudpit_GPM00300000043	Apolipoprotein C-III	IPI00021857,IPI00657670	ipi.HUMAN.v3.71-random.fasta	10852.3	1	13	21	50	0.00227	0.364	TRUE	B6_fr1_12_01.814.814.2.dta	LSSVQESQVAQQ	A	A	0.945	2.44	2		47	58	TRUE
Benign and Cancer	Benign 3	Benign 3	Mudpit_GPM00300000043	Apolipoprotein C-III	IPI00021857,IPI00657670	ipi.HUMAN.v3.71-random.fasta	10852.3	1	13	21	50	0.00227	0.364	TRUE	B6_fr13_20_01.773.773.2.dta	LSSVQESQVAQQ	A	A	0.95	2.66	2		47	58	TRUE
Benign and Cancer	Benign 3	Benign 3	Mudpit_GPM00300000043	Apolipoprotein C-III	IPI00021857,IPI00657670	ipi.HUMAN.v3.71-random.fasta	10852.3	1	13	21	50	0.00227	0.364	TRUE	B6_fr13_20_01.958.958.2.dta	LSSVQESQVAQQA	A	R	0.936	2.36	2		47	59	TRUE
Benign and Cancer	Benign 3	Benign 3	Mudpit_GPM00300000043	Apolipoprotein C-III	IPI00021857,IPI00657670	ipi.HUMAN.v3.71-random.fasta	10852.3	1	13	21	50	0.00227	0.364	TRUE	B6_fr1_12_01.1031.1031.2.dta	LSSVQESQVAQQA	A	R	0.95	4.62	2		47	59	TRUE
Benign and Cancer	Benign 3	Benign 3	Mudpit_GPM00300000043	Apolipoprotein C-III	IPI00021857,IPI00657670	ipi.HUMAN.v3.71-random.fasta	10852.3	1	13	21	50	0.00227	0.364	TRUE	B6_fr27_32_01.997.997.2.dta	LSSVQESQVAQQAR	A	G	0.95	4.64	2		47	60	TRUE
Benign and Cancer	Benign 3	Benign 3	Mudpit_GPM00300000043	Apolipoprotein C-III	IPI00021857,IPI00657670	ipi.HUMAN.v3.71-random.fasta	10852.3	1	13	21	50	0.00227	0.364	TRUE	B6_fr13_20_01.3343.3343.2.dta	SEAEDASLLSFmQG	A	Y	0.846	1.85	2	m12: Oxidation (+15.99)	21	34	TRUE
Benign and Cancer	Benign 3	Benign 3	Mudpit_GPM00300000043	Apolipoprotein C-III	IPI00021857,IPI00657670	ipi.HUMAN.v3.71-random.fasta	10852.3	1	13	21	50	0.00227	0.364	TRUE	B6_fr13_20_01.5193.5193.2.dta	SEAEDASLLSFMQGYm	A	K	0.95	5.96	2	m16: Oxidation (+15.99)	21	36	TRUE
Benign and Cancer	Benign 3	Benign 3	Mudpit_GPM00300000043	Apolipoprotein C-III	IPI00021857,IPI00657670	ipi.HUMAN.v3.71-random.fasta	10852.3	1	13	21	50	0.00227	0.364	TRUE	B6_fr13_20_01.3562.3562.2.dta	SEAEDASLLSFmQGYm	A	K	0.95	8.17	2	m12: Oxidation (+15.99), m16: Oxidation (+15.99)	21	36	TRUE
Benign and Cancer	Benign 3	Benign 3	Mudpit_GPM00300000043	Apolipoprotein C-III	IPI00021857,IPI00657670	ipi.HUMAN.v3.71-random.fasta	10852.3	1	13	21	50	0.00227	0.364	TRUE	B6_fr13_20_01.3657.3657.2.dta	SEAEDASLLSFmQGYm	A	K	0.95	8.32	2	m12: Oxidation (+15.99), m16: Oxidation (+15.99)	21	36	TRUE
Benign and Cancer	Benign 3	Benign 3	Mudpit_GPM00300000043	Apolipoprotein C-III	IPI00021857,IPI00657670	ipi.HUMAN.v3.71-random.fasta	10852.3	1	13	21	50	0.00227	0.364	TRUE	B6_fr13_20_01.3636.3636.1.dta	SEAEDASLLSFmQGYm	A	K	0.95	8.52	2	m12: Oxidation (+15.99), m16: Oxidation (+15.99)	21	36	TRUE
Benign and Cancer	Benign 3	Benign 3	Mudpit_GPM00300000043	Apolipoprotein C-III	IPI00021857,IPI00657670	ipi.HUMAN.v3.71-random.fasta	10852.3	1	13	21	50	0.00227	0.364	TRUE	B6_fr1_12_01.4262.4262.2.dta	SEAEDASLLSFmQGYm	A	K	0.95	10	2	m12: Oxidation (+15.99), m16: Oxidation (+15.99)	21	36	TRUE
Benign and Cancer	Benign 3	Benign 3	Mudpit_GPM00300000043	Apolipoprotein C-III	IPI00021857,IPI00657670	ipi.HUMAN.v3.71-random.fasta	10852.3	1	13	21	50	0.00227	0.364	TRUE	B6_fr13_20_01.3610.3610.2.dta	SEAEDASLLSFmQGYm	A	K	0.95	10.6	2	m12: Oxidation (+15.99), m16: Oxidation (+15.99)	21	36	TRUE
Benign and Cancer	Benign 3	Benign 3	Mudpit_GPM00300000043	Apolipoprotein C-III	IPI00021857,IPI00657670	ipi.HUMAN.v3.71-random.fasta	10852.3	1	13	21	50	0.00227	0.364	TRUE	B6_fr21_26_01.3146.3146.2.dta	SEAEDASLLSFmQGYmK	A	H	0.95	8.62	2	m12: Oxidation (+15.99), m16: Oxidation (+15.99)	21	37	TRUE
Benign and Cancer	Benign 3	Benign 3	Mudpit_GPM00300000043	Apolipoprotein C-III	IPI00021857,IPI00657670	ipi.HUMAN.v3.71-random.fasta	10852.3	1	13	21	50	0.00227	0.364	TRUE	B6_fr21_26_01.1556.1556.3.dta	TAKDALSSVQESQVAQQA	K	R	0.95	3.42	2		42	59	TRUE
Benign and Cancer	Benign 3	Benign 3	Mudpit_GPM00300000043	Apolipoprotein C-III	IPI00021857,IPI00657670	ipi.HUMAN.v3.71-random.fasta	10852.3	1	13	21	50	0.00227	0.364	TRUE	B6_fr21_26_01.1460.1460.2.dta	TAKDALSSVQESQVAQQA	K	R	0.95	4.43	2		42	59	TRUE
Benign and Cancer	Benign 3	Benign 3	Mudpit_GPM00300000043	Apolipoprotein C-III	IPI00021857,IPI00657670	ipi.HUMAN.v3.71-random.fasta	10852.3	1	13	21	50	0.00227	0.364	TRUE	B6_fr27_32_01.1793.1793.3.dta	TAKDALSSVQESQVAQQA	K	R	0.95	3.82	2		42	59	TRUE
Benign and Cancer	Benign 3	Benign 3	Mudpit_GPM00300000043	Apolipoprotein C-III	IPI00021857,IPI00657670	ipi.HUMAN.v3.71-random.fasta	10852.3	1	13	21	50	0.00227	0.364	TRUE	B6_fr21_26_01.1535.1535.2.dta	TAKDALSSVQESQVAQQA	K	R	0.95	5.49	2		42	59	TRUE
Benign and Cancer	Benign 3	Benign 3	Mudpit_GPM00300000043	Apolipoprotein C-III	IPI00021857,IPI00657670	ipi.HUMAN.v3.71-random.fasta	10852.3	1	13	21	50	0.00227	0.364	TRUE	B6_fr21_26_01.1587.1587.2.dta	TAKDALSSVQESQVAQQA	K	R	0.95	6.92	2		42	59	TRUE
Benign and Cancer	Benign 3	Benign 3	Mudpit_GPM00300000043	Apolipoprotein C-III	IPI00021857,IPI00657670	ipi.HUMAN.v3.71-random.fasta	10852.3	1	13	21	50	0.00227	0.364	TRUE	B6_fr27_32_01.1827.1827.2.dta	TAKDALSSVQESQVAQQA	K	R	0.95	7.13	2		42	59	TRUE
Benign and Cancer	Benign 3	Benign 3	Mudpit_GPM00300000043	Apolipoprotein C-III	IPI00021857,IPI00657670	ipi.HUMAN.v3.71-random.fasta	10852.3	1	13	21	50	0.00227	0.364	TRUE	B6_fr27_32_01.1774.1774.2.dta	TAKDALSSVQESQVAQQA	K	R	0.95	8.12	2		42	59	TRUE
Benign and Cancer	Benign 3	Benign 3	Mudpit_GPM00300000043	Apolipoprotein C-III	IPI00021857,IPI00657670	ipi.HUMAN.v3.71-random.fasta	10852.3	1	13	21	50	0.00227	0.364	TRUE	B6_fr27_32_01.1583.1583.3.dta	TAKDALSSVQESQVAQQAR	K	G	0.902	1.82	2		42	60	TRUE
Benign and Cancer	Benign 3	Benign 3	Mudpit_GPM00300000043	Apolipoprotein C-III	IPI00021857,IPI00657670	ipi.HUMAN.v3.71-random.fasta	10852.3	1	13	21	50	0.00227	0.364	TRUE	B6_fr33_38_01.1493.1493.3.dta	TAKDALSSVQESQVAQQAR	K	G	0.95	2.26	2		42	60	TRUE
Benign and Cancer	Benign 3	Benign 3	Mudpit_GPM00300000043	Apolipoprotein C-III	IPI00021857,IPI00657670	ipi.HUMAN.v3.71-random.fasta	10852.3	1	13	21	50	0.00227	0.364	TRUE	B6_fr27_32_01.1528.1528.2.dta	TAKDALSSVQESQVAQQAR	K	G	0.95	8.38	2		42	60	TRUE
Benign and Cancer	Benign 3	Benign 3	Mudpit_GPM00300000043	Apolipoprotein C-III	IPI00021857,IPI00657670	ipi.HUMAN.v3.71-random.fasta	10852.3	1	13	21	50	0.00227	0.364	TRUE	B6_fr33_38_01.1507.1507.2.dta	TAKDALSSVQESQVAQQAR	K	G	0.95	8.64	2		42	60	TRUE
Benign and Cancer	Benign 3	Benign 3	Mudpit_GPM00300000043	IGL@ protein	IPI00154742,IPI00450309,IPI00658130,IPI00719452,IPI00744476,IPI00784935,IPI00788824,IPI00807428,IPI00827875,IPI00829877,IPI00887169,IPI00944677	ipi.HUMAN.v3.71-random.fasta	24791.9	1	6	6	6	0.000273	0.248	TRUE	B6_fr21_26_01.3195.3195.2.dta	AAPSVTLFPPSSEELQANK	K	A	0.95	3.42	2		133	151	TRUE
Benign and Cancer	Benign 3	Benign 3	Mudpit_GPM00300000043	IGL@ protein	IPI00154742,IPI00450309,IPI00658130,IPI00719452,IPI00744476,IPI00784935,IPI00788824,IPI00807428,IPI00827875,IPI00829877,IPI00887169,IPI00944677	ipi.HUMAN.v3.71-random.fasta	24791.9	1	6	6	6	0.000273	0.248	TRUE	B6_fr21_26_01.838.838.2.dta	ADSSPVKAGVETTTPS	K	K	0.95	3.18	2		172	187	TRUE
Benign and Cancer	Benign 3	Benign 3	Mudpit_GPM00300000043	IGL@ protein	IPI00154742,IPI00450309,IPI00658130,IPI00719452,IPI00744476,IPI00784935,IPI00788824,IPI00807428,IPI00827875,IPI00829877,IPI00887169,IPI00944677	ipi.HUMAN.v3.71-random.fasta	24791.9	1	6	6	6	0.000273	0.248	TRUE	B6_fr21_26_01.718.718.2.dta	STVEKTVAPTEcS	G	-	0.912	2.17	2	c12: Carbamidomethyl (+57.02)	222	234	TRUE
Benign and Cancer	Benign 3	Benign 3	Mudpit_GPM00300000043	IGL@ protein	IPI00154742,IPI00450309,IPI00658130,IPI00719452,IPI00744476,IPI00784935,IPI00788824,IPI00807428,IPI00827875,IPI00829877,IPI00887169,IPI00944677	ipi.HUMAN.v3.71-random.fasta	24791.9	1	6	6	6	0.000273	0.248	TRUE	B6_fr27_32_01.935.935.2.dta	SYScQVTHEGSTVE	R	K	0.907	2.14	2	c4: Carbamidomethyl (+57.02)	212	225	TRUE
Benign and Cancer	Benign 3	Benign 3	Mudpit_GPM00300000043	IGL@ protein	IPI00154742,IPI00450309,IPI00658130,IPI00719452,IPI00744476,IPI00784935,IPI00788824,IPI00807428,IPI00827875,IPI00829877,IPI00887169,IPI00944677	ipi.HUMAN.v3.71-random.fasta	24791.9	1	6	6	6	0.000273	0.248	TRUE	B6_fr33_38_01.781.781.2.dta	SYScQVTHEGSTVEK	R	T	0.95	3.49	2	c4: Carbamidomethyl (+57.02)	212	226	TRUE
Benign and Cancer	Benign 3	Benign 3	Mudpit_GPM00300000043	IGL@ protein	IPI00154742,IPI00450309,IPI00658130,IPI00719452,IPI00744476,IPI00784935,IPI00788824,IPI00807428,IPI00827875,IPI00829877,IPI00887169,IPI00944677	ipi.HUMAN.v3.71-random.fasta	24791.9	1	6	6	6	0.000273	0.248	TRUE	B6_fr27_32_01.1781.1781.3.dta	SYScQVTHEGSTVEKTVAPTEcS	R	-	0.95	2.52	2	c4: Carbamidomethyl (+57.02), c22: Carbamidomethyl (+57.02)	212	234	TRUE
Benign and Cancer	Benign 3	Benign 3	Mudpit_GPM00300000043	Complement C4-A	IPI00032258,IPI00418163,IPI00643525,IPI00654875,IPI00843913,IPI00887154,IPI00889723,IPI00892547,IPI00892604,IPI00937598	ipi.HUMAN.v3.71-random.fasta	192773	1	5	5	7	0.000318	0.0287	TRUE	B6_fr13_20_01.3143.3143.2.dta	DDPDAPLQPVTPL	K	Q	0.883	2.01	2		1429	1441	TRUE
Benign and Cancer	Benign 3	Benign 3	Mudpit_GPM00300000043	Complement C4-A	IPI00032258,IPI00418163,IPI00643525,IPI00654875,IPI00843913,IPI00887154,IPI00889723,IPI00892547,IPI00892604,IPI00937598	ipi.HUMAN.v3.71-random.fasta	192773	1	5	5	7	0.000318	0.0287	TRUE	B6_fr13_20_01.2646.2646.2.dta	DDPDAPLQPVTPLQ	K	L	0.95	3.74	2		1429	1442	TRUE
Benign and Cancer	Benign 3	Benign 3	Mudpit_GPM00300000043	Complement C4-A	IPI00032258,IPI00418163,IPI00643525,IPI00654875,IPI00843913,IPI00887154,IPI00889723,IPI00892547,IPI00892604,IPI00937598	ipi.HUMAN.v3.71-random.fasta	192773	1	5	5	7	0.000318	0.0287	TRUE	B6_fr21_26_01.4225.4225.2.dta	EELVYELNPLDH	R	R	0.95	3.36	2		942	953	TRUE
Benign and Cancer	Benign 3	Benign 3	Mudpit_GPM00300000043	Complement C4-A	IPI00032258,IPI00418163,IPI00643525,IPI00654875,IPI00843913,IPI00887154,IPI00889723,IPI00892547,IPI00892604,IPI00937598	ipi.HUMAN.v3.71-random.fasta	192773	1	5	5	7	0.000318	0.0287	TRUE	B6_fr21_26_01.4274.4274.2.dta	EELVYELNPLDH	R	R	0.95	4.43	2		942	953	TRUE
Benign and Cancer	Benign 3	Benign 3	Mudpit_GPM00300000043	Complement C4-A	IPI00032258,IPI00418163,IPI00643525,IPI00654875,IPI00843913,IPI00887154,IPI00889723,IPI00892547,IPI00892604,IPI00937598	ipi.HUMAN.v3.71-random.fasta	192773	1	5	5	7	0.000318	0.0287	TRUE	B6_fr13_20_01.4376.4376.2.dta	GLEEELQFSLGS	R	K	0.95	2.96	2		1353	1364	TRUE
Benign and Cancer	Benign 3	Benign 3	Mudpit_GPM00300000043	Complement C4-A	IPI00032258,IPI00418163,IPI00643525,IPI00654875,IPI00843913,IPI00887154,IPI00889723,IPI00892547,IPI00892604,IPI00937598	ipi.HUMAN.v3.71-random.fasta	192773	1	5	5	7	0.000318	0.0287	TRUE	B6_fr13_20_01.4333.4333.2.dta	GLEEELQFSLGS	R	K	0.95	3	2		1353	1364	TRUE
Benign and Cancer	Benign 3	Benign 3	Mudpit_GPM00300000043	Complement C4-A	IPI00032258,IPI00418163,IPI00643525,IPI00654875,IPI00843913,IPI00887154,IPI00889723,IPI00892547,IPI00892604,IPI00937598	ipi.HUMAN.v3.71-random.fasta	192773	1	5	5	7	0.000318	0.0287	TRUE	B6_fr13_20_01.1602.1602.2.dta	TLEIPGNSDPNm	R	I	0.926	2.28	2	m12: Oxidation (+15.99)	957	968	TRUE
Benign and Cancer	Benign 3	Benign 3	Mudpit_GPM00300000043	Isoform 1 of Peroxidasin homolog	IPI00016112,IPI00888304	ipi.HUMAN.v3.71-random.fasta	165276	0.502	1	1	1	4.55e-05	0.00811	TRUE	B6_fr27_32_01.2366.2366.2.dta	SLEFSYQEDKPT	R	K	0.95	3.55	2		1337	1348	TRUE
Benign and Cancer	Benign 3	Benign 3	Mudpit_GPM00300000043	Isoform HMW of Kininogen-1	IPI00032328	ipi.HUMAN.v3.71-random.fasta	71957.6	1	3	6	9	0.000409	0.0497	TRUE	B6_fr39_48_01.1280.1280.3.dta	DDDLEHQGGHVLDHGH	L	K	0.935	2.01	2		480	495	TRUE
Benign and Cancer	Benign 3	Benign 3	Mudpit_GPM00300000043	Isoform HMW of Kininogen-1	IPI00032328	ipi.HUMAN.v3.71-random.fasta	71957.6	1	3	6	9	0.000409	0.0497	TRUE	B6_fr39_48_01.964.964.3.dta	DDDLEHQGGHVLDHGH	L	K	0.95	4.1	2		480	495	TRUE
Benign and Cancer	Benign 3	Benign 3	Mudpit_GPM00300000043	Isoform HMW of Kininogen-1	IPI00032328	ipi.HUMAN.v3.71-random.fasta	71957.6	1	3	6	9	0.000409	0.0497	TRUE	B6_fr39_48_01.980.980.2.dta	DDDLEHQGGHVLDHGH	L	K	0.95	10.3	2		480	495	TRUE
Benign and Cancer	Benign 3	Benign 3	Mudpit_GPM00300000043	Isoform HMW of Kininogen-1	IPI00032328	ipi.HUMAN.v3.71-random.fasta	71957.6	1	3	6	9	0.000409	0.0497	TRUE	B6_fr39_48_01.1318.1318.4.dta	KLDDDLEHQGGHVLDHGH	F	K	0.95	2.92	2		478	495	TRUE
Benign and Cancer	Benign 3	Benign 3	Mudpit_GPM00300000043	Isoform HMW of Kininogen-1	IPI00032328	ipi.HUMAN.v3.71-random.fasta	71957.6	1	3	6	9	0.000409	0.0497	TRUE	B6_fr39_48_01.1321.1321.3.dta	KLDDDLEHQGGHVLDHGH	F	K	0.95	2.72	2		478	495	TRUE
Benign and Cancer	Benign 3	Benign 3	Mudpit_GPM00300000043	Isoform HMW of Kininogen-1	IPI00032328	ipi.HUMAN.v3.71-random.fasta	71957.6	1	3	6	9	0.000409	0.0497	TRUE	B6_fr39_48_01.1328.1328.3.dta	LDDDLEHQGGHVLDHGH	K	K	0.95	2.52	2		479	495	TRUE
Benign and Cancer	Benign 3	Benign 3	Mudpit_GPM00300000043	Isoform HMW of Kininogen-1	IPI00032328	ipi.HUMAN.v3.71-random.fasta	71957.6	1	3	6	9	0.000409	0.0497	TRUE	B6_fr39_48_01.1146.1146.3.dta	LDDDLEHQGGHVLDHGH	K	K	0.95	2.59	2		479	495	TRUE
Benign and Cancer	Benign 3	Benign 3	Mudpit_GPM00300000043	Isoform HMW of Kininogen-1	IPI00032328	ipi.HUMAN.v3.71-random.fasta	71957.6	1	3	6	9	0.000409	0.0497	TRUE	B6_fr39_48_01.1279.1279.3.dta	LDDDLEHQGGHVLDHGH	K	K	0.95	3.46	2		479	495	TRUE
Benign and Cancer	Benign 3	Benign 3	Mudpit_GPM00300000043	Isoform HMW of Kininogen-1	IPI00032328	ipi.HUMAN.v3.71-random.fasta	71957.6	1	3	6	9	0.000409	0.0497	TRUE	B6_fr39_48_01.1282.1282.2.dta	LDDDLEHQGGHVLDHGH	K	K	0.95	4.66	2		479	495	TRUE
Benign and Cancer	Benign 3	Benign 3	Mudpit_GPM00300000043	Isoform HMW of Kininogen-1	IPI00032328	ipi.HUMAN.v3.71-random.fasta	71957.6	1	3	6	9	0.000409	0.0497	FALSE	B6_fr27_32_01.1193.1193.2.dta	YEIKEGDcPVQSG	K	K	0.95	4.48	2	c8: Carbamidomethyl (+57.02)	76	88	FALSE	IPI00924859,IPI00215894
Benign and Cancer	Benign 3	Benign 3	Mudpit_GPM00300000043	Isoform HMW of Kininogen-1	IPI00032328	ipi.HUMAN.v3.71-random.fasta	71957.6	1	3	6	9	0.000409	0.0497	FALSE	B6_fr33_38_01.948.948.2.dta	YEIKEGDcPVQSGK	K	T	0.95	7.06	2	c8: Carbamidomethyl (+57.02)	76	89	FALSE	IPI00924859,IPI00215894
Benign and Cancer	Benign 3	Benign 3	Mudpit_GPM00300000043	Cofilin-1	IPI00012011	ipi.HUMAN.v3.71-random.fasta	18503.2	0.502	1	1	1	4.55e-05	0.0602	TRUE	B6_fr27_32_01.3640.3640.2.dta	AVLFcLSEDK	K	K	0.95	2.85	2	c5: Carbamidomethyl (+57.02)	35	44	TRUE
Benign and Cancer	Benign 3	Benign 3	Mudpit_GPM00300000043	Macrophage migration inhibitory factor	IPI00293276	ipi.HUMAN.v3.71-random.fasta	12476.5	0.502	1	1	1	4.55e-05	0.0957	TRUE	B6_fr27_32_01.2710.2710.2.dta	PmFIVNTNVPR	M	A	0.95	2.8	2	m2: Oxidation (+15.99)	2	12	TRUE
Benign and Cancer	Benign 3	Benign 3	Mudpit_GPM00300000043	Agrin	IPI00374563-R	ipi.HUMAN.v3.71-random.fasta	214838	0.471	1	1	1	4.55e-05	0.0044	TRUE	B6_fr33_38_01.3438.3438.2.dta	HEWSTPETF	P	P	0.944	2.43	2		1191	1199	TRUE
Benign and Cancer	Benign 3	Benign 3	Mudpit_GPM00300000043	Isoform 1 of Inter-alpha-trypsin inhibitor heavy chain H3	IPI00028413,IPI00876950,IPI00953573	ipi.HUMAN.v3.71-random.fasta	99850.9	0.502	1	2	2	9.1e-05	0.0225	TRUE	B6_fr21_26_01.1471.1471.2.dta	AIADKPGEDAEATPVSPAMS	R	Y	0.95	2.85	2		614	633	TRUE
Benign and Cancer	Benign 3	Benign 3	Mudpit_GPM00300000043	Isoform 1 of Inter-alpha-trypsin inhibitor heavy chain H3	IPI00028413,IPI00876950,IPI00953573	ipi.HUMAN.v3.71-random.fasta	99850.9	0.502	1	2	2	9.1e-05	0.0225	TRUE	B6_fr21_26_01.995.995.2.dta	AIADKPGEDAEATPVSPAmS	R	Y	0.95	4.72	2	m19: Oxidation (+15.99)	614	633	TRUE
Benign and Cancer	Benign 3	Benign 3	Mudpit_GPM00300000043	SNC66 protein	IPI00383164,IPI00386524,IPI00386879,IPI00423460,IPI00423462,IPI00426060,IPI00449920,IPI00647704	ipi.HUMAN.v3.71-random.fasta	53664.7	0.502	1	1	1	4.55e-05	0.0362	TRUE	B6_fr13_20_01.2531.2531.2.dta	NFPPSQDASGDLYTTSSQ	R	L	0.95	6.48	2		196	213	TRUE
Benign and Cancer	Benign 3	Benign 3	Mudpit_GPM00300000043	Profilin-1	IPI00216691	ipi.HUMAN.v3.71-random.fasta	15054.3	0.363	1	1	1	4.55e-05	0.0857	TRUE	B6_fr21_26_01.2412.2412.2.dta	DSPSVWAAVPGK	K	T	0.915	2.19	2		27	38	TRUE
Benign and Cancer	Benign 3	Benign 3	Mudpit_GPM00300000043	Isoform 3 of AT-rich interactive domain-containing protein 1B	IPI00396577-R	ipi.HUMAN.v3.71-random.fasta	241462	0.423	1	1	1	4.55e-05	0.00568	TRUE	B6_fr13_20_01.1162.1162.2.dta	PSGmSSPYSESPG	D	K	0.933	2.33	2	m4: Oxidation (+15.99)	2239	2251	TRUE
Benign and Cancer	Benign 3	Benign 3	Mudpit_GPM00300000043	Collagen alpha-1(I) chain	IPI00297646	ipi.HUMAN.v3.71-random.fasta	138911	0.25	1	1	1	4.55e-05	0.015	TRUE	B6_fr21_26_01.741.741.2.dta	TGSPGSPGPDGKTGPPGPAGQD	L	G	0.863	1.92	2		541	562	TRUE
Benign and Cancer	Benign 3	Benign 3	Mudpit_GPM00300000043	Isoform 2 of Phospholipid transfer protein	IPI00217778,IPI00643034,IPI00909702	ipi.HUMAN.v3.71-random.fasta	49274.1	0.997	2	2	2	9.1e-05	0.0658	TRUE	B6_fr27_32_01.3061.3061.2.dta	ALELVKQEGL	K	R	0.88	2	2		30	39	TRUE
Benign and Cancer	Benign 3	Benign 3	Mudpit_GPM00300000043	Isoform 2 of Phospholipid transfer protein	IPI00217778,IPI00643034,IPI00909702	ipi.HUMAN.v3.71-random.fasta	49274.1	0.997	2	2	2	9.1e-05	0.0658	TRUE	B6_fr21_26_01.4144.4144.2.dta	SSVDELVGIDYSLmKDPVA	R	S	0.95	5.82	2	m14: Oxidation (+15.99)	155	173	TRUE
Benign and Cancer	Benign 3	Benign 3	Mudpit_GPM00300000043	Rho GDP-dissociation inhibitor 1	IPI00003815,IPI00793767,IPI00794402,IPI00796541,IPI00797560,IPI00797924	ipi.HUMAN.v3.71-random.fasta	23207.5	0.502	1	1	1	4.55e-05	0.0735	TRUE	B6_fr21_26_01.3034.3034.2.dta	SIQEIQELDKDDESL	K	R	0.95	3.59	2		34	48	TRUE
Benign and Cancer	Benign 3	Benign 3	Mudpit_GPM00300000043	Isoform 1 of Macrophage colony-stimulating factor 1	IPI00015881	ipi.HUMAN.v3.71-random.fasta	60119.4	0.502	1	1	1	4.55e-05	0.0307	TRUE	B6_fr21_26_01.1299.1299.2.dta	AEPEGGPASEGAARPLP	P	R	0.95	6.03	2		453	469	TRUE
Benign and Cancer	Benign 3	Benign 3	Mudpit_GPM00300000043	Cartilage intermediate layer protein 1	IPI00289275,IPI00791803	ipi.HUMAN.v3.71-random.fasta	132624	0.502	1	1	1	4.55e-05	0.011	TRUE	B6_fr21_26_01.1573.1573.2.dta	DEVTSEPLNAGKV	R	K	0.95	3.82	2		666	678	TRUE
Benign and Cancer	Benign 3	Benign 3	Mudpit_GPM00300000043	Isoform 2 of UPF0663 transmembrane protein C17orf28	IPI00607714-R	ipi.HUMAN.v3.71-random.fasta	88618.6	0.499	1	1	1	4.55e-05	0.0127	TRUE	B6_fr33_38_01.4002.4002.1.dta	EPVVVPGFGG	G	A	0.95	2	2		599	608	TRUE
Benign and Cancer	Benign 3	Benign 3	Mudpit_GPM00300000043	cDNA FLJ52545, highly similar to Dickkopf-related protein 3	IPI00002714,IPI00383937,IPI00910436,IPI00940990	ipi.HUMAN.v3.71-random.fasta	39850.3	0.502	1	2	2	9.1e-05	0.0302	TRUE	B6_fr21_26_01.828.828.2.dta	EVEELmEDTQH	R	K	0.894	2.07	2	m6: Oxidation (+15.99)	53	63	TRUE
Benign and Cancer	Benign 3	Benign 3	Mudpit_GPM00300000043	cDNA FLJ52545, highly similar to Dickkopf-related protein 3	IPI00002714,IPI00383937,IPI00910436,IPI00940990	ipi.HUMAN.v3.71-random.fasta	39850.3	0.502	1	2	2	9.1e-05	0.0302	TRUE	B6_fr21_26_01.1660.1660.2.dta	EVEELMEDTQH	R	K	0.95	3.62	2		53	63	TRUE
Benign and Cancer	Benign 3	Benign 3	Mudpit_GPM00300000043	Keratin, type II cytoskeletal 2 epidermal	IPI00021304	ipi.HUMAN.v3.71-random.fasta	65866.4	0.99	1	1	1	4.55e-05	0.0171	TRUE	B6_fr21_26_01.899.899.2.dta	LEEALQQAKED	D	L	0.95	3.8	2		451	461	TRUE
Benign and Cancer	Benign 3	Benign 3	Mudpit_GPM00300000043	Neuroblast differentiation-associated protein AHNAK	IPI00021812,IPI00555610	ipi.HUMAN.v3.71-random.fasta	629104	0.502	1	1	15	0.000682	0.00204	TRUE	B6_fr21_26_01.1931.1931.2.dta	GEGPDVDVNLPK	K	A	0.95	3.89	2		2781	2792	TRUE
Benign and Cancer	Benign 3	Benign 3	Mudpit_GPM00300000043	Neuroblast differentiation-associated protein AHNAK	IPI00021812,IPI00555610	ipi.HUMAN.v3.71-random.fasta	629104	0.502	1	1	15	0.000682	0.00204	TRUE	B6_fr21_26_01.1931.1931.2.dta	GEGPDVDVNLPK	K	A	0.95	3.89	2		2781	2792	TRUE
Benign and Cancer	Benign 3	Benign 3	Mudpit_GPM00300000043	Neuroblast differentiation-associated protein AHNAK	IPI00021812,IPI00555610	ipi.HUMAN.v3.71-random.fasta	629104	0.502	1	1	15	0.000682	0.00204	TRUE	B6_fr21_26_01.1931.1931.2.dta	GEGPDVDVNLPK	K	A	0.95	3.89	2		2781	2792	TRUE
Benign and Cancer	Benign 3	Benign 3	Mudpit_GPM00300000043	Neuroblast differentiation-associated protein AHNAK	IPI00021812,IPI00555610	ipi.HUMAN.v3.71-random.fasta	629104	0.502	1	1	15	0.000682	0.00204	TRUE	B6_fr21_26_01.1931.1931.2.dta	GEGPDVDVNLPK	K	A	0.95	3.89	2		2781	2792	TRUE
Benign and Cancer	Benign 3	Benign 3	Mudpit_GPM00300000043	Neuroblast differentiation-associated protein AHNAK	IPI00021812,IPI00555610	ipi.HUMAN.v3.71-random.fasta	629104	0.502	1	1	15	0.000682	0.00204	TRUE	B6_fr21_26_01.1931.1931.2.dta	GEGPDVDVNLPK	K	A	0.95	3.89	2		2781	2792	TRUE
Benign and Cancer	Benign 3	Benign 3	Mudpit_GPM00300000043	Neuroblast differentiation-associated protein AHNAK	IPI00021812,IPI00555610	ipi.HUMAN.v3.71-random.fasta	629104	0.502	1	1	15	0.000682	0.00204	TRUE	B6_fr27_32_01.2299.2299.2.dta	GEGPDVDVNLPK	K	A	0.95	4.11	2		2781	2792	TRUE
Benign and Cancer	Benign 3	Benign 3	Mudpit_GPM00300000043	Neuroblast differentiation-associated protein AHNAK	IPI00021812,IPI00555610	ipi.HUMAN.v3.71-random.fasta	629104	0.502	1	1	15	0.000682	0.00204	TRUE	B6_fr27_32_01.2299.2299.2.dta	GEGPDVDVNLPK	K	A	0.95	4.11	2		2781	2792	TRUE
Benign and Cancer	Benign 3	Benign 3	Mudpit_GPM00300000043	Neuroblast differentiation-associated protein AHNAK	IPI00021812,IPI00555610	ipi.HUMAN.v3.71-random.fasta	629104	0.502	1	1	15	0.000682	0.00204	TRUE	B6_fr27_32_01.2299.2299.2.dta	GEGPDVDVNLPK	K	A	0.95	4.11	2		2781	2792	TRUE
Benign and Cancer	Benign 3	Benign 3	Mudpit_GPM00300000043	Neuroblast differentiation-associated protein AHNAK	IPI00021812,IPI00555610	ipi.HUMAN.v3.71-random.fasta	629104	0.502	1	1	15	0.000682	0.00204	TRUE	B6_fr27_32_01.2299.2299.2.dta	GEGPDVDVNLPK	K	A	0.95	4.11	2		2781	2792	TRUE
Benign and Cancer	Benign 3	Benign 3	Mudpit_GPM00300000043	Neuroblast differentiation-associated protein AHNAK	IPI00021812,IPI00555610	ipi.HUMAN.v3.71-random.fasta	629104	0.502	1	1	15	0.000682	0.00204	TRUE	B6_fr27_32_01.2299.2299.2.dta	GEGPDVDVNLPK	K	A	0.95	4.11	2		2781	2792	TRUE
Benign and Cancer	Benign 3	Benign 3	Mudpit_GPM00300000043	Neuroblast differentiation-associated protein AHNAK	IPI00021812,IPI00555610	ipi.HUMAN.v3.71-random.fasta	629104	0.502	1	1	15	0.000682	0.00204	TRUE	B6_fr21_26_01.1978.1978.2.dta	GEGPDVDVNLPK	K	A	0.95	4.85	2		2781	2792	TRUE
Benign and Cancer	Benign 3	Benign 3	Mudpit_GPM00300000043	Neuroblast differentiation-associated protein AHNAK	IPI00021812,IPI00555610	ipi.HUMAN.v3.71-random.fasta	629104	0.502	1	1	15	0.000682	0.00204	TRUE	B6_fr21_26_01.1978.1978.2.dta	GEGPDVDVNLPK	K	A	0.95	4.85	2		2781	2792	TRUE
Benign and Cancer	Benign 3	Benign 3	Mudpit_GPM00300000043	Neuroblast differentiation-associated protein AHNAK	IPI00021812,IPI00555610	ipi.HUMAN.v3.71-random.fasta	629104	0.502	1	1	15	0.000682	0.00204	TRUE	B6_fr21_26_01.1978.1978.2.dta	GEGPDVDVNLPK	K	A	0.95	4.85	2		2781	2792	TRUE
Benign and Cancer	Benign 3	Benign 3	Mudpit_GPM00300000043	Neuroblast differentiation-associated protein AHNAK	IPI00021812,IPI00555610	ipi.HUMAN.v3.71-random.fasta	629104	0.502	1	1	15	0.000682	0.00204	TRUE	B6_fr21_26_01.1978.1978.2.dta	GEGPDVDVNLPK	K	A	0.95	4.85	2		2781	2792	TRUE
Benign and Cancer	Benign 3	Benign 3	Mudpit_GPM00300000043	Neuroblast differentiation-associated protein AHNAK	IPI00021812,IPI00555610	ipi.HUMAN.v3.71-random.fasta	629104	0.502	1	1	15	0.000682	0.00204	TRUE	B6_fr21_26_01.1978.1978.2.dta	GEGPDVDVNLPK	K	A	0.95	4.85	2		2781	2792	TRUE
Benign and Cancer	Benign 3	Benign 3	Mudpit_GPM00300000043	Isoform 1 of Gelsolin	IPI00026314,IPI00513782,IPI00646773,IPI00647556,IPI00796316	ipi.HUMAN.v3.71-random.fasta	85697.8	1	11	14	21	0.000955	0.078	TRUE	B6_fr21_26_01.1044.1044.2.dta	DAATLHTSTAM	F	A	0.854	1.89	2		423	433	TRUE
Benign and Cancer	Benign 3	Benign 3	Mudpit_GPM00300000043	Isoform 1 of Gelsolin	IPI00026314,IPI00513782,IPI00646773,IPI00647556,IPI00796316	ipi.HUMAN.v3.71-random.fasta	85697.8	1	11	14	21	0.000955	0.078	TRUE	B6_fr21_26_01.607.607.2.dta	DAATLHTSTAm	F	A	0.95	4.34	2	m11: Oxidation (+15.99)	423	433	TRUE
Benign and Cancer	Benign 3	Benign 3	Mudpit_GPM00300000043	Isoform 1 of Gelsolin	IPI00026314,IPI00513782,IPI00646773,IPI00647556,IPI00796316	ipi.HUMAN.v3.71-random.fasta	85697.8	1	11	14	21	0.000955	0.078	TRUE	B6_fr27_32_01.1686.1686.2.dta	FDAATLHT	P	S	0.871	1.96	2		422	429	TRUE
Benign and Cancer	Benign 3	Benign 3	Mudpit_GPM00300000043	Isoform 1 of Gelsolin	IPI00026314,IPI00513782,IPI00646773,IPI00647556,IPI00796316	ipi.HUMAN.v3.71-random.fasta	85697.8	1	11	14	21	0.000955	0.078	TRUE	B6_fr27_32_01.1480.1480.2.dta	FDAATLHTST	P	A	0.908	2.15	2		422	431	TRUE
Benign and Cancer	Benign 3	Benign 3	Mudpit_GPM00300000043	Isoform 1 of Gelsolin	IPI00026314,IPI00513782,IPI00646773,IPI00647556,IPI00796316	ipi.HUMAN.v3.71-random.fasta	85697.8	1	11	14	21	0.000955	0.078	TRUE	B6_fr27_32_01.2364.2364.2.dta	FDAATLHTSTAM	P	A	0.95	3.8	2		422	433	TRUE
Benign and Cancer	Benign 3	Benign 3	Mudpit_GPM00300000043	Isoform 1 of Gelsolin	IPI00026314,IPI00513782,IPI00646773,IPI00647556,IPI00796316	ipi.HUMAN.v3.71-random.fasta	85697.8	1	11	14	21	0.000955	0.078	TRUE	B6_fr27_32_01.1443.1443.2.dta	FDAATLHTSTAm	P	A	0.95	6.06	2	m12: Oxidation (+15.99)	422	433	TRUE
Benign and Cancer	Benign 3	Benign 3	Mudpit_GPM00300000043	Isoform 1 of Gelsolin	IPI00026314,IPI00513782,IPI00646773,IPI00647556,IPI00796316	ipi.HUMAN.v3.71-random.fasta	85697.8	1	11	14	21	0.000955	0.078	TRUE	B6_fr27_32_01.1618.1618.2.dta	FDAATLHTSTAmAA	P	Q	0.95	3.22	2	m12: Oxidation (+15.99)	422	435	TRUE
Benign and Cancer	Benign 3	Benign 3	Mudpit_GPM00300000043	Isoform 1 of Gelsolin	IPI00026314,IPI00513782,IPI00646773,IPI00647556,IPI00796316	ipi.HUMAN.v3.71-random.fasta	85697.8	1	11	14	21	0.000955	0.078	TRUE	B6_fr21_26_01.1408.1408.2.dta	FDAATLHTSTAmAA	P	Q	0.95	4.38	2	m12: Oxidation (+15.99)	422	435	TRUE
Benign and Cancer	Benign 3	Benign 3	Mudpit_GPM00300000043	Isoform 1 of Gelsolin	IPI00026314,IPI00513782,IPI00646773,IPI00647556,IPI00796316	ipi.HUMAN.v3.71-random.fasta	85697.8	1	11	14	21	0.000955	0.078	TRUE	B6_fr21_26_01.3111.3111.2.dta	mDYPKQTQVSVLPEGGETPL	K	F	0.932	2.32	2	m1: Oxidation (+15.99)	369	388	TRUE
Benign and Cancer	Benign 3	Benign 3	Mudpit_GPM00300000043	Isoform 1 of Gelsolin	IPI00026314,IPI00513782,IPI00646773,IPI00647556,IPI00796316	ipi.HUMAN.v3.71-random.fasta	85697.8	1	11	14	21	0.000955	0.078	TRUE	B6_fr27_32_01.3688.3688.2.dta	mDYPKQTQVSVLPEGGETPL	K	F	0.95	4.47	2	m1: Oxidation (+15.99)	369	388	TRUE
Benign and Cancer	Benign 3	Benign 3	Mudpit_GPM00300000043	Isoform 1 of Gelsolin	IPI00026314,IPI00513782,IPI00646773,IPI00647556,IPI00796316	ipi.HUMAN.v3.71-random.fasta	85697.8	1	11	14	21	0.000955	0.078	TRUE	B6_fr27_32_01.2923.2923.2.dta	NWRDPDQTDGLGLS	K	Y	0.95	5.51	2		395	408	TRUE
Benign and Cancer	Benign 3	Benign 3	Mudpit_GPM00300000043	Isoform 1 of Gelsolin	IPI00026314,IPI00513782,IPI00646773,IPI00647556,IPI00796316	ipi.HUMAN.v3.71-random.fasta	85697.8	1	11	14	21	0.000955	0.078	TRUE	B6_fr27_32_01.2773.2773.2.dta	SEDcFILDHG	K	K	0.95	2.85	2	c4: Carbamidomethyl (+57.02)	328	337	TRUE
Benign and Cancer	Benign 3	Benign 3	Mudpit_GPM00300000043	Isoform 1 of Gelsolin	IPI00026314,IPI00513782,IPI00646773,IPI00647556,IPI00796316	ipi.HUMAN.v3.71-random.fasta	85697.8	1	11	14	21	0.000955	0.078	TRUE	B6_fr27_32_01.2824.2824.2.dta	SEDcFILDHG	K	K	0.95	2.96	2	c4: Carbamidomethyl (+57.02)	328	337	TRUE
Benign and Cancer	Benign 3	Benign 3	Mudpit_GPM00300000043	Isoform 1 of Gelsolin	IPI00026314,IPI00513782,IPI00646773,IPI00647556,IPI00796316	ipi.HUMAN.v3.71-random.fasta	85697.8	1	11	14	21	0.000955	0.078	TRUE	B6_fr33_38_01.2005.2005.2.dta	SEDcFILDHGK	K	D	0.95	2.96	2	c4: Carbamidomethyl (+57.02)	328	338	TRUE
Benign and Cancer	Benign 3	Benign 3	Mudpit_GPM00300000043	Isoform 1 of Gelsolin	IPI00026314,IPI00513782,IPI00646773,IPI00647556,IPI00796316	ipi.HUMAN.v3.71-random.fasta	85697.8	1	11	14	21	0.000955	0.078	TRUE	B6_fr27_32_01.3249.3249.2.dta	VPFDAATLHTSTAM	R	A	0.95	5.13	2		420	433	TRUE
Benign and Cancer	Benign 3	Benign 3	Mudpit_GPM00300000043	Isoform 1 of Gelsolin	IPI00026314,IPI00513782,IPI00646773,IPI00647556,IPI00796316	ipi.HUMAN.v3.71-random.fasta	85697.8	1	11	14	21	0.000955	0.078	TRUE	B6_fr21_26_01.1979.1979.2.dta	VPFDAATLHTSTAm	R	A	0.95	6	2	m14: Oxidation (+15.99)	420	433	TRUE
Benign and Cancer	Benign 3	Benign 3	Mudpit_GPM00300000043	Isoform 1 of Gelsolin	IPI00026314,IPI00513782,IPI00646773,IPI00647556,IPI00796316	ipi.HUMAN.v3.71-random.fasta	85697.8	1	11	14	21	0.000955	0.078	TRUE	B6_fr21_26_01.2029.2029.2.dta	VPFDAATLHTSTAm	R	A	0.95	8.01	2	m14: Oxidation (+15.99)	420	433	TRUE
Benign and Cancer	Benign 3	Benign 3	Mudpit_GPM00300000043	Isoform 1 of Gelsolin	IPI00026314,IPI00513782,IPI00646773,IPI00647556,IPI00796316	ipi.HUMAN.v3.71-random.fasta	85697.8	1	11	14	21	0.000955	0.078	TRUE	B6_fr27_32_01.2339.2339.2.dta	VPFDAATLHTSTAm	R	A	0.95	8.64	2	m14: Oxidation (+15.99)	420	433	TRUE
Benign and Cancer	Benign 3	Benign 3	Mudpit_GPM00300000043	Isoform 1 of Gelsolin	IPI00026314,IPI00513782,IPI00646773,IPI00647556,IPI00796316	ipi.HUMAN.v3.71-random.fasta	85697.8	1	11	14	21	0.000955	0.078	TRUE	B6_fr21_26_01.2163.2163.2.dta	VPFDAATLHTSTAmAA	R	Q	0.95	4.07	2	m14: Oxidation (+15.99)	420	435	TRUE
Benign and Cancer	Benign 3	Benign 3	Mudpit_GPM00300000043	Isoform 1 of Gelsolin	IPI00026314,IPI00513782,IPI00646773,IPI00647556,IPI00796316	ipi.HUMAN.v3.71-random.fasta	85697.8	1	11	14	21	0.000955	0.078	TRUE	B6_fr21_26_01.2122.2122.2.dta	VPFDAATLHTSTAmAA	R	Q	0.95	4.42	2	m14: Oxidation (+15.99)	420	435	TRUE
Benign and Cancer	Benign 3	Benign 3	Mudpit_GPM00300000043	Isoform 1 of Gelsolin	IPI00026314,IPI00513782,IPI00646773,IPI00647556,IPI00796316	ipi.HUMAN.v3.71-random.fasta	85697.8	1	11	14	21	0.000955	0.078	TRUE	B6_fr27_32_01.2534.2534.2.dta	VPFDAATLHTSTAmAA	R	Q	0.95	5.42	2	m14: Oxidation (+15.99)	420	435	TRUE
Benign and Cancer	Benign 3	Benign 3	Mudpit_GPM00300000043	Glyceraldehyde-3-phosphate dehydrogenase	IPI00219018,IPI00788737,IPI00789134,IPI00795257,IPI00797221	ipi.HUMAN.v3.71-random.fasta	36053.4	0.502	1	1	1	4.55e-05	0.0507	TRUE	B6_fr27_32_01.3446.3446.2.dta	DGRGALQNIIPASTGAA	R	K	0.95	2.68	2		198	214	TRUE
Benign and Cancer	Benign 3	Benign 3	Mudpit_GPM00300000043	Complement C5	IPI00032291,IPI00816741	ipi.HUMAN.v3.71-random.fasta	188309	1	3	3	3	0.000136	0.0191	TRUE	B6_fr27_32_01.1859.1859.2.dta	ESYSGVTLDPR	R	G	0.95	3.3	2		937	947	TRUE
Benign and Cancer	Benign 3	Benign 3	Mudpit_GPM00300000043	Complement C5	IPI00032291,IPI00816741	ipi.HUMAN.v3.71-random.fasta	188309	1	3	3	3	0.000136	0.0191	TRUE	B6_fr27_32_01.4467.4467.2.dta	IPLDLVPKTEI	R	K	0.949	2.48	2		963	973	TRUE
Benign and Cancer	Benign 3	Benign 3	Mudpit_GPM00300000043	Complement C5	IPI00032291,IPI00816741	ipi.HUMAN.v3.71-random.fasta	188309	1	3	3	3	0.000136	0.0191	TRUE	B6_fr27_32_01.3445.3445.2.dta	TLLPVSKPEI	K	R	0.946	2.46	2		756	765	TRUE
Benign and Cancer	Benign 3	Benign 3	Mudpit_GPM00300000043	Monocyte differentiation antigen CD14	IPI00029260	ipi.HUMAN.v3.71-random.fasta	40076.6	0.502	1	1	2	9.1e-05	0.0267	TRUE	B6_fr27_32_01.2323.2323.2.dta	VLDLScNRLN	R	R	0.95	3.24	2	c6: Carbamidomethyl (+57.02)	301	310	TRUE
Benign and Cancer	Benign 3	Benign 3	Mudpit_GPM00300000043	Monocyte differentiation antigen CD14	IPI00029260	ipi.HUMAN.v3.71-random.fasta	40076.6	0.502	1	1	2	9.1e-05	0.0267	TRUE	B6_fr27_32_01.2382.2382.2.dta	VLDLScNRLN	R	R	0.95	3.68	2	c6: Carbamidomethyl (+57.02)	301	310	TRUE
Benign and Cancer	Benign 3	Benign 3	Mudpit_GPM00300000043	cDNA FLJ35730 fis, clone TESTI2003131, highly similar to ALPHA-1-ANTICHYMOTRYPSIN	IPI00550991,IPI00847635	ipi.HUMAN.v3.71-random.fasta	50600.5	1	7	8	10	0.000455	0.105	TRUE	B6_fr13_20_01.3780.3780.2.dta	AVLDVFEEGTEASA	K	A	0.95	2.7	2		386	399	TRUE
Benign and Cancer	Benign 3	Benign 3	Mudpit_GPM00300000043	cDNA FLJ35730 fis, clone TESTI2003131, highly similar to ALPHA-1-ANTICHYMOTRYPSIN	IPI00550991,IPI00847635	ipi.HUMAN.v3.71-random.fasta	50600.5	1	7	8	10	0.000455	0.105	TRUE	B6_fr21_26_01.3752.3752.2.dta	AVLDVFEEGTEASAATAVK	K	I	0.95	7	2		386	404	TRUE
Benign and Cancer	Benign 3	Benign 3	Mudpit_GPM00300000043	cDNA FLJ35730 fis, clone TESTI2003131, highly similar to ALPHA-1-ANTICHYMOTRYPSIN	IPI00550991,IPI00847635	ipi.HUMAN.v3.71-random.fasta	50600.5	1	7	8	10	0.000455	0.105	TRUE	B6_fr27_32_01.1962.1962.2.dta	HPNSPLDEENLTQEN	C	Q	0.95	5.38	2		49	63	TRUE
Benign and Cancer	Benign 3	Benign 3	Mudpit_GPM00300000043	cDNA FLJ35730 fis, clone TESTI2003131, highly similar to ALPHA-1-ANTICHYMOTRYPSIN	IPI00550991,IPI00847635	ipi.HUMAN.v3.71-random.fasta	50600.5	1	7	8	10	0.000455	0.105	TRUE	B6_fr33_38_01.1584.1584.2.dta	HPNSPLDEENLTQENQDR	C	G	0.95	6.72	2		49	66	TRUE
Benign and Cancer	Benign 3	Benign 3	Mudpit_GPM00300000043	cDNA FLJ35730 fis, clone TESTI2003131, highly similar to ALPHA-1-ANTICHYMOTRYPSIN	IPI00550991,IPI00847635	ipi.HUMAN.v3.71-random.fasta	50600.5	1	7	8	10	0.000455	0.105	TRUE	B6_fr33_38_01.1612.1612.3.dta	HPNSPLDEENLTQENQDR	C	G	0.95	5.68	2		49	66	TRUE
Benign and Cancer	Benign 3	Benign 3	Mudpit_GPM00300000043	cDNA FLJ35730 fis, clone TESTI2003131, highly similar to ALPHA-1-ANTICHYMOTRYPSIN	IPI00550991,IPI00847635	ipi.HUMAN.v3.71-random.fasta	50600.5	1	7	8	10	0.000455	0.105	TRUE	B6_fr33_38_01.1559.1559.3.dta	HPNSPLDEENLTQENQDR	C	G	0.95	6.92	2		49	66	TRUE
Benign and Cancer	Benign 3	Benign 3	Mudpit_GPM00300000043	cDNA FLJ35730 fis, clone TESTI2003131, highly similar to ALPHA-1-ANTICHYMOTRYPSIN	IPI00550991,IPI00847635	ipi.HUMAN.v3.71-random.fasta	50600.5	1	7	8	10	0.000455	0.105	TRUE	B6_fr27_32_01.1696.1696.1.dta	NLAVSQVVH	R	K	0.95	2.92	2		376	384	TRUE
Benign and Cancer	Benign 3	Benign 3	Mudpit_GPM00300000043	cDNA FLJ35730 fis, clone TESTI2003131, highly similar to ALPHA-1-ANTICHYMOTRYPSIN	IPI00550991,IPI00847635	ipi.HUMAN.v3.71-random.fasta	50600.5	1	7	8	10	0.000455	0.105	TRUE	B6_fr33_38_01.1214.1214.2.dta	NLAVSQVVHK	R	A	0.95	2.82	2		376	385	TRUE
Benign and Cancer	Benign 3	Benign 3	Mudpit_GPM00300000043	cDNA FLJ35730 fis, clone TESTI2003131, highly similar to ALPHA-1-ANTICHYMOTRYPSIN	IPI00550991,IPI00847635	ipi.HUMAN.v3.71-random.fasta	50600.5	1	7	8	10	0.000455	0.105	TRUE	B6_fr21_26_01.1566.1566.2.dta	NSPLDEENLTQENQDR	P	G	0.95	5.89	2		51	66	TRUE
Benign and Cancer	Benign 3	Benign 3	Mudpit_GPM00300000043	cDNA FLJ35730 fis, clone TESTI2003131, highly similar to ALPHA-1-ANTICHYMOTRYPSIN	IPI00550991,IPI00847635	ipi.HUMAN.v3.71-random.fasta	50600.5	1	7	8	10	0.000455	0.105	TRUE	B6_fr21_26_01.1520.1520.2.dta	NSPLDEENLTQENQDR	P	G	0.95	7.37	2		51	66	TRUE
Benign and Cancer	Benign 3	Benign 3	Mudpit_GPM00300000043	SPARC-like protein 1	IPI00296777,IPI00909737,IPI00910380,IPI00910886	ipi.HUMAN.v3.71-random.fasta	75207.5	1	3	4	4	0.000182	0.0617	TRUE	B6_fr39_48_01.955.955.2.dta	HIQETEWQSQEGK	K	T	0.95	5.82	2		287	299	TRUE
Benign and Cancer	Benign 3	Benign 3	Mudpit_GPM00300000043	SPARC-like protein 1	IPI00296777,IPI00909737,IPI00910380,IPI00910886	ipi.HUMAN.v3.71-random.fasta	75207.5	1	3	4	4	0.000182	0.0617	TRUE	B6_fr21_26_01.1603.1603.2.dta	LLMEPTDDGNTTPR	A	N	0.95	3.35	2		320	333	TRUE
Benign and Cancer	Benign 3	Benign 3	Mudpit_GPM00300000043	SPARC-like protein 1	IPI00296777,IPI00909737,IPI00910380,IPI00910886	ipi.HUMAN.v3.71-random.fasta	75207.5	1	3	4	4	0.000182	0.0617	TRUE	B6_fr21_26_01.990.990.2.dta	LLmEPTDDGNTTPR	A	N	0.95	6.21	2	m3: Oxidation (+15.99)	320	333	TRUE
Benign and Cancer	Benign 3	Benign 3	Mudpit_GPM00300000043	SPARC-like protein 1	IPI00296777,IPI00909737,IPI00910380,IPI00910886	ipi.HUMAN.v3.71-random.fasta	75207.5	1	3	4	4	0.000182	0.0617	TRUE	B6_fr33_38_01.1137.1137.2.dta	TGLEAISNHKETEE	K	K	0.846	1.85	2		300	313	TRUE
Benign and Cancer	Benign 3	Benign 3	Mudpit_GPM00300000043	Plasminogen	IPI00019580	ipi.HUMAN.v3.71-random.fasta	90567.4	0.996	2	2	2	9.1e-05	0.0321	TRUE	B6_fr21_26_01.1736.1736.2.dta	EAQLPVIENK	K	V	0.913	2.18	2		718	727	TRUE
Benign and Cancer	Benign 3	Benign 3	Mudpit_GPM00300000043	Plasminogen	IPI00019580	ipi.HUMAN.v3.71-random.fasta	90567.4	0.996	2	2	2	9.1e-05	0.0321	TRUE	B6_fr13_20_01.4142.4142.2.dta	LDDYVNTQGASLFSVT	P	K	0.95	4.02	2		22	37	TRUE
Benign and Cancer	Benign 3	Benign 3	Mudpit_GPM00300000043	Prothrombin (Fragment)	IPI00019568	ipi.HUMAN.v3.71-random.fasta	70036.8	1	10	11	14	0.000637	0.0788	TRUE	B6_fr27_32_01.3498.3498.2.dta	ELLESYIDGR	R	I	0.884	2.02	2		354	363	TRUE
Benign and Cancer	Benign 3	Benign 3	Mudpit_GPM00300000043	Prothrombin (Fragment)	IPI00019568	ipi.HUMAN.v3.71-random.fasta	70036.8	1	10	11	14	0.000637	0.0788	TRUE	B6_fr27_32_01.3549.3549.2.dta	ELLESYIDGR	R	I	0.95	3.04	2		354	363	TRUE
Benign and Cancer	Benign 3	Benign 3	Mudpit_GPM00300000043	Prothrombin (Fragment)	IPI00019568	ipi.HUMAN.v3.71-random.fasta	70036.8	1	10	11	14	0.000637	0.0788	TRUE	B6_fr39_48_01.3715.3715.3.dta	SLEDKTERELLESYIDGR	K	I	0.95	4.33	2		346	363	TRUE
Benign and Cancer	Benign 3	Benign 3	Mudpit_GPM00300000043	Prothrombin (Fragment)	IPI00019568	ipi.HUMAN.v3.71-random.fasta	70036.8	1	10	11	14	0.000637	0.0788	TRUE	B6_fr13_20_01.1694.1694.2.dta	TATSEYQTF	R	F	0.95	2.51	2		315	323	TRUE
Benign and Cancer	Benign 3	Benign 3	Mudpit_GPM00300000043	Prothrombin (Fragment)	IPI00019568	ipi.HUMAN.v3.71-random.fasta	70036.8	1	10	11	14	0.000637	0.0788	TRUE	B6_fr13_20_01.3812.3812.2.dta	TATSEYQTFF	R	N	0.863	1.92	2		315	324	TRUE
Benign and Cancer	Benign 3	Benign 3	Mudpit_GPM00300000043	Prothrombin (Fragment)	IPI00019568	ipi.HUMAN.v3.71-random.fasta	70036.8	1	10	11	14	0.000637	0.0788	TRUE	B6_fr13_20_01.3745.3745.2.dta	TATSEYQTFFNP	R	R	0.95	2.89	2		315	326	TRUE
Benign and Cancer	Benign 3	Benign 3	Mudpit_GPM00300000043	Prothrombin (Fragment)	IPI00019568	ipi.HUMAN.v3.71-random.fasta	70036.8	1	10	11	14	0.000637	0.0788	TRUE	B6_fr13_20_01.3794.3794.2.dta	TATSEYQTFFNP	R	R	0.95	3.57	2		315	326	TRUE
Benign and Cancer	Benign 3	Benign 3	Mudpit_GPM00300000043	Prothrombin (Fragment)	IPI00019568	ipi.HUMAN.v3.71-random.fasta	70036.8	1	10	11	14	0.000637	0.0788	TRUE	B6_fr27_32_01.3713.3713.2.dta	TATSEYQTFFNPR	R	T	0.95	3.7	2		315	327	TRUE
Benign and Cancer	Benign 3	Benign 3	Mudpit_GPM00300000043	Prothrombin (Fragment)	IPI00019568	ipi.HUMAN.v3.71-random.fasta	70036.8	1	10	11	14	0.000637	0.0788	TRUE	B6_fr33_38_01.3291.3291.3.dta	TERELLESYIDGR	K	I	0.95	2.19	2		351	363	TRUE
Benign and Cancer	Benign 3	Benign 3	Mudpit_GPM00300000043	Prothrombin (Fragment)	IPI00019568	ipi.HUMAN.v3.71-random.fasta	70036.8	1	10	11	14	0.000637	0.0788	TRUE	B6_fr33_38_01.3260.3260.2.dta	TERELLESYIDGR	K	I	0.95	2.96	2		351	363	TRUE
Benign and Cancer	Benign 3	Benign 3	Mudpit_GPM00300000043	Prothrombin (Fragment)	IPI00019568	ipi.HUMAN.v3.71-random.fasta	70036.8	1	10	11	14	0.000637	0.0788	TRUE	B6_fr27_32_01.4606.4606.2.dta	TFGSGEADcGLRPLFE	R	K	0.95	6.46	2	c9: Carbamidomethyl (+57.02)	328	343	TRUE
Benign and Cancer	Benign 3	Benign 3	Mudpit_GPM00300000043	Prothrombin (Fragment)	IPI00019568	ipi.HUMAN.v3.71-random.fasta	70036.8	1	10	11	14	0.000637	0.0788	TRUE	B6_fr27_32_01.4564.4564.2.dta	TFGSGEADcGLRPLFE	R	K	0.95	6.47	2	c9: Carbamidomethyl (+57.02)	328	343	TRUE
Benign and Cancer	Benign 3	Benign 3	Mudpit_GPM00300000043	Prothrombin (Fragment)	IPI00019568	ipi.HUMAN.v3.71-random.fasta	70036.8	1	10	11	14	0.000637	0.0788	TRUE	B6_fr33_38_01.3504.3504.2.dta	TFGSGEADcGLRPLFEK	R	K	0.95	5.7	2	c9: Carbamidomethyl (+57.02)	328	344	TRUE
Benign and Cancer	Benign 3	Benign 3	Mudpit_GPM00300000043	Prothrombin (Fragment)	IPI00019568	ipi.HUMAN.v3.71-random.fasta	70036.8	1	10	11	14	0.000637	0.0788	TRUE	B6_fr39_48_01.2870.2870.4.dta	TFGSGEADcGLRPLFEKK	R	S	0.95	2.41	2	c9: Carbamidomethyl (+57.02)	328	345	TRUE
Benign and Cancer	Benign 3	Benign 3	Mudpit_GPM00300000043	Insulin-like growth factor-binding protein 4	IPI00305380	ipi.HUMAN.v3.71-random.fasta	27933.7	0.994	2	2	2	9.1e-05	0.0969	TRUE	B6_fr27_32_01.798.798.3.dta	EDARPVPQGScQSELH	R	R	0.95	2.92	2	c11: Carbamidomethyl (+57.02)	164	179	TRUE
Benign and Cancer	Benign 3	Benign 3	Mudpit_GPM00300000043	Insulin-like growth factor-binding protein 4	IPI00305380	ipi.HUMAN.v3.71-random.fasta	27933.7	0.994	2	2	2	9.1e-05	0.0969	TRUE	B6_fr27_32_01.3246.3246.2.dta	TGVKLPGGL	K	E	0.871	1.96	2		233	241	TRUE
Benign and Cancer	Benign 3	Benign 3	Mudpit_GPM00300000043	Chromogranin-A	IPI00290315	ipi.HUMAN.v3.71-random.fasta	50688.1	0.998	2	2	2	9.1e-05	0.0875	TRUE	B6_fr33_38_01.604.604.3.dta	RLEGQEEEEDNRDSSm	K	K	0.95	4.72	2	m16: Oxidation (+15.99)	357	372	TRUE
Benign and Cancer	Benign 3	Benign 3	Mudpit_GPM00300000043	Chromogranin-A	IPI00290315	ipi.HUMAN.v3.71-random.fasta	50688.1	0.998	2	2	2	9.1e-05	0.0875	TRUE	B6_fr33_38_01.2298.2298.3.dta	SQKYPGPQAEGDSEGLSQGLVDRE	P	K	0.95	2.96	2		191	214	TRUE
Benign and Cancer	Benign 3	Benign 3	Mudpit_GPM00300000043	Putative uncharacterized protein CD99	IPI00220117,IPI00253036,IPI00642948,IPI00644034	ipi.HUMAN.v3.71-random.fasta	17695.3	1	4	4	4	0.000182	0.226	TRUE	B6_fr21_26_01.927.927.2.dta	DADLADGVSGGEGK	S	G	0.95	4.24	2		92	105	TRUE
Benign and Cancer	Benign 3	Benign 3	Mudpit_GPM00300000043	Putative uncharacterized protein CD99	IPI00220117,IPI00253036,IPI00642948,IPI00644034	ipi.HUMAN.v3.71-random.fasta	17695.3	1	4	4	4	0.000182	0.226	TRUE	B6_fr27_32_01.4529.4529.2.dta	KEGEEADAPGVIPGIVGAV	R	V	0.871	1.96	2		116	134	TRUE
Benign and Cancer	Benign 3	Benign 3	Mudpit_GPM00300000043	Putative uncharacterized protein CD99	IPI00220117,IPI00253036,IPI00642948,IPI00644034	ipi.HUMAN.v3.71-random.fasta	17695.3	1	4	4	4	0.000182	0.226	TRUE	B6_fr21_26_01.1959.1959.2.dta	SFSDADLADGVSGGEGK	G	G	0.95	8.1	2		89	105	TRUE
Benign and Cancer	Benign 3	Benign 3	Mudpit_GPM00300000043	Putative uncharacterized protein CD99	IPI00220117,IPI00253036,IPI00642948,IPI00644034	ipi.HUMAN.v3.71-random.fasta	17695.3	1	4	4	4	0.000182	0.226	TRUE	B6_fr21_26_01.1968.1968.2.dta	SSSGSFSDADLADGVSGGEGK	P	G	0.95	8.6	2		85	105	TRUE
Benign and Cancer	Benign 3	Benign 3	Mudpit_GPM00300000043	Immunoglobulin J chain	IPI00178926,IPI00947235	ipi.HUMAN.v3.71-random.fasta	18098.5	0.502	1	1	1	4.55e-05	0.0755	TRUE	B6_fr21_26_01.901.901.2.dta	SSEDPNEDIVER	R	N	0.95	6.31	2		47	58	TRUE
Benign and Cancer	Benign 3	Benign 3	Mudpit_GPM00300000043	Isoform 1 of Dermokine	IPI00454602,IPI00873051,IPI00890700,IPI00890701,IPI00890724,IPI00890761,IPI00890826,IPI00942197	ipi.HUMAN.v3.71-random.fasta	47082	0.502	1	2	2	9.1e-05	0.0336	TRUE	B6_fr33_38_01.1219.1219.3.dta	VGEAAHALGNTGHEIG	R	R	0.95	2.96	2		99	114	TRUE
Benign and Cancer	Benign 3	Benign 3	Mudpit_GPM00300000043	Isoform 1 of Dermokine	IPI00454602,IPI00873051,IPI00890700,IPI00890701,IPI00890724,IPI00890761,IPI00890826,IPI00942197	ipi.HUMAN.v3.71-random.fasta	47082	0.502	1	2	2	9.1e-05	0.0336	TRUE	B6_fr33_38_01.1236.1236.2.dta	VGEAAHALGNTGHEIG	R	R	0.95	4.28	2		99	114	TRUE
Benign and Cancer	Benign 3	Benign 3	Mudpit_GPM00300000043	polydom	IPI00301288,IPI00646063,IPI00847609,IPI00939415	ipi.HUMAN.v3.71-random.fasta	390161	0.502	1	1	1	4.55e-05	0.0042	TRUE	B6_fr27_32_01.2711.2711.2.dta	mVPSFcSDAEDIDcR	K	L	0.95	9.51	2	c6: Carbamidomethyl (+57.02), c14: Carbamidomethyl (+57.02), m1: Oxidation (+15.99)	829	843	TRUE
Benign and Cancer	Benign 3	Benign 3	Mudpit_GPM00300000043	Coagulation factor XII	IPI00019581	ipi.HUMAN.v3.71-random.fasta	67816.7	0.976	1	1	2	9.1e-05	0.0146	TRUE	B6_fr27_32_01.2481.2481.2.dta	IPPWEAPKE	S	H	0.838	1.82	2		20	28	TRUE
Benign and Cancer	Benign 3	Benign 3	Mudpit_GPM00300000043	Coagulation factor XII	IPI00019581	ipi.HUMAN.v3.71-random.fasta	67816.7	0.976	1	1	2	9.1e-05	0.0146	TRUE	B6_fr27_32_01.2222.2222.2.dta	IPPWEAPKE	S	H	0.899	2.1	2		20	28	TRUE
Benign and Cancer	Benign 3	Benign 3	Mudpit_GPM00300000043	FKBP1A protein	IPI00413778,IPI00759644,IPI00873810,IPI00955936	ipi.HUMAN.v3.71-random.fasta	15688.9	0.502	1	1	1	4.55e-05	0.0897	TRUE	B6_fr21_26_01.1181.1181.2.dta	GVQVETISPGDGR	M	T	0.95	2.8	2		39	51	TRUE
Benign and Cancer	Benign 3	Benign 3	Mudpit_GPM00300000043	Phosphoglycerate kinase 1	IPI00169383,IPI00916818	ipi.HUMAN.v3.71-random.fasta	44615.3	0.502	1	1	1	4.55e-05	0.0336	TRUE	B6_fr21_26_01.2826.2826.2.dta	LGDVYVNDAFGTAH	K	R	0.95	3.13	2		157	170	TRUE
Benign and Cancer	Benign 3	Benign 3	Mudpit_GPM00300000043	Vitronectin	IPI00298971	ipi.HUMAN.v3.71-random.fasta	54306.1	1	3	3	3	0.000136	0.0565	TRUE	B6_fr13_20_01.1609.1609.2.dta	SLTSDLQAQS	P	K	0.95	2.8	2		97	106	TRUE
Benign and Cancer	Benign 3	Benign 3	Mudpit_GPM00300000043	Vitronectin	IPI00298971	ipi.HUMAN.v3.71-random.fasta	54306.1	1	3	3	3	0.000136	0.0565	TRUE	B6_fr21_26_01.1719.1719.2.dta	TPVLKPEEEAPAPEVG	Q	A	0.925	2.27	2		113	128	TRUE
Benign and Cancer	Benign 3	Benign 3	Mudpit_GPM00300000043	Vitronectin	IPI00298971	ipi.HUMAN.v3.71-random.fasta	54306.1	1	3	3	3	0.000136	0.0565	TRUE	B6_fr21_26_01.1760.1760.2.dta	TPVLKPEEEAPAPEVGA	Q	S	0.95	5.72	2		113	129	TRUE
Benign and Cancer	Benign 3	Benign 3	Mudpit_GPM00300000043	Isoform 1 of Coiled-coil domain-containing protein 80	IPI00260630,IPI00795085,IPI00844310,IPI00947149	ipi.HUMAN.v3.71-random.fasta	108176	0.502	1	1	1	4.55e-05	0.0126	TRUE	B6_fr13_20_01.2700.2700.2.dta	STLEEPNLQPLQ	R	R	0.95	3.31	2		64	75	TRUE
Benign and Cancer	Benign 3	Benign 3	Mudpit_GPM00300000043	Peptidyl-prolyl cis-trans isomerase A	IPI00419585,IPI00910407,IPI00939576	ipi.HUMAN.v3.71-random.fasta	18012.9	0.451	1	1	1	4.55e-05	0.0667	TRUE	B6_fr27_32_01.2080.2080.2.dta	KITIADcGQLE	K	-	0.939	2.39	2	c7: Carbamidomethyl (+57.02)	155	165	TRUE
Benign and Cancer	Benign 3	Benign 3	Mudpit_GPM00300000043	Thymosin beta-4-like protein 3	IPI00180240,IPI00220828,IPI00719405,IPI00815642,IPI00816288	ipi.HUMAN.v3.71-random.fasta	5062.9	1	3	3	4	0.000182	0.568	TRUE	B6_fr39_48_01.979.979.3.dta	KTETQEKNPLPSKETIEQEKQAGES	K	-	0.95	2.89	2		20	44	TRUE
Benign and Cancer	Benign 3	Benign 3	Mudpit_GPM00300000043	Thymosin beta-4-like protein 3	IPI00180240,IPI00220828,IPI00719405,IPI00815642,IPI00816288	ipi.HUMAN.v3.71-random.fasta	5062.9	1	3	3	4	0.000182	0.568	TRUE	B6_fr27_32_01.1458.1458.2.dta	NPLPSKETIEQE	K	K	0.95	2.66	2		27	38	TRUE
Benign and Cancer	Benign 3	Benign 3	Mudpit_GPM00300000043	Thymosin beta-4-like protein 3	IPI00180240,IPI00220828,IPI00719405,IPI00815642,IPI00816288	ipi.HUMAN.v3.71-random.fasta	5062.9	1	3	3	4	0.000182	0.568	TRUE	B6_fr27_32_01.1396.1396.2.dta	NPLPSKETIEQE	K	K	0.95	4.04	2		27	38	TRUE
Benign and Cancer	Benign 3	Benign 3	Mudpit_GPM00300000043	Thymosin beta-4-like protein 3	IPI00180240,IPI00220828,IPI00719405,IPI00815642,IPI00816288	ipi.HUMAN.v3.71-random.fasta	5062.9	1	3	3	4	0.000182	0.568	TRUE	B6_fr33_38_01.1152.1152.3.dta	TETQEKNPLPSKETIEQEKQAGES	K	-	0.95	4.82	2		21	44	TRUE
Benign and Cancer	Benign 3	Benign 3	Mudpit_GPM00300000043	Isoform 1 of Alpha-1-antitrypsin	IPI00553177	ipi.HUMAN.v3.71-random.fasta	46737.9	1	48	58	106	0.00482	0.409	TRUE	B6_fr39_48_01.1007.1007.2.dta	AVHKAVLTIDEK	K	G	0.95	4.68	2		356	367	TRUE
Benign and Cancer	Benign 3	Benign 3	Mudpit_GPM00300000043	Isoform 1 of Alpha-1-antitrypsin	IPI00553177	ipi.HUMAN.v3.71-random.fasta	46737.9	1	48	58	106	0.00482	0.409	TRUE	B6_fr21_26_01.1582.1582.2.dta	AVLTIDEKGTEA	K	A	0.846	1.85	2		360	371	TRUE
Benign and Cancer	Benign 3	Benign 3	Mudpit_GPM00300000043	Isoform 1 of Alpha-1-antitrypsin	IPI00553177	ipi.HUMAN.v3.71-random.fasta	46737.9	1	48	58	106	0.00482	0.409	TRUE	B6_fr21_26_01.1501.1501.2.dta	AVLTIDEKGTEAAG	K	A	0.95	3.1	2		360	373	TRUE
Benign and Cancer	Benign 3	Benign 3	Mudpit_GPM00300000043	Isoform 1 of Alpha-1-antitrypsin	IPI00553177	ipi.HUMAN.v3.71-random.fasta	46737.9	1	48	58	106	0.00482	0.409	TRUE	B6_fr21_26_01.1648.1648.2.dta	AVLTIDEKGTEAAGA	K	M	0.95	4.85	2		360	374	TRUE
Benign and Cancer	Benign 3	Benign 3	Mudpit_GPM00300000043	Isoform 1 of Alpha-1-antitrypsin	IPI00553177	ipi.HUMAN.v3.71-random.fasta	46737.9	1	48	58	106	0.00482	0.409	TRUE	B6_fr21_26_01.1496.1496.2.dta	AVLTIDEKGTEAAGAm	K	F	0.95	4.33	2	m16: Oxidation (+15.99)	360	375	TRUE
Benign and Cancer	Benign 3	Benign 3	Mudpit_GPM00300000043	Isoform 1 of Alpha-1-antitrypsin	IPI00553177	ipi.HUMAN.v3.71-random.fasta	46737.9	1	48	58	106	0.00482	0.409	TRUE	B6_fr21_26_01.2349.2349.2.dta	AVLTIDEKGTEAAGAM	K	F	0.95	7.14	2		360	375	TRUE
Benign and Cancer	Benign 3	Benign 3	Mudpit_GPM00300000043	Isoform 1 of Alpha-1-antitrypsin	IPI00553177	ipi.HUMAN.v3.71-random.fasta	46737.9	1	48	58	106	0.00482	0.409	TRUE	B6_fr21_26_01.1542.1542.2.dta	AVLTIDEKGTEAAGAm	K	F	0.95	10	2	m16: Oxidation (+15.99)	360	375	TRUE
Benign and Cancer	Benign 3	Benign 3	Mudpit_GPM00300000043	Isoform 1 of Alpha-1-antitrypsin	IPI00553177	ipi.HUMAN.v3.71-random.fasta	46737.9	1	48	58	106	0.00482	0.409	TRUE	B6_fr21_26_01.2858.2858.2.dta	AVLTIDEKGTEAAGAmF	K	L	0.95	5.44	2	m16: Oxidation (+15.99)	360	376	TRUE
Benign and Cancer	Benign 3	Benign 3	Mudpit_GPM00300000043	Isoform 1 of Alpha-1-antitrypsin	IPI00553177	ipi.HUMAN.v3.71-random.fasta	46737.9	1	48	58	106	0.00482	0.409	TRUE	B6_fr21_26_01.3063.3063.2.dta	DLSGVTEEAPLKLS	A	K	0.95	3.12	2		341	354	TRUE
Benign and Cancer	Benign 3	Benign 3	Mudpit_GPM00300000043	Isoform 1 of Alpha-1-antitrypsin	IPI00553177	ipi.HUMAN.v3.71-random.fasta	46737.9	1	48	58	106	0.00482	0.409	TRUE	B6_fr21_26_01.1976.1976.2.dta	DTEEEDFHVDQVTT	K	V	0.95	4.55	2		226	239	TRUE
Benign and Cancer	Benign 3	Benign 3	Mudpit_GPM00300000043	Isoform 1 of Alpha-1-antitrypsin	IPI00553177	ipi.HUMAN.v3.71-random.fasta	46737.9	1	48	58	106	0.00482	0.409	TRUE	B6_fr21_26_01.2673.2673.2.dta	DTEEEDFHVDQVTTV	K	K	0.95	2.6	2		226	240	TRUE
Benign and Cancer	Benign 3	Benign 3	Mudpit_GPM00300000043	Isoform 1 of Alpha-1-antitrypsin	IPI00553177	ipi.HUMAN.v3.71-random.fasta	46737.9	1	48	58	106	0.00482	0.409	TRUE	B6_fr21_26_01.2621.2621.2.dta	DTEEEDFHVDQVTTV	K	K	0.95	4.11	2		226	240	TRUE
Benign and Cancer	Benign 3	Benign 3	Mudpit_GPM00300000043	Isoform 1 of Alpha-1-antitrypsin	IPI00553177	ipi.HUMAN.v3.71-random.fasta	46737.9	1	48	58	106	0.00482	0.409	TRUE	B6_fr27_32_01.3167.3167.3.dta	DTEEEDFHVDQVTTVKVPm	K	M	0.95	2.18	2	m19: Oxidation (+15.99)	226	244	TRUE
Benign and Cancer	Benign 3	Benign 3	Mudpit_GPM00300000043	Isoform 1 of Alpha-1-antitrypsin	IPI00553177	ipi.HUMAN.v3.71-random.fasta	46737.9	1	48	58	106	0.00482	0.409	TRUE	B6_fr27_32_01.3227.3227.3.dta	DTEEEDFHVDQVTTVKVPm	K	M	0.95	2.26	2	m19: Oxidation (+15.99)	226	244	TRUE
Benign and Cancer	Benign 3	Benign 3	Mudpit_GPM00300000043	Isoform 1 of Alpha-1-antitrypsin	IPI00553177	ipi.HUMAN.v3.71-random.fasta	46737.9	1	48	58	106	0.00482	0.409	TRUE	B6_fr39_48_01.640.640.4.dta	EDPQGDAAQKTDTSHHDQDHPTFNK	A	I	0.945	2.14	2		25	49	TRUE
Benign and Cancer	Benign 3	Benign 3	Mudpit_GPM00300000043	Isoform 1 of Alpha-1-antitrypsin	IPI00553177	ipi.HUMAN.v3.71-random.fasta	46737.9	1	48	58	106	0.00482	0.409	TRUE	B6_fr21_26_01.2014.2014.2.dta	GADLSGVTEEAPLK	N	L	0.95	3.59	2		339	352	TRUE
Benign and Cancer	Benign 3	Benign 3	Mudpit_GPM00300000043	Isoform 1 of Alpha-1-antitrypsin	IPI00553177	ipi.HUMAN.v3.71-random.fasta	46737.9	1	48	58	106	0.00482	0.409	TRUE	B6_fr21_26_01.3100.3100.2.dta	GADLSGVTEEAPLKLS	N	K	0.95	4.34	2		339	354	TRUE
Benign and Cancer	Benign 3	Benign 3	Mudpit_GPM00300000043	Isoform 1 of Alpha-1-antitrypsin	IPI00553177	ipi.HUMAN.v3.71-random.fasta	46737.9	1	48	58	106	0.00482	0.409	TRUE	B6_fr21_26_01.3051.3051.2.dta	GADLSGVTEEAPLKLS	N	K	0.95	4.85	2		339	354	TRUE
Benign and Cancer	Benign 3	Benign 3	Mudpit_GPM00300000043	Isoform 1 of Alpha-1-antitrypsin	IPI00553177	ipi.HUMAN.v3.71-random.fasta	46737.9	1	48	58	106	0.00482	0.409	TRUE	B6_fr27_32_01.2508.2508.2.dta	GMFNIQHc	L	K	0.95	2.59	2	c8: Carbamidomethyl (+57.02)	249	256	TRUE
Benign and Cancer	Benign 3	Benign 3	Mudpit_GPM00300000043	Isoform 1 of Alpha-1-antitrypsin	IPI00553177	ipi.HUMAN.v3.71-random.fasta	46737.9	1	48	58	106	0.00482	0.409	TRUE	B6_fr27_32_01.2450.2450.2.dta	GMFNIQHc	L	K	0.95	2.85	2	c8: Carbamidomethyl (+57.02)	249	256	TRUE
Benign and Cancer	Benign 3	Benign 3	Mudpit_GPM00300000043	Isoform 1 of Alpha-1-antitrypsin	IPI00553177	ipi.HUMAN.v3.71-random.fasta	46737.9	1	48	58	106	0.00482	0.409	TRUE	B6_fr27_32_01.1267.1267.2.dta	GmFNIQHc	L	K	0.95	3.3	2	c8: Carbamidomethyl (+57.02), m2: Oxidation (+15.99)	249	256	TRUE
Benign and Cancer	Benign 3	Benign 3	Mudpit_GPM00300000043	Isoform 1 of Alpha-1-antitrypsin	IPI00553177	ipi.HUMAN.v3.71-random.fasta	46737.9	1	48	58	106	0.00482	0.409	TRUE	B6_fr1_12_01.4569.4569.2.dta	GTEAAGAmFLEAIPm	K	S	0.95	3.68	2	m8: Oxidation (+15.99), m15: Oxidation (+15.99)	368	382	TRUE
Benign and Cancer	Benign 3	Benign 3	Mudpit_GPM00300000043	Isoform 1 of Alpha-1-antitrypsin	IPI00553177	ipi.HUMAN.v3.71-random.fasta	46737.9	1	48	58	106	0.00482	0.409	TRUE	B6_fr13_20_01.3941.3941.2.dta	GTEAAGAmFLEAIPm	K	S	0.95	5	2	m8: Oxidation (+15.99), m15: Oxidation (+15.99)	368	382	TRUE
Benign and Cancer	Benign 3	Benign 3	Mudpit_GPM00300000043	Isoform 1 of Alpha-1-antitrypsin	IPI00553177	ipi.HUMAN.v3.71-random.fasta	46737.9	1	48	58	106	0.00482	0.409	TRUE	B6_fr1_12_01.4740.4740.2.dta	GTEAAGAmFLEAIPm	K	S	0.95	5.09	2	m8: Oxidation (+15.99), m15: Oxidation (+15.99)	368	382	TRUE
Benign and Cancer	Benign 3	Benign 3	Mudpit_GPM00300000043	Isoform 1 of Alpha-1-antitrypsin	IPI00553177	ipi.HUMAN.v3.71-random.fasta	46737.9	1	48	58	106	0.00482	0.409	TRUE	B6_fr13_20_01.3987.3987.2.dta	GTEAAGAmFLEAIPm	K	S	0.95	5.24	2	m8: Oxidation (+15.99), m15: Oxidation (+15.99)	368	382	TRUE
Benign and Cancer	Benign 3	Benign 3	Mudpit_GPM00300000043	Isoform 1 of Alpha-1-antitrypsin	IPI00553177	ipi.HUMAN.v3.71-random.fasta	46737.9	1	48	58	106	0.00482	0.409	TRUE	B6_fr13_20_01.3891.3891.2.dta	GTEAAGAmFLEAIPm	K	S	0.95	5.72	2	m8: Oxidation (+15.99), m15: Oxidation (+15.99)	368	382	TRUE
Benign and Cancer	Benign 3	Benign 3	Mudpit_GPM00300000043	Isoform 1 of Alpha-1-antitrypsin	IPI00553177	ipi.HUMAN.v3.71-random.fasta	46737.9	1	48	58	106	0.00482	0.409	TRUE	B6_fr1_12_01.5651.5651.2.dta	GTEAAGAMFLEAIPm	K	S	0.95	6.03	2	m15: Oxidation (+15.99)	368	382	TRUE
Benign and Cancer	Benign 3	Benign 3	Mudpit_GPM00300000043	Isoform 1 of Alpha-1-antitrypsin	IPI00553177	ipi.HUMAN.v3.71-random.fasta	46737.9	1	48	58	106	0.00482	0.409	TRUE	B6_fr1_12_01.4622.4622.2.dta	GTEAAGAmFLEAIPm	K	S	0.95	6.16	2	m8: Oxidation (+15.99), m15: Oxidation (+15.99)	368	382	TRUE
Benign and Cancer	Benign 3	Benign 3	Mudpit_GPM00300000043	Isoform 1 of Alpha-1-antitrypsin	IPI00553177	ipi.HUMAN.v3.71-random.fasta	46737.9	1	48	58	106	0.00482	0.409	TRUE	B6_fr1_12_01.4682.4682.2.dta	GTEAAGAmFLEAIPm	K	S	0.95	6.43	2	m8: Oxidation (+15.99), m15: Oxidation (+15.99)	368	382	TRUE
Benign and Cancer	Benign 3	Benign 3	Mudpit_GPM00300000043	Isoform 1 of Alpha-1-antitrypsin	IPI00553177	ipi.HUMAN.v3.71-random.fasta	46737.9	1	48	58	106	0.00482	0.409	TRUE	B6_fr13_20_01.4798.4798.2.dta	ITPNLAEFAFS	K	L	0.95	3.03	2		50	60	TRUE
Benign and Cancer	Benign 3	Benign 3	Mudpit_GPM00300000043	Isoform 1 of Alpha-1-antitrypsin	IPI00553177	ipi.HUMAN.v3.71-random.fasta	46737.9	1	48	58	106	0.00482	0.409	TRUE	B6_fr21_26_01.2447.2447.2.dta	LEAIPmSIPPEVK	F	F	0.949	2.48	2	m6: Oxidation (+15.99)	377	389	TRUE
Benign and Cancer	Benign 3	Benign 3	Mudpit_GPM00300000043	Isoform 1 of Alpha-1-antitrypsin	IPI00553177	ipi.HUMAN.v3.71-random.fasta	46737.9	1	48	58	106	0.00482	0.409	TRUE	B6_fr27_32_01.1789.1789.2.dta	LFmGKVVNPT	P	Q	0.871	1.96	2	m3: Oxidation (+15.99)	407	416	TRUE
Benign and Cancer	Benign 3	Benign 3	Mudpit_GPM00300000043	Isoform 1 of Alpha-1-antitrypsin	IPI00553177	ipi.HUMAN.v3.71-random.fasta	46737.9	1	48	58	106	0.00482	0.409	TRUE	B6_fr27_32_01.2665.2665.2.dta	LFMGKVVNPTQ	P	-	0.95	3.28	2		407	417	TRUE
Benign and Cancer	Benign 3	Benign 3	Mudpit_GPM00300000043	Isoform 1 of Alpha-1-antitrypsin	IPI00553177	ipi.HUMAN.v3.71-random.fasta	46737.9	1	48	58	106	0.00482	0.409	TRUE	B6_fr27_32_01.3327.3327.2.dta	LGMFNIQH	R	C	0.915	2.19	2		248	255	TRUE
Benign and Cancer	Benign 3	Benign 3	Mudpit_GPM00300000043	Isoform 1 of Alpha-1-antitrypsin	IPI00553177	ipi.HUMAN.v3.71-random.fasta	46737.9	1	48	58	106	0.00482	0.409	TRUE	B6_fr27_32_01.2124.2124.2.dta	LGmFNIQHc	R	K	0.938	2.38	2	c9: Carbamidomethyl (+57.02), m3: Oxidation (+15.99)	248	256	TRUE
Benign and Cancer	Benign 3	Benign 3	Mudpit_GPM00300000043	Isoform 1 of Alpha-1-antitrypsin	IPI00553177	ipi.HUMAN.v3.71-random.fasta	46737.9	1	48	58	106	0.00482	0.409	TRUE	B6_fr27_32_01.3436.3436.2.dta	LGMFNIQHc	R	K	0.95	2.51	2	c9: Carbamidomethyl (+57.02)	248	256	TRUE
Benign and Cancer	Benign 3	Benign 3	Mudpit_GPM00300000043	Isoform 1 of Alpha-1-antitrypsin	IPI00553177	ipi.HUMAN.v3.71-random.fasta	46737.9	1	48	58	106	0.00482	0.409	TRUE	B6_fr27_32_01.3388.3388.2.dta	LGMFNIQHc	R	K	0.95	2.96	2	c9: Carbamidomethyl (+57.02)	248	256	TRUE
Benign and Cancer	Benign 3	Benign 3	Mudpit_GPM00300000043	Isoform 1 of Alpha-1-antitrypsin	IPI00553177	ipi.HUMAN.v3.71-random.fasta	46737.9	1	48	58	106	0.00482	0.409	TRUE	B6_fr27_32_01.2064.2064.2.dta	LGmFNIQHc	R	K	0.95	2.96	2	c9: Carbamidomethyl (+57.02), m3: Oxidation (+15.99)	248	256	TRUE
Benign and Cancer	Benign 3	Benign 3	Mudpit_GPM00300000043	Isoform 1 of Alpha-1-antitrypsin	IPI00553177	ipi.HUMAN.v3.71-random.fasta	46737.9	1	48	58	106	0.00482	0.409	TRUE	B6_fr21_26_01.2502.2502.2.dta	LSGVTEEAPLKLS	D	K	0.95	2.74	2		342	354	TRUE
Benign and Cancer	Benign 3	Benign 3	Mudpit_GPM00300000043	Isoform 1 of Alpha-1-antitrypsin	IPI00553177	ipi.HUMAN.v3.71-random.fasta	46737.9	1	48	58	106	0.00482	0.409	TRUE	B6_fr21_26_01.3042.3042.2.dta	NGADLSGVTEEAPLKLS	S	K	0.95	5.47	2		338	354	TRUE
Benign and Cancer	Benign 3	Benign 3	Mudpit_GPM00300000043	Isoform 1 of Alpha-1-antitrypsin	IPI00553177	ipi.HUMAN.v3.71-random.fasta	46737.9	1	48	58	106	0.00482	0.409	TRUE	B6_fr27_32_01.3563.3563.2.dta	NKITPNLAEF	F	A	0.871	1.96	2		48	57	TRUE
Benign and Cancer	Benign 3	Benign 3	Mudpit_GPM00300000043	Isoform 1 of Alpha-1-antitrypsin	IPI00553177	ipi.HUMAN.v3.71-random.fasta	46737.9	1	48	58	106	0.00482	0.409	TRUE	B6_fr27_32_01.3511.3511.2.dta	NKITPNLAEF	F	A	0.95	2.49	2		48	57	TRUE
Benign and Cancer	Benign 3	Benign 3	Mudpit_GPM00300000043	Isoform 1 of Alpha-1-antitrypsin	IPI00553177	ipi.HUMAN.v3.71-random.fasta	46737.9	1	48	58	106	0.00482	0.409	TRUE	B6_fr33_38_01.993.993.2.dta	QINDYVEKGTQGK	K	I	0.846	1.85	2		180	192	TRUE
Benign and Cancer	Benign 3	Benign 3	Mudpit_GPM00300000043	Isoform 1 of Alpha-1-antitrypsin	IPI00553177	ipi.HUMAN.v3.71-random.fasta	46737.9	1	48	58	106	0.00482	0.409	TRUE	B6_fr39_48_01.720.720.3.dta	qKTDTSHHDQDHPTFN	A	K	0.95	2.49	2	n-term: Pyro-cmC (-17.03)	33	48	TRUE
Benign and Cancer	Benign 3	Benign 3	Mudpit_GPM00300000043	Isoform 1 of Alpha-1-antitrypsin	IPI00553177	ipi.HUMAN.v3.71-random.fasta	46737.9	1	48	58	106	0.00482	0.409	TRUE	B6_fr39_48_01.1595.1595.3.dta	RLGmFNIQH	K	C	0.902	1.82	2	m4: Oxidation (+15.99)	247	255	TRUE
Benign and Cancer	Benign 3	Benign 3	Mudpit_GPM00300000043	Isoform 1 of Alpha-1-antitrypsin	IPI00553177	ipi.HUMAN.v3.71-random.fasta	46737.9	1	48	58	106	0.00482	0.409	TRUE	B6_fr21_26_01.2632.2632.2.dta	SGVTEEAPLKL	L	S	0.94	2.4	2		343	353	TRUE
Benign and Cancer	Benign 3	Benign 3	Mudpit_GPM00300000043	Isoform 1 of Alpha-1-antitrypsin	IPI00553177	ipi.HUMAN.v3.71-random.fasta	46737.9	1	48	58	106	0.00482	0.409	TRUE	B6_fr21_26_01.2027.2027.2.dta	SGVTEEAPLKLS	L	K	0.846	1.85	2		343	354	TRUE
Benign and Cancer	Benign 3	Benign 3	Mudpit_GPM00300000043	Isoform 1 of Alpha-1-antitrypsin	IPI00553177	ipi.HUMAN.v3.71-random.fasta	46737.9	1	48	58	106	0.00482	0.409	TRUE	B6_fr21_26_01.2993.2993.2.dta	SNGADLSGVTEEAPLKLS	F	K	0.95	3.09	2		337	354	TRUE
Benign and Cancer	Benign 3	Benign 3	Mudpit_GPM00300000043	Isoform 1 of Alpha-1-antitrypsin	IPI00553177	ipi.HUMAN.v3.71-random.fasta	46737.9	1	48	58	106	0.00482	0.409	TRUE	B6_fr21_26_01.3038.3038.2.dta	SNGADLSGVTEEAPLKLS	F	K	0.95	3.54	2		337	354	TRUE
Benign and Cancer	Benign 3	Benign 3	Mudpit_GPM00300000043	Isoform 1 of Alpha-1-antitrypsin	IPI00553177	ipi.HUMAN.v3.71-random.fasta	46737.9	1	48	58	106	0.00482	0.409	TRUE	B6_fr27_32_01.3824.3824.2.dta	SPLFMGKVV	K	N	0.934	2.34	2		405	413	TRUE
Benign and Cancer	Benign 3	Benign 3	Mudpit_GPM00300000043	Isoform 1 of Alpha-1-antitrypsin	IPI00553177	ipi.HUMAN.v3.71-random.fasta	46737.9	1	48	58	106	0.00482	0.409	TRUE	B6_fr27_32_01.3871.3871.2.dta	SPLFMGKVV	K	N	0.95	2.62	2		405	413	TRUE
Benign and Cancer	Benign 3	Benign 3	Mudpit_GPM00300000043	Isoform 1 of Alpha-1-antitrypsin	IPI00553177	ipi.HUMAN.v3.71-random.fasta	46737.9	1	48	58	106	0.00482	0.409	TRUE	B6_fr33_38_01.3170.3170.2.dta	SPLFMGKVVNPT	K	Q	0.854	1.89	2		405	416	TRUE
Benign and Cancer	Benign 3	Benign 3	Mudpit_GPM00300000043	Isoform 1 of Alpha-1-antitrypsin	IPI00553177	ipi.HUMAN.v3.71-random.fasta	46737.9	1	48	58	106	0.00482	0.409	TRUE	B6_fr27_32_01.3368.3368.2.dta	SPLFMGKVVNPT	K	Q	0.88	2	2		405	416	TRUE
Benign and Cancer	Benign 3	Benign 3	Mudpit_GPM00300000043	Isoform 1 of Alpha-1-antitrypsin	IPI00553177	ipi.HUMAN.v3.71-random.fasta	46737.9	1	48	58	106	0.00482	0.409	TRUE	B6_fr27_32_01.2560.2560.2.dta	SPLFmGKVVNPT	K	Q	0.911	2.17	2	m5: Oxidation (+15.99)	405	416	TRUE
Benign and Cancer	Benign 3	Benign 3	Mudpit_GPM00300000043	Isoform 1 of Alpha-1-antitrypsin	IPI00553177	ipi.HUMAN.v3.71-random.fasta	46737.9	1	48	58	106	0.00482	0.409	TRUE	B6_fr27_32_01.3472.3472.2.dta	SPLFMGKVVNPT	K	Q	0.927	2.28	2		405	416	TRUE
Benign and Cancer	Benign 3	Benign 3	Mudpit_GPM00300000043	Isoform 1 of Alpha-1-antitrypsin	IPI00553177	ipi.HUMAN.v3.71-random.fasta	46737.9	1	48	58	106	0.00482	0.409	TRUE	B6_fr21_26_01.2911.2911.2.dta	SPLFMGKVVNPT	K	Q	0.935	2.35	2		405	416	TRUE
Benign and Cancer	Benign 3	Benign 3	Mudpit_GPM00300000043	Isoform 1 of Alpha-1-antitrypsin	IPI00553177	ipi.HUMAN.v3.71-random.fasta	46737.9	1	48	58	106	0.00482	0.409	TRUE	B6_fr27_32_01.3438.3438.1.dta	SPLFMGKVVNPT	K	Q	0.95	2.38	2		405	416	TRUE
Benign and Cancer	Benign 3	Benign 3	Mudpit_GPM00300000043	Isoform 1 of Alpha-1-antitrypsin	IPI00553177	ipi.HUMAN.v3.71-random.fasta	46737.9	1	48	58	106	0.00482	0.409	TRUE	B6_fr27_32_01.3419.3419.2.dta	SPLFMGKVVNPT	K	Q	0.95	2.92	2		405	416	TRUE
Benign and Cancer	Benign 3	Benign 3	Mudpit_GPM00300000043	Isoform 1 of Alpha-1-antitrypsin	IPI00553177	ipi.HUMAN.v3.71-random.fasta	46737.9	1	48	58	106	0.00482	0.409	TRUE	B6_fr33_38_01.2326.2326.2.dta	SPLFmGKVVNPTQ	K	-	0.896	2.08	2	m5: Oxidation (+15.99)	405	417	TRUE
Benign and Cancer	Benign 3	Benign 3	Mudpit_GPM00300000043	Isoform 1 of Alpha-1-antitrypsin	IPI00553177	ipi.HUMAN.v3.71-random.fasta	46737.9	1	48	58	106	0.00482	0.409	TRUE	B6_fr39_48_01.2260.2260.2.dta	SPLFmGKVVNPTQ	K	-	0.95	2.49	2	m5: Oxidation (+15.99)	405	417	TRUE
Benign and Cancer	Benign 3	Benign 3	Mudpit_GPM00300000043	Isoform 1 of Alpha-1-antitrypsin	IPI00553177	ipi.HUMAN.v3.71-random.fasta	46737.9	1	48	58	106	0.00482	0.409	TRUE	B6_fr21_26_01.2079.2079.2.dta	SPLFmGKVVNPTQ	K	-	0.95	3.19	2	m5: Oxidation (+15.99)	405	417	TRUE
Benign and Cancer	Benign 3	Benign 3	Mudpit_GPM00300000043	Isoform 1 of Alpha-1-antitrypsin	IPI00553177	ipi.HUMAN.v3.71-random.fasta	46737.9	1	48	58	106	0.00482	0.409	TRUE	B6_fr49_60_01.2031.2031.2.dta	SPLFmGKVVNPTQ	K	-	0.95	3.46	2	m5: Oxidation (+15.99)	405	417	TRUE
Benign and Cancer	Benign 3	Benign 3	Mudpit_GPM00300000043	Isoform 1 of Alpha-1-antitrypsin	IPI00553177	ipi.HUMAN.v3.71-random.fasta	46737.9	1	48	58	106	0.00482	0.409	TRUE	B6_fr21_26_01.2851.2851.2.dta	SPLFMGKVVNPTQ	K	-	0.95	5.49	2		405	417	TRUE
Benign and Cancer	Benign 3	Benign 3	Mudpit_GPM00300000043	Isoform 1 of Alpha-1-antitrypsin	IPI00553177	ipi.HUMAN.v3.71-random.fasta	46737.9	1	48	58	106	0.00482	0.409	TRUE	B6_fr27_32_01.3411.3411.2.dta	SPLFMGKVVNPTQ	K	-	0.95	5.52	2		405	417	TRUE
Benign and Cancer	Benign 3	Benign 3	Mudpit_GPM00300000043	Isoform 1 of Alpha-1-antitrypsin	IPI00553177	ipi.HUMAN.v3.71-random.fasta	46737.9	1	48	58	106	0.00482	0.409	TRUE	B6_fr27_32_01.2453.2453.2.dta	SPLFmGKVVNPTQ	K	-	0.95	6.72	2	m5: Oxidation (+15.99)	405	417	TRUE
Benign and Cancer	Benign 3	Benign 3	Mudpit_GPM00300000043	Isoform 1 of Alpha-1-antitrypsin	IPI00553177	ipi.HUMAN.v3.71-random.fasta	46737.9	1	48	58	106	0.00482	0.409	TRUE	B6_fr27_32_01.3304.3304.2.dta	SPLFMGKVVNPTQ	K	-	0.95	6.96	2		405	417	TRUE
Benign and Cancer	Benign 3	Benign 3	Mudpit_GPM00300000043	Isoform 1 of Alpha-1-antitrypsin	IPI00553177	ipi.HUMAN.v3.71-random.fasta	46737.9	1	48	58	106	0.00482	0.409	TRUE	B6_fr27_32_01.3359.3359.2.dta	SPLFMGKVVNPTQ	K	-	0.95	6.96	2		405	417	TRUE
Benign and Cancer	Benign 3	Benign 3	Mudpit_GPM00300000043	Isoform 1 of Alpha-1-antitrypsin	IPI00553177	ipi.HUMAN.v3.71-random.fasta	46737.9	1	48	58	106	0.00482	0.409	TRUE	B6_fr33_38_01.1855.1855.2.dta	SPLFmGKVVNPTQK	K	-	0.912	2.17	2	m5: Oxidation (+15.99)	405	418	TRUE
Benign and Cancer	Benign 3	Benign 3	Mudpit_GPM00300000043	Isoform 1 of Alpha-1-antitrypsin	IPI00553177	ipi.HUMAN.v3.71-random.fasta	46737.9	1	48	58	106	0.00482	0.409	TRUE	B6_fr33_38_01.1962.1962.3.dta	SPLFmGKVVNPTQK	K	-	0.95	2.96	2	m5: Oxidation (+15.99)	405	418	TRUE
Benign and Cancer	Benign 3	Benign 3	Mudpit_GPM00300000043	Isoform 1 of Alpha-1-antitrypsin	IPI00553177	ipi.HUMAN.v3.71-random.fasta	46737.9	1	48	58	106	0.00482	0.409	TRUE	B6_fr33_38_01.1901.1901.2.dta	SPLFmGKVVNPTQK	K	-	0.95	3.77	2	m5: Oxidation (+15.99)	405	418	TRUE
Benign and Cancer	Benign 3	Benign 3	Mudpit_GPM00300000043	Isoform 1 of Alpha-1-antitrypsin	IPI00553177	ipi.HUMAN.v3.71-random.fasta	46737.9	1	48	58	106	0.00482	0.409	TRUE	B6_fr33_38_01.2644.2644.3.dta	SPLFMGKVVNPTQK	K	-	0.95	3.54	2		405	418	TRUE
Benign and Cancer	Benign 3	Benign 3	Mudpit_GPM00300000043	Isoform 1 of Alpha-1-antitrypsin	IPI00553177	ipi.HUMAN.v3.71-random.fasta	46737.9	1	48	58	106	0.00482	0.409	TRUE	B6_fr33_38_01.1912.1912.3.dta	SPLFmGKVVNPTQK	K	-	0.95	3.62	2	m5: Oxidation (+15.99)	405	418	TRUE
Benign and Cancer	Benign 3	Benign 3	Mudpit_GPM00300000043	Isoform 1 of Alpha-1-antitrypsin	IPI00553177	ipi.HUMAN.v3.71-random.fasta	46737.9	1	48	58	106	0.00482	0.409	TRUE	B6_fr33_38_01.2601.2601.3.dta	SPLFMGKVVNPTQK	K	-	0.95	3.96	2		405	418	TRUE
Benign and Cancer	Benign 3	Benign 3	Mudpit_GPM00300000043	Isoform 1 of Alpha-1-antitrypsin	IPI00553177	ipi.HUMAN.v3.71-random.fasta	46737.9	1	48	58	106	0.00482	0.409	TRUE	B6_fr33_38_01.2640.2640.2.dta	SPLFMGKVVNPTQK	K	-	0.95	6.6	2		405	418	TRUE
Benign and Cancer	Benign 3	Benign 3	Mudpit_GPM00300000043	Isoform 1 of Alpha-1-antitrypsin	IPI00553177	ipi.HUMAN.v3.71-random.fasta	46737.9	1	48	58	106	0.00482	0.409	TRUE	B6_fr33_38_01.2597.2597.2.dta	SPLFMGKVVNPTQK	K	-	0.95	7.41	2		405	418	TRUE
Benign and Cancer	Benign 3	Benign 3	Mudpit_GPM00300000043	Isoform 1 of Alpha-1-antitrypsin	IPI00553177	ipi.HUMAN.v3.71-random.fasta	46737.9	1	48	58	106	0.00482	0.409	TRUE	B6_fr33_38_01.3285.3285.2.dta	SVLGQLGITK	K	V	0.893	2.07	2		325	334	TRUE
Benign and Cancer	Benign 3	Benign 3	Mudpit_GPM00300000043	Isoform 1 of Alpha-1-antitrypsin	IPI00553177	ipi.HUMAN.v3.71-random.fasta	46737.9	1	48	58	106	0.00482	0.409	TRUE	B6_fr27_32_01.3714.3714.2.dta	SVLGQLGITK	K	V	0.912	2.17	2		325	334	TRUE
Benign and Cancer	Benign 3	Benign 3	Mudpit_GPM00300000043	Isoform 1 of Alpha-1-antitrypsin	IPI00553177	ipi.HUMAN.v3.71-random.fasta	46737.9	1	48	58	106	0.00482	0.409	TRUE	B6_fr39_48_01.3173.3173.2.dta	SVLGQLGITK	K	V	0.95	2.52	2		325	334	TRUE
Benign and Cancer	Benign 3	Benign 3	Mudpit_GPM00300000043	Isoform 1 of Alpha-1-antitrypsin	IPI00553177	ipi.HUMAN.v3.71-random.fasta	46737.9	1	48	58	106	0.00482	0.409	TRUE	B6_fr27_32_01.3666.3666.2.dta	SVLGQLGITK	K	V	0.95	2.52	2		325	334	TRUE
Benign and Cancer	Benign 3	Benign 3	Mudpit_GPM00300000043	Isoform 1 of Alpha-1-antitrypsin	IPI00553177	ipi.HUMAN.v3.71-random.fasta	46737.9	1	48	58	106	0.00482	0.409	TRUE	B6_fr27_32_01.3515.3515.2.dta	SVLGQLGITK	K	V	0.95	2.59	2		325	334	TRUE
Benign and Cancer	Benign 3	Benign 3	Mudpit_GPM00300000043	Isoform 1 of Alpha-1-antitrypsin	IPI00553177	ipi.HUMAN.v3.71-random.fasta	46737.9	1	48	58	106	0.00482	0.409	TRUE	B6_fr27_32_01.3561.3561.2.dta	SVLGQLGITK	K	V	0.95	2.68	2		325	334	TRUE
Benign and Cancer	Benign 3	Benign 3	Mudpit_GPM00300000043	Isoform 1 of Alpha-1-antitrypsin	IPI00553177	ipi.HUMAN.v3.71-random.fasta	46737.9	1	48	58	106	0.00482	0.409	TRUE	B6_fr21_26_01.3062.3062.2.dta	SVLGQLGITK	K	V	0.95	2.89	2		325	334	TRUE
Benign and Cancer	Benign 3	Benign 3	Mudpit_GPM00300000043	Isoform 1 of Alpha-1-antitrypsin	IPI00553177	ipi.HUMAN.v3.71-random.fasta	46737.9	1	48	58	106	0.00482	0.409	TRUE	B6_fr27_32_01.3611.3611.2.dta	SVLGQLGITK	K	V	0.95	3.4	2		325	334	TRUE
Benign and Cancer	Benign 3	Benign 3	Mudpit_GPM00300000043	Isoform 1 of Alpha-1-antitrypsin	IPI00553177	ipi.HUMAN.v3.71-random.fasta	46737.9	1	48	58	106	0.00482	0.409	TRUE	B6_fr27_32_01.4401.4401.2.dta	SVLGQLGITKV	K	F	0.95	4.48	2		325	335	TRUE
Benign and Cancer	Benign 3	Benign 3	Mudpit_GPM00300000043	Isoform 1 of Alpha-1-antitrypsin	IPI00553177	ipi.HUMAN.v3.71-random.fasta	46737.9	1	48	58	106	0.00482	0.409	TRUE	B6_fr27_32_01.4442.4442.2.dta	SVLGQLGITKV	K	F	0.95	5.3	2		325	335	TRUE
Benign and Cancer	Benign 3	Benign 3	Mudpit_GPM00300000043	Isoform 1 of Alpha-1-antitrypsin	IPI00553177	ipi.HUMAN.v3.71-random.fasta	46737.9	1	48	58	106	0.00482	0.409	TRUE	B6_fr39_48_01.697.697.2.dta	TDTSHHDQDHPTFN	K	K	0.95	2.8	2		35	48	TRUE
Benign and Cancer	Benign 3	Benign 3	Mudpit_GPM00300000043	Isoform 1 of Alpha-1-antitrypsin	IPI00553177	ipi.HUMAN.v3.71-random.fasta	46737.9	1	48	58	106	0.00482	0.409	TRUE	B6_fr13_20_01.3983.3983.2.dta	TEAAGAmFLEAIPm	G	S	0.863	1.92	2	m7: Oxidation (+15.99), m14: Oxidation (+15.99)	369	382	TRUE
Benign and Cancer	Benign 3	Benign 3	Mudpit_GPM00300000043	Isoform 1 of Alpha-1-antitrypsin	IPI00553177	ipi.HUMAN.v3.71-random.fasta	46737.9	1	48	58	106	0.00482	0.409	TRUE	B6_fr13_20_01.3836.3836.2.dta	TEAAGAmFLEAIPm	G	S	0.95	2.66	2	m7: Oxidation (+15.99), m14: Oxidation (+15.99)	369	382	TRUE
Benign and Cancer	Benign 3	Benign 3	Mudpit_GPM00300000043	Isoform 1 of Alpha-1-antitrypsin	IPI00553177	ipi.HUMAN.v3.71-random.fasta	46737.9	1	48	58	106	0.00482	0.409	TRUE	B6_fr13_20_01.3935.3935.2.dta	TEAAGAmFLEAIPm	G	S	0.95	3.38	2	m7: Oxidation (+15.99), m14: Oxidation (+15.99)	369	382	TRUE
Benign and Cancer	Benign 3	Benign 3	Mudpit_GPM00300000043	Isoform 1 of Alpha-1-antitrypsin	IPI00553177	ipi.HUMAN.v3.71-random.fasta	46737.9	1	48	58	106	0.00482	0.409	TRUE	B6_fr21_26_01.1486.1486.2.dta	TEEAPLKLS	V	K	0.91	2.16	2		346	354	TRUE
Benign and Cancer	Benign 3	Benign 3	Mudpit_GPM00300000043	Isoform 1 of Alpha-1-antitrypsin	IPI00553177	ipi.HUMAN.v3.71-random.fasta	46737.9	1	48	58	106	0.00482	0.409	TRUE	B6_fr13_20_01.1942.1942.2.dta	TLNQPDSQLQLTTGN	R	G	0.95	7.21	2		126	140	TRUE
Benign and Cancer	Benign 3	Benign 3	Mudpit_GPM00300000043	Isoform 1 of Alpha-1-antitrypsin	IPI00553177	ipi.HUMAN.v3.71-random.fasta	46737.9	1	48	58	106	0.00482	0.409	TRUE	B6_fr13_20_01.3451.3451.2.dta	VFSNGADLSGVTEEAPL	K	K	0.95	4.09	2		335	351	TRUE
Benign and Cancer	Benign 3	Benign 3	Mudpit_GPM00300000043	Isoform 1 of Alpha-1-antitrypsin	IPI00553177	ipi.HUMAN.v3.71-random.fasta	46737.9	1	48	58	106	0.00482	0.409	TRUE	B6_fr13_20_01.3500.3500.2.dta	VFSNGADLSGVTEEAPL	K	K	0.95	5	2		335	351	TRUE
Benign and Cancer	Benign 3	Benign 3	Mudpit_GPM00300000043	Isoform 1 of Alpha-1-antitrypsin	IPI00553177	ipi.HUMAN.v3.71-random.fasta	46737.9	1	48	58	106	0.00482	0.409	TRUE	B6_fr1_12_01.4087.4087.2.dta	VFSNGADLSGVTEEAPL	K	K	0.95	7.14	2		335	351	TRUE
Benign and Cancer	Benign 3	Benign 3	Mudpit_GPM00300000043	Isoform 1 of Alpha-1-antitrypsin	IPI00553177	ipi.HUMAN.v3.71-random.fasta	46737.9	1	48	58	106	0.00482	0.409	TRUE	B6_fr21_26_01.2759.2759.2.dta	VFSNGADLSGVTEEAPLK	K	L	0.95	6.62	2		335	352	TRUE
Benign and Cancer	Benign 3	Benign 3	Mudpit_GPM00300000043	Isoform 1 of Alpha-1-antitrypsin	IPI00553177	ipi.HUMAN.v3.71-random.fasta	46737.9	1	48	58	106	0.00482	0.409	TRUE	B6_fr21_26_01.2803.2803.2.dta	VFSNGADLSGVTEEAPLK	K	L	0.95	7.46	2		335	352	TRUE
Benign and Cancer	Benign 3	Benign 3	Mudpit_GPM00300000043	Isoform 1 of Alpha-1-antitrypsin	IPI00553177	ipi.HUMAN.v3.71-random.fasta	46737.9	1	48	58	106	0.00482	0.409	TRUE	B6_fr21_26_01.4032.4032.2.dta	VFSNGADLSGVTEEAPLKL	K	S	0.95	9.59	2		335	353	TRUE
Benign and Cancer	Benign 3	Benign 3	Mudpit_GPM00300000043	Isoform 1 of Alpha-1-antitrypsin	IPI00553177	ipi.HUMAN.v3.71-random.fasta	46737.9	1	48	58	106	0.00482	0.409	TRUE	B6_fr21_26_01.3573.3573.3.dta	VFSNGADLSGVTEEAPLKLS	K	K	0.95	2.27	2		335	354	TRUE
Benign and Cancer	Benign 3	Benign 3	Mudpit_GPM00300000043	Isoform 1 of Alpha-1-antitrypsin	IPI00553177	ipi.HUMAN.v3.71-random.fasta	46737.9	1	48	58	106	0.00482	0.409	TRUE	B6_fr21_26_01.3616.3616.3.dta	VFSNGADLSGVTEEAPLKLS	K	K	0.95	3.89	2		335	354	TRUE
Benign and Cancer	Benign 3	Benign 3	Mudpit_GPM00300000043	Isoform 1 of Alpha-1-antitrypsin	IPI00553177	ipi.HUMAN.v3.71-random.fasta	46737.9	1	48	58	106	0.00482	0.409	TRUE	B6_fr21_26_01.3562.3562.2.dta	VFSNGADLSGVTEEAPLKLS	K	K	0.95	6.85	2		335	354	TRUE
Benign and Cancer	Benign 3	Benign 3	Mudpit_GPM00300000043	Isoform 1 of Alpha-1-antitrypsin	IPI00553177	ipi.HUMAN.v3.71-random.fasta	46737.9	1	48	58	106	0.00482	0.409	TRUE	B6_fr21_26_01.3649.3649.2.dta	VFSNGADLSGVTEEAPLKLS	K	K	0.95	7.7	2		335	354	TRUE
Benign and Cancer	Benign 3	Benign 3	Mudpit_GPM00300000043	Isoform 1 of Alpha-1-antitrypsin	IPI00553177	ipi.HUMAN.v3.71-random.fasta	46737.9	1	48	58	106	0.00482	0.409	TRUE	B6_fr21_26_01.3606.3606.2.dta	VFSNGADLSGVTEEAPLKLS	K	K	0.95	8.32	2		335	354	TRUE
Benign and Cancer	Benign 3	Benign 3	Mudpit_GPM00300000043	Isoform 1 of Alpha-1-antitrypsin	IPI00553177	ipi.HUMAN.v3.71-random.fasta	46737.9	1	48	58	106	0.00482	0.409	TRUE	B6_fr27_32_01.2149.2149.2.dta	VLGQLGITK	S	V	0.905	2.13	2		326	334	TRUE
Benign and Cancer	Benign 3	Benign 3	Mudpit_GPM00300000043	Isoform 1 of Alpha-1-antitrypsin	IPI00553177	ipi.HUMAN.v3.71-random.fasta	46737.9	1	48	58	106	0.00482	0.409	TRUE	B6_fr27_32_01.3236.3236.2.dta	VLGQLGITKV	S	F	0.937	2.37	2		326	335	TRUE
Benign and Cancer	Benign 3	Benign 3	Mudpit_GPM00300000043	Isoform 1 of Alpha-1-antitrypsin	IPI00553177	ipi.HUMAN.v3.71-random.fasta	46737.9	1	48	58	106	0.00482	0.409	TRUE	B6_fr21_26_01.1252.1252.2.dta	VLTIDEKGTEAAGAm	A	F	0.95	2.64	2	m15: Oxidation (+15.99)	361	375	TRUE
Benign and Cancer	Benign 3	Benign 3	Mudpit_GPM00300000043	Isoform 1 of Alpha-1-antitrypsin	IPI00553177	ipi.HUMAN.v3.71-random.fasta	46737.9	1	48	58	106	0.00482	0.409	TRUE	B6_fr21_26_01.1740.1740.2.dta	VTEEAPLKLS	G	K	0.95	2.74	2		345	354	TRUE
Benign and Cancer	Benign 3	Benign 3	Mudpit_GPM00300000043	Myeloid cell nuclear differentiation antigen	IPI00013163	ipi.HUMAN.v3.71-random.fasta	45837	0.502	1	1	1	4.55e-05	0.0369	TRUE	B6_fr21_26_01.1843.1843.2.dta	SGASTSAAVDHPPLP	P	Q	0.95	3.7	2		162	176	TRUE
Benign and Cancer	Benign 3	Benign 3	Mudpit_GPM00300000043	Integral membrane protein 2B	IPI00031821,IPI00477987	ipi.HUMAN.v3.71-random.fasta	30339.1	0.502	1	1	1	4.55e-05	0.0338	TRUE	B6_fr13_20_01.3774.3774.2.dta	FAVETLIcS	K	-	0.95	2.59	2	c8: Carbamidomethyl (+57.02)	258	266	TRUE
Benign and Cancer	Benign 3	Benign 3	Mudpit_GPM00300000043	Collagen alpha-1(XIX) chain	IPI00019090,IPI00647124	ipi.HUMAN.v3.71-random.fasta	115224	0.225	1	1	1	4.55e-05	0.00963	TRUE	B6_fr1_12_01.968.968.2.dta	GDPGGIIGPPG	K	L	0.846	1.85	2		561	571	TRUE
Benign and Cancer	Benign 3	Benign 3	Mudpit_GPM00300000043	Serum paraoxonase/arylesterase 1	IPI00218732	ipi.HUMAN.v3.71-random.fasta	39750.4	0.225	1	1	2	9.1e-05	0.0282	TRUE	B6_fr21_26_01.2068.2068.2.dta	IQNILTEEPK	R	V	0.838	1.82	2		307	316	TRUE
Benign and Cancer	Benign 3	Benign 3	Mudpit_GPM00300000043	Serum paraoxonase/arylesterase 1	IPI00218732	ipi.HUMAN.v3.71-random.fasta	39750.4	0.225	1	1	2	9.1e-05	0.0282	TRUE	B6_fr27_32_01.2356.2356.2.dta	IQNILTEEPK	R	V	0.846	1.85	2		307	316	TRUE
Benign and Cancer	Benign 3	Benign 3	Mudpit_GPM00300000043	Angiotensinogen	IPI00032220	ipi.HUMAN.v3.71-random.fasta	53154.8	1	3	3	4	0.000182	0.0639	TRUE	B6_fr33_38_01.2959.2959.2.dta	ANAGKPKDPTFIPAPIQA	K	K	0.95	4	2		57	74	TRUE
Benign and Cancer	Benign 3	Benign 3	Mudpit_GPM00300000043	Angiotensinogen	IPI00032220	ipi.HUMAN.v3.71-random.fasta	53154.8	1	3	3	4	0.000182	0.0639	TRUE	B6_fr13_20_01.4071.4071.2.dta	SLDFTELDVAAE	R	K	0.95	4.02	2		238	249	TRUE
Benign and Cancer	Benign 3	Benign 3	Mudpit_GPM00300000043	Angiotensinogen	IPI00032220	ipi.HUMAN.v3.71-random.fasta	53154.8	1	3	3	4	0.000182	0.0639	TRUE	B6_fr27_32_01.4195.4195.2.dta	SLDFTELDVAAEK	R	I	0.95	4.92	2		238	250	TRUE
Benign and Cancer	Benign 3	Benign 3	Mudpit_GPM00300000043	Angiotensinogen	IPI00032220	ipi.HUMAN.v3.71-random.fasta	53154.8	1	3	3	4	0.000182	0.0639	TRUE	B6_fr21_26_01.3553.3553.2.dta	SLDFTELDVAAEK	R	I	0.95	6.59	2		238	250	TRUE
Benign and Cancer	Benign 3	Benign 3	Mudpit_GPM00300000043	Inter-alpha-trypsin inhibitor heavy chain H1	IPI00292530,IPI00383338,IPI00877852,IPI00953675	ipi.HUMAN.v3.71-random.fasta	101390	0.354	1	1	1	4.55e-05	0.0121	TRUE	B6_fr27_32_01.1349.1349.2.dta	LPDRVTGVDTD	R	P	0.912	2.17	2		662	672	TRUE
Benign and Cancer	Benign 3	Benign 3	Mudpit_GPM00300000043	cDNA FLJ55673, highly similar to Complement factor B	IPI00019591,IPI00939824	ipi.HUMAN.v3.71-random.fasta	140944	1	8	10	13	0.000591	0.0648	TRUE	B6_fr27_32_01.4527.4527.2.dta	EKLQDEDLGFL	K	-	0.95	3.39	2		1256	1266	TRUE
Benign and Cancer	Benign 3	Benign 3	Mudpit_GPM00300000043	cDNA FLJ55673, highly similar to Complement factor B	IPI00019591,IPI00939824	ipi.HUMAN.v3.71-random.fasta	140944	1	8	10	13	0.000591	0.0648	TRUE	B6_fr21_26_01.4117.4117.2.dta	FLSSLTETIEGVDAEDGHGPGEQQ	A	K	0.95	9.27	2		736	759	TRUE
Benign and Cancer	Benign 3	Benign 3	Mudpit_GPM00300000043	cDNA FLJ55673, highly similar to Complement factor B	IPI00019591,IPI00939824	ipi.HUMAN.v3.71-random.fasta	140944	1	8	10	13	0.000591	0.0648	TRUE	B6_fr33_38_01.805.805.3.dta	GScERDAQYAPGYDK	K	V	0.95	2.33	2	c3: Carbamidomethyl (+57.02)	1156	1170	TRUE
Benign and Cancer	Benign 3	Benign 3	Mudpit_GPM00300000043	cDNA FLJ55673, highly similar to Complement factor B	IPI00019591,IPI00939824	ipi.HUMAN.v3.71-random.fasta	140944	1	8	10	13	0.000591	0.0648	TRUE	B6_fr33_38_01.815.815.2.dta	GScERDAQYAPGYDK	K	V	0.95	5.36	2	c3: Carbamidomethyl (+57.02)	1156	1170	TRUE
Benign and Cancer	Benign 3	Benign 3	Mudpit_GPM00300000043	cDNA FLJ55673, highly similar to Complement factor B	IPI00019591,IPI00939824	ipi.HUMAN.v3.71-random.fasta	140944	1	8	10	13	0.000591	0.0648	TRUE	B6_fr21_26_01.884.884.2.dta	LEDSVTYHcS	R	R	0.95	2.74	2	c9: Carbamidomethyl (+57.02)	685	694	TRUE
Benign and Cancer	Benign 3	Benign 3	Mudpit_GPM00300000043	cDNA FLJ55673, highly similar to Complement factor B	IPI00019591,IPI00939824	ipi.HUMAN.v3.71-random.fasta	140944	1	8	10	13	0.000591	0.0648	TRUE	B6_fr27_32_01.1004.1004.2.dta	LEDSVTYHcS	R	R	0.95	3.7	2	c9: Carbamidomethyl (+57.02)	685	694	TRUE
Benign and Cancer	Benign 3	Benign 3	Mudpit_GPM00300000043	cDNA FLJ55673, highly similar to Complement factor B	IPI00019591,IPI00939824	ipi.HUMAN.v3.71-random.fasta	140944	1	8	10	13	0.000591	0.0648	TRUE	B6_fr21_26_01.3188.3188.2.dta	LSSLTETIEGVDAEDGHGPGEQQ	F	K	0.95	8.41	2		737	759	TRUE
Benign and Cancer	Benign 3	Benign 3	Mudpit_GPM00300000043	cDNA FLJ55673, highly similar to Complement factor B	IPI00019591,IPI00939824	ipi.HUMAN.v3.71-random.fasta	140944	1	8	10	13	0.000591	0.0648	TRUE	B6_fr21_26_01.1632.1632.3.dta	LTETIEGVDAEDGHGPGEQQ	S	K	0.95	4.89	2		740	759	TRUE
Benign and Cancer	Benign 3	Benign 3	Mudpit_GPM00300000043	cDNA FLJ55673, highly similar to Complement factor B	IPI00019591,IPI00939824	ipi.HUMAN.v3.71-random.fasta	140944	1	8	10	13	0.000591	0.0648	TRUE	B6_fr21_26_01.1524.1524.2.dta	LTETIEGVDAEDGHGPGEQQ	S	K	0.95	8.51	2		740	759	TRUE
Benign and Cancer	Benign 3	Benign 3	Mudpit_GPM00300000043	cDNA FLJ55673, highly similar to Complement factor B	IPI00019591,IPI00939824	ipi.HUMAN.v3.71-random.fasta	140944	1	8	10	13	0.000591	0.0648	TRUE	B6_fr21_26_01.1631.1631.2.dta	LTETIEGVDAEDGHGPGEQQ	S	K	0.95	8.64	2		740	759	TRUE
Benign and Cancer	Benign 3	Benign 3	Mudpit_GPM00300000043	cDNA FLJ55673, highly similar to Complement factor B	IPI00019591,IPI00939824	ipi.HUMAN.v3.71-random.fasta	140944	1	8	10	13	0.000591	0.0648	TRUE	B6_fr21_26_01.1580.1580.2.dta	LTETIEGVDAEDGHGPGEQQ	S	K	0.95	9.02	2		740	759	TRUE
Benign and Cancer	Benign 3	Benign 3	Mudpit_GPM00300000043	cDNA FLJ55673, highly similar to Complement factor B	IPI00019591,IPI00939824	ipi.HUMAN.v3.71-random.fasta	140944	1	8	10	13	0.000591	0.0648	TRUE	B6_fr27_32_01.974.974.2.dta	SHMLGATNPTQ	F	K	0.838	1.82	2		163	173	TRUE
Benign and Cancer	Benign 3	Benign 3	Mudpit_GPM00300000043	cDNA FLJ55673, highly similar to Complement factor B	IPI00019591,IPI00939824	ipi.HUMAN.v3.71-random.fasta	140944	1	8	10	13	0.000591	0.0648	TRUE	B6_fr33_38_01.1412.1412.2.dta	VKDISEVVTPR	K	F	0.885	2.02	2		1171	1181	TRUE
Benign and Cancer	Benign 3	Benign 3	Mudpit_GPM00300000043	Selenoprotein P	IPI00029061,IPI00847381	ipi.HUMAN.v3.71-random.fasta	42704.3	0.502	1	2	2	9.1e-05	0.0315	TRUE	B6_fr1_12_01.2794.2794.2.dta	DMPASEDLQDLQ	R	K	0.882	2.01	2		262	273	TRUE
Benign and Cancer	Benign 3	Benign 3	Mudpit_GPM00300000043	Selenoprotein P	IPI00029061,IPI00847381	ipi.HUMAN.v3.71-random.fasta	42704.3	0.502	1	2	2	9.1e-05	0.0315	TRUE	B6_fr13_20_01.1799.1799.2.dta	DmPASEDLQDLQ	R	K	0.95	3.27	2	m2: Oxidation (+15.99)	262	273	TRUE
Benign and Cancer	Benign 3	Benign 3	Mudpit_GPM00300000043	Alpha-2-macroglobulin	IPI00478003	ipi.HUMAN.v3.71-random.fasta	163291	1	7	11	14	0.000637	0.0163	TRUE	B6_fr13_20_01.1076.1076.2.dta	FYESDVmG	G	R	0.95	3.24	2	m7: Oxidation (+15.99)	707	714	TRUE
Benign and Cancer	Benign 3	Benign 3	Mudpit_GPM00300000043	Alpha-2-macroglobulin	IPI00478003	ipi.HUMAN.v3.71-random.fasta	163291	1	7	11	14	0.000637	0.0163	TRUE	B6_fr13_20_01.2589.2589.2.dta	GFYESDVM	V	G	0.9	2.1	2		706	713	TRUE
Benign and Cancer	Benign 3	Benign 3	Mudpit_GPM00300000043	Alpha-2-macroglobulin	IPI00478003	ipi.HUMAN.v3.71-random.fasta	163291	1	7	11	14	0.000637	0.0163	TRUE	B6_fr13_20_01.1409.1409.2.dta	GFYESDVm	V	G	0.95	2.59	2	m8: Oxidation (+15.99)	706	713	TRUE
Benign and Cancer	Benign 3	Benign 3	Mudpit_GPM00300000043	Alpha-2-macroglobulin	IPI00478003	ipi.HUMAN.v3.71-random.fasta	163291	1	7	11	14	0.000637	0.0163	TRUE	B6_fr13_20_01.2431.2431.2.dta	GFYESDVMG	V	R	0.95	2.55	2		706	714	TRUE
Benign and Cancer	Benign 3	Benign 3	Mudpit_GPM00300000043	Alpha-2-macroglobulin	IPI00478003	ipi.HUMAN.v3.71-random.fasta	163291	1	7	11	14	0.000637	0.0163	TRUE	B6_fr13_20_01.1435.1435.2.dta	GFYESDVmG	V	R	0.95	2.92	2	m8: Oxidation (+15.99)	706	714	TRUE
Benign and Cancer	Benign 3	Benign 3	Mudpit_GPM00300000043	Alpha-2-macroglobulin	IPI00478003	ipi.HUMAN.v3.71-random.fasta	163291	1	7	11	14	0.000637	0.0163	TRUE	B6_fr33_38_01.1004.1004.2.dta	TGTHGLLVKQEDm	R	K	0.943	2.42	2	m13: Oxidation (+15.99)	508	520	TRUE
Benign and Cancer	Benign 3	Benign 3	Mudpit_GPM00300000043	Alpha-2-macroglobulin	IPI00478003	ipi.HUMAN.v3.71-random.fasta	163291	1	7	11	14	0.000637	0.0163	TRUE	B6_fr13_20_01.1960.1960.2.dta	VGFYESDVm	R	G	0.947	2.47	2	m9: Oxidation (+15.99)	705	713	TRUE
Benign and Cancer	Benign 3	Benign 3	Mudpit_GPM00300000043	Alpha-2-macroglobulin	IPI00478003	ipi.HUMAN.v3.71-random.fasta	163291	1	7	11	14	0.000637	0.0163	TRUE	B6_fr1_12_01.2260.2260.2.dta	VGFYESDVm	R	G	0.95	2.82	2	m9: Oxidation (+15.99)	705	713	TRUE
Benign and Cancer	Benign 3	Benign 3	Mudpit_GPM00300000043	Alpha-2-macroglobulin	IPI00478003	ipi.HUMAN.v3.71-random.fasta	163291	1	7	11	14	0.000637	0.0163	TRUE	B6_fr13_20_01.2013.2013.2.dta	VGFYESDVm	R	G	0.95	2.89	2	m9: Oxidation (+15.99)	705	713	TRUE
Benign and Cancer	Benign 3	Benign 3	Mudpit_GPM00300000043	Alpha-2-macroglobulin	IPI00478003	ipi.HUMAN.v3.71-random.fasta	163291	1	7	11	14	0.000637	0.0163	TRUE	B6_fr13_20_01.2027.2027.2.dta	VGFYESDVmG	R	R	0.871	1.96	2	m9: Oxidation (+15.99)	705	714	TRUE
Benign and Cancer	Benign 3	Benign 3	Mudpit_GPM00300000043	Alpha-2-macroglobulin	IPI00478003	ipi.HUMAN.v3.71-random.fasta	163291	1	7	11	14	0.000637	0.0163	TRUE	B6_fr1_12_01.2291.2291.2.dta	VGFYESDVmG	R	R	0.901	2.11	2	m9: Oxidation (+15.99)	705	714	TRUE
Benign and Cancer	Benign 3	Benign 3	Mudpit_GPM00300000043	Alpha-2-macroglobulin	IPI00478003	ipi.HUMAN.v3.71-random.fasta	163291	1	7	11	14	0.000637	0.0163	TRUE	B6_fr13_20_01.2965.2965.2.dta	VGFYESDVMG	R	R	0.95	2.51	2		705	714	TRUE
Benign and Cancer	Benign 3	Benign 3	Mudpit_GPM00300000043	Alpha-2-macroglobulin	IPI00478003	ipi.HUMAN.v3.71-random.fasta	163291	1	7	11	14	0.000637	0.0163	TRUE	B6_fr27_32_01.2847.2847.2.dta	VGFYESDVMGR	R	G	0.95	4.21	2		705	715	TRUE
Benign and Cancer	Benign 3	Benign 3	Mudpit_GPM00300000043	Alpha-2-macroglobulin	IPI00478003	ipi.HUMAN.v3.71-random.fasta	163291	1	7	11	14	0.000637	0.0163	TRUE	B6_fr27_32_01.1829.1829.2.dta	VGFYESDVmGR	R	G	0.95	6.47	2	m9: Oxidation (+15.99)	705	715	TRUE
Benign and Cancer	Benign 3	Benign 3	Mudpit_GPM00300000043	187 kDa protein	IPI00874173-R	ipi.HUMAN.v3.71-random.fasta	186588	0.502	1	1	1	4.55e-05	0.0073	TRUE	B6_fr27_32_01.782.782.2.dta	GITAQTGALEST	E	L	0.95	2.57	2		362	373	TRUE
Benign and Cancer	Benign 3	Benign 3	Mudpit_GPM00300000043	pulmonary surfactant-associated protein B precursor	IPI00296083,IPI00910268,IPI00915806	ipi.HUMAN.v3.71-random.fasta	43346.3	0.502	1	1	1	4.55e-05	0.028	TRUE	B6_fr27_32_01.4631.4631.2.dta	LRDPLPDPLLD	P	K	0.95	2.89	2		176	186	TRUE
Benign and Cancer	Benign 3	Benign 3	Mudpit_GPM00300000043	Isoform 2 of Carboxypeptidase B2	IPI00293057,IPI00329775,IPI00952848	ipi.HUMAN.v3.71-random.fasta	40909.9	0.502	1	1	2	9.1e-05	0.0333	TRUE	B6_fr27_32_01.3601.3601.2.dta	FQSGQVLAALPR	A	T	0.95	3.41	2		23	34	TRUE
Benign and Cancer	Benign 3	Benign 3	Mudpit_GPM00300000043	Isoform 2 of Carboxypeptidase B2	IPI00293057,IPI00329775,IPI00952848	ipi.HUMAN.v3.71-random.fasta	40909.9	0.502	1	1	2	9.1e-05	0.0333	TRUE	B6_fr27_32_01.3654.3654.2.dta	FQSGQVLAALPR	A	T	0.95	4.21	2		23	34	TRUE
Benign and Cancer	Benign 3	Benign 3	Mudpit_GPM00300000043	Serpin peptidase inhibitor, clade D (Heparin cofactor), member 1	IPI00292950,IPI00879573	ipi.HUMAN.v3.71-random.fasta	60180.6	0.988	2	2	4	0.000182	0.0361	TRUE	B6_fr27_32_01.2166.2166.2.dta	GSKGPLDQLE	G	K	0.838	1.82	2		48	57	TRUE
Benign and Cancer	Benign 3	Benign 3	Mudpit_GPM00300000043	Serpin peptidase inhibitor, clade D (Heparin cofactor), member 1	IPI00292950,IPI00879573	ipi.HUMAN.v3.71-random.fasta	60180.6	0.988	2	2	4	0.000182	0.0361	TRUE	B6_fr27_32_01.2269.2269.2.dta	GSKGPLDQLE	G	K	0.838	1.82	2		48	57	TRUE
Benign and Cancer	Benign 3	Benign 3	Mudpit_GPM00300000043	Serpin peptidase inhibitor, clade D (Heparin cofactor), member 1	IPI00292950,IPI00879573	ipi.HUMAN.v3.71-random.fasta	60180.6	0.988	2	2	4	0.000182	0.0361	TRUE	B6_fr27_32_01.2108.2108.2.dta	GSKGPLDQLE	G	K	0.846	1.85	2		48	57	TRUE
Benign and Cancer	Benign 3	Benign 3	Mudpit_GPM00300000043	Serpin peptidase inhibitor, clade D (Heparin cofactor), member 1	IPI00292950,IPI00879573	ipi.HUMAN.v3.71-random.fasta	60180.6	0.988	2	2	4	0.000182	0.0361	TRUE	B6_fr27_32_01.1694.1694.2.dta	SVNDLYIQK	R	Q	0.921	2.24	2		248	256	TRUE
Benign and Cancer	Benign 3	Benign 3	Mudpit_GPM00300000043	Isoform 1 of HHIP-like protein 1	IPI00477056,IPI00873374	ipi.HUMAN.v3.71-random.fasta	86731.7	0.502	1	1	1	4.55e-05	0.0205	TRUE	B6_fr13_20_01.5276.5276.2.dta	MSTGEPSATAPRGVVY	F	K	0.95	2.55	2		555	570	TRUE
Benign and Cancer	Benign 3	Benign 3	Mudpit_GPM00300000043	Myosin-7	IPI00025880,IPI00514201	ipi.HUMAN.v3.71-random.fasta	223104	0.502	1	1	1	4.55e-05	0.00775	TRUE	B6_fr27_32_01.817.817.2.dta	RQAEEAEEQANTNLS	K	K	0.95	5.03	2		1880	1894	TRUE
Benign and Cancer	Benign 3	Benign 3	Mudpit_GPM00300000043	Polymeric immunoglobulin receptor	IPI00004573	ipi.HUMAN.v3.71-random.fasta	83283.4	1	3	3	4	0.000182	0.0262	TRUE	B6_fr21_26_01.2726.2726.2.dta	ADAAPDEKVLDSGF	K	R	0.95	4.8	2		578	591	TRUE
Benign and Cancer	Benign 3	Benign 3	Mudpit_GPM00300000043	Polymeric immunoglobulin receptor	IPI00004573	ipi.HUMAN.v3.71-random.fasta	83283.4	1	3	3	4	0.000182	0.0262	TRUE	B6_fr21_26_01.2678.2678.2.dta	ADAAPDEKVLDSGF	K	R	0.95	6.35	2		578	591	TRUE
Benign and Cancer	Benign 3	Benign 3	Mudpit_GPM00300000043	Polymeric immunoglobulin receptor	IPI00004573	ipi.HUMAN.v3.71-random.fasta	83283.4	1	3	3	4	0.000182	0.0262	TRUE	B6_fr27_32_01.1002.1002.2.dta	DVSLAKADAAPDEK	R	V	0.95	5.82	2		572	585	TRUE
Benign and Cancer	Benign 3	Benign 3	Mudpit_GPM00300000043	Polymeric immunoglobulin receptor	IPI00004573	ipi.HUMAN.v3.71-random.fasta	83283.4	1	3	3	4	0.000182	0.0262	TRUE	B6_fr27_32_01.3715.3715.2.dta	DVSLAKADAAPDEKVLDSGF	R	R	0.95	5.8	2		572	591	TRUE
Benign and Cancer	Benign 3	Benign 3	Mudpit_GPM00300000043	Matrix Gla protein	IPI00028714	ipi.HUMAN.v3.71-random.fasta	12353.6	0.99	1	1	1	4.55e-05	0.0874	TRUE	B6_fr27_32_01.1313.1313.2.dta	AcDDYRLcE	E	R	0.944	2.43	2	c2: Carbamidomethyl (+57.02), c8: Carbamidomethyl (+57.02)	72	80	TRUE
Benign and Cancer	Benign 3	Benign 3	Mudpit_GPM00300000043	Apolipoprotein A-II	IPI00021854	ipi.HUMAN.v3.71-random.fasta	11175.3	1	9	9	11	0.0005	0.51	TRUE	B6_fr27_32_01.1683.1683.2.dta	DLmEKVKSPELQAEA	K	K	0.871	1.96	2	m3: Oxidation (+15.99)	47	61	TRUE
Benign and Cancer	Benign 3	Benign 3	Mudpit_GPM00300000043	Apolipoprotein A-II	IPI00021854	ipi.HUMAN.v3.71-random.fasta	11175.3	1	9	9	11	0.0005	0.51	TRUE	B6_fr27_32_01.2696.2696.2.dta	FQTVTDYGKDLmE	Y	K	0.95	6.7	2	m12: Oxidation (+15.99)	38	50	TRUE
Benign and Cancer	Benign 3	Benign 3	Mudpit_GPM00300000043	Apolipoprotein A-II	IPI00021854	ipi.HUMAN.v3.71-random.fasta	11175.3	1	9	9	11	0.0005	0.51	TRUE	B6_fr33_38_01.2252.2252.2.dta	FQTVTDYGKDLmEK	Y	V	0.95	3.41	2	m12: Oxidation (+15.99)	38	51	TRUE
Benign and Cancer	Benign 3	Benign 3	Mudpit_GPM00300000043	Apolipoprotein A-II	IPI00021854	ipi.HUMAN.v3.71-random.fasta	11175.3	1	9	9	11	0.0005	0.51	TRUE	B6_fr1_12_01.2876.2876.2.dta	qAKEPcVESLVSQ	R	Y	0.95	3.44	2	c6: Carbamidomethyl (+57.02), n-term: Pyro-cmC (-17.03)	24	36	TRUE
Benign and Cancer	Benign 3	Benign 3	Mudpit_GPM00300000043	Apolipoprotein A-II	IPI00021854	ipi.HUMAN.v3.71-random.fasta	11175.3	1	9	9	11	0.0005	0.51	TRUE	B6_fr13_20_01.2492.2492.2.dta	qAKEPcVESLVSQ	R	Y	0.95	5.02	2	c6: Carbamidomethyl (+57.02), n-term: Pyro-cmC (-17.03)	24	36	TRUE
Benign and Cancer	Benign 3	Benign 3	Mudpit_GPM00300000043	Apolipoprotein A-II	IPI00021854	ipi.HUMAN.v3.71-random.fasta	11175.3	1	9	9	11	0.0005	0.51	TRUE	B6_fr27_32_01.1790.1790.2.dta	QTVTDYGKDLmE	F	K	0.95	2.52	2	m11: Oxidation (+15.99)	39	50	TRUE
Benign and Cancer	Benign 3	Benign 3	Mudpit_GPM00300000043	Apolipoprotein A-II	IPI00021854	ipi.HUMAN.v3.71-random.fasta	11175.3	1	9	9	11	0.0005	0.51	TRUE	B6_fr21_26_01.1884.1884.2.dta	qTVTDYGKDLmEK	F	V	0.95	3.96	2	m11: Oxidation (+15.99), n-term: Pyro-cmC (-17.03)	39	51	TRUE
Benign and Cancer	Benign 3	Benign 3	Mudpit_GPM00300000043	Apolipoprotein A-II	IPI00021854	ipi.HUMAN.v3.71-random.fasta	11175.3	1	9	9	11	0.0005	0.51	TRUE	B6_fr21_26_01.2853.2853.2.dta	qTVTDYGKDLmEKV	F	K	0.88	2	2	m11: Oxidation (+15.99), n-term: Pyro-cmC (-17.03)	39	52	TRUE
Benign and Cancer	Benign 3	Benign 3	Mudpit_GPM00300000043	Apolipoprotein A-II	IPI00021854	ipi.HUMAN.v3.71-random.fasta	11175.3	1	9	9	11	0.0005	0.51	TRUE	B6_fr21_26_01.2908.2908.2.dta	qTVTDYGKDLmEKV	F	K	0.95	3	2	m11: Oxidation (+15.99), n-term: Pyro-cmC (-17.03)	39	52	TRUE
Benign and Cancer	Benign 3	Benign 3	Mudpit_GPM00300000043	Apolipoprotein A-II	IPI00021854	ipi.HUMAN.v3.71-random.fasta	11175.3	1	9	9	11	0.0005	0.51	TRUE	B6_fr39_48_01.3503.3503.2.dta	SYFEKSKEQLTPLI	K	K	0.846	1.85	2		63	76	TRUE
Benign and Cancer	Benign 3	Benign 3	Mudpit_GPM00300000043	Apolipoprotein A-II	IPI00021854	ipi.HUMAN.v3.71-random.fasta	11175.3	1	9	9	11	0.0005	0.51	TRUE	B6_fr27_32_01.1559.1559.2.dta	TVTDYGKDLmE	Q	K	0.95	3.96	2	m10: Oxidation (+15.99)	40	50	TRUE
Benign and Cancer	Benign 3	Benign 3	Mudpit_GPM00300000043	Serum amyloid A protein	IPI00552578	ipi.HUMAN.v3.71-random.fasta	13532.6	0.998	2	2	2	9.1e-05	0.148	TRUE	B6_fr27_32_01.3447.3447.2.dta	FGHGAEDSLADQAANEWG	F	R	0.95	4.13	2		87	104	TRUE
Benign and Cancer	Benign 3	Benign 3	Mudpit_GPM00300000043	Serum amyloid A protein	IPI00552578	ipi.HUMAN.v3.71-random.fasta	13532.6	0.998	2	2	2	9.1e-05	0.148	TRUE	B6_fr13_20_01.795.795.2.dta	GAEDSLADQAAN	H	E	0.95	5.21	2		90	101	TRUE
Benign and Cancer	Benign 3	Benign 3	Mudpit_GPM00300000043	55 kDa protein	IPI00029863,IPI00879231	ipi.HUMAN.v3.71-random.fasta	55065.2	0.985	1	1	1	4.55e-05	0.0303	TRUE	B6_fr13_20_01.1741.1741.2.dta	VPPmEEDYPQFGSPK	L	-	0.95	3.34	2	m4: Oxidation (+15.99)	481	495	TRUE
Benign and Cancer	Benign 3	Benign 3	Mudpit_GPM00300000043	Hornerin	IPI00398625	ipi.HUMAN.v3.71-random.fasta	282373	0.502	1	1	3	0.000136	0.00456	TRUE	B6_fr49_60_01.1242.1242.2.dta	GSGSGWSSSRGPY	Y	E	0.95	3.14	2		1498	1510	TRUE
Benign and Cancer	Benign 3	Benign 3	Mudpit_GPM00300000043	Hornerin	IPI00398625	ipi.HUMAN.v3.71-random.fasta	282373	0.502	1	1	3	0.000136	0.00456	TRUE	B6_fr49_60_01.1242.1242.2.dta	GSGSGWSSSRGPY	Y	E	0.95	3.14	2		1498	1510	TRUE
Benign and Cancer	Benign 3	Benign 3	Mudpit_GPM00300000043	Hornerin	IPI00398625	ipi.HUMAN.v3.71-random.fasta	282373	0.502	1	1	3	0.000136	0.00456	TRUE	B6_fr49_60_01.1242.1242.2.dta	GSGSGWSSSRGPY	Y	E	0.95	3.14	2		1498	1510	TRUE
Benign and Cancer	Benign 3	Benign 3	Mudpit_GPM00300000043	Putative uncharacterized protein	IPI00550731,IPI00784865,IPI00784985,IPI00853045,IPI00889156,IPI00909649,IPI00939470,IPI00939805,IPI00940069,IPI00940952,IPI00941203,IPI00941420,IPI00941650,IPI00942387,IPI00942608	ipi.HUMAN.v3.71-random.fasta	26234.3	0.998	2	2	2	9.1e-05	0.146	TRUE	B6_fr1_12_01.973.973.2.dta	VDNALQSGNSQESVTEQDS	K	K	0.95	7.22	2		175	193	TRUE
Benign and Cancer	Benign 3	Benign 3	Mudpit_GPM00300000043	Putative uncharacterized protein	IPI00550731,IPI00784865,IPI00784985,IPI00853045,IPI00889156,IPI00909649,IPI00939470,IPI00939805,IPI00940069,IPI00940952,IPI00941203,IPI00941420,IPI00941650,IPI00942387,IPI00942608	ipi.HUMAN.v3.71-random.fasta	26234.3	0.998	2	2	2	9.1e-05	0.146	TRUE	B6_fr27_32_01.2140.2140.2.dta	VYAcEVTHQGLSSPVT	K	K	0.95	2.8	2	c4: Carbamidomethyl (+57.02)	216	231	TRUE
Benign and Cancer	Benign 3	Benign 3	Mudpit_GPM00300000043	Isoform 1 of Gamma-glutamyltransferase 5	IPI00002243,IPI00855794	ipi.HUMAN.v3.71-random.fasta	62260.9	0.264	1	1	1	4.55e-05	0.0324	TRUE	B6_fr21_26_01.3514.3514.2.dta	SHAPSLLDQcAQALPLGTG	A	A	0.871	1.96	2	c10: Carbamidomethyl (+57.02)	116	134	TRUE
Benign and Cancer	Benign 3	Benign 3	Mudpit_GPM00300000043	Dopamine beta-hydroxylase	IPI00171678	ipi.HUMAN.v3.71-random.fasta	69065.4	0.502	1	1	1	4.55e-05	0.0211	TRUE	B6_fr21_26_01.1265.1265.2.dta	AGPTVVSIGGGKG	P	-	0.95	3	2		605	617	TRUE
Benign and Cancer	Benign 3	Benign 3	Mudpit_GPM00300000043	Isoform 1 of Putative sodium-coupled neutral amino acid transporter 10	IPI00443799	ipi.HUMAN.v3.71-random.fasta	119761	0.502	1	1	1	4.55e-05	0.0125	TRUE	B6_fr21_26_01.1203.1203.2.dta	qVEVHQEPGAAVPR	R	G	0.95	5.03	2	n-term: Pyro-cmC (-17.03)	747	760	TRUE
Benign and Cancer	Benign 3	Benign 3	Mudpit_GPM00300000043	Isoform Gamma-B of Fibrinogen gamma chain	IPI00021891,IPI00877703	ipi.HUMAN.v3.71-random.fasta	51513.3	1	27	35	47	0.00214	0.0486	TRUE	B6_fr13_20_01.2208.2208.2.dta	AIQLTYNPDE	K	S	0.933	2.33	2		89	98	TRUE
Benign and Cancer	Benign 3	Benign 3	Mudpit_GPM00300000043	Isoform Gamma-B of Fibrinogen gamma chain	IPI00021891,IPI00877703	ipi.HUMAN.v3.71-random.fasta	51513.3	1	27	35	47	0.00214	0.0486	TRUE	B6_fr13_20_01.2214.2214.1.dta	AIQLTYNPDE	K	S	0.95	2.31	2		89	98	TRUE
Benign and Cancer	Benign 3	Benign 3	Mudpit_GPM00300000043	Isoform Gamma-B of Fibrinogen gamma chain	IPI00021891,IPI00877703	ipi.HUMAN.v3.71-random.fasta	51513.3	1	27	35	47	0.00214	0.0486	TRUE	B6_fr21_26_01.2010.2010.2.dta	AIQLTYNPDESSKP	K	N	0.95	4.68	2		89	102	TRUE
Benign and Cancer	Benign 3	Benign 3	Mudpit_GPM00300000043	Isoform Gamma-B of Fibrinogen gamma chain	IPI00021891,IPI00877703	ipi.HUMAN.v3.71-random.fasta	51513.3	1	27	35	47	0.00214	0.0486	TRUE	B6_fr21_26_01.1789.1789.2.dta	AIQLTYNPDESSKPN	K	M	0.95	6.54	2		89	103	TRUE
Benign and Cancer	Benign 3	Benign 3	Mudpit_GPM00300000043	Isoform Gamma-B of Fibrinogen gamma chain	IPI00021891,IPI00877703	ipi.HUMAN.v3.71-random.fasta	51513.3	1	27	35	47	0.00214	0.0486	TRUE	B6_fr21_26_01.1841.1841.2.dta	AIQLTYNPDESSKPN	K	M	0.95	7.74	2		89	103	TRUE
Benign and Cancer	Benign 3	Benign 3	Mudpit_GPM00300000043	Isoform Gamma-B of Fibrinogen gamma chain	IPI00021891,IPI00877703	ipi.HUMAN.v3.71-random.fasta	51513.3	1	27	35	47	0.00214	0.0486	TRUE	B6_fr21_26_01.2326.2326.2.dta	AIQLTYNPDESSKPNM	K	I	0.95	5.15	2		89	104	TRUE
Benign and Cancer	Benign 3	Benign 3	Mudpit_GPM00300000043	Isoform Gamma-B of Fibrinogen gamma chain	IPI00021891,IPI00877703	ipi.HUMAN.v3.71-random.fasta	51513.3	1	27	35	47	0.00214	0.0486	TRUE	B6_fr21_26_01.1821.1821.2.dta	AIQLTYNPDESSKPNm	K	I	0.95	8.62	2	m16: Oxidation (+15.99)	89	104	TRUE
Benign and Cancer	Benign 3	Benign 3	Mudpit_GPM00300000043	Isoform Gamma-B of Fibrinogen gamma chain	IPI00021891,IPI00877703	ipi.HUMAN.v3.71-random.fasta	51513.3	1	27	35	47	0.00214	0.0486	TRUE	B6_fr21_26_01.2496.2496.2.dta	AIQLTYNPDESSKPNmI	K	D	0.95	6.57	2	m16: Oxidation (+15.99)	89	105	TRUE
Benign and Cancer	Benign 3	Benign 3	Mudpit_GPM00300000043	Isoform Gamma-B of Fibrinogen gamma chain	IPI00021891,IPI00877703	ipi.HUMAN.v3.71-random.fasta	51513.3	1	27	35	47	0.00214	0.0486	TRUE	B6_fr21_26_01.2541.2541.2.dta	AIQLTYNPDESSKPNmI	K	D	0.95	9.52	2	m16: Oxidation (+15.99)	89	105	TRUE
Benign and Cancer	Benign 3	Benign 3	Mudpit_GPM00300000043	Isoform Gamma-B of Fibrinogen gamma chain	IPI00021891,IPI00877703	ipi.HUMAN.v3.71-random.fasta	51513.3	1	27	35	47	0.00214	0.0486	TRUE	B6_fr21_26_01.2280.2280.2.dta	AIQLTYNPDESSKPNmID	K	A	0.95	3.6	2	m16: Oxidation (+15.99)	89	106	TRUE
Benign and Cancer	Benign 3	Benign 3	Mudpit_GPM00300000043	Isoform Gamma-B of Fibrinogen gamma chain	IPI00021891,IPI00877703	ipi.HUMAN.v3.71-random.fasta	51513.3	1	27	35	47	0.00214	0.0486	TRUE	B6_fr21_26_01.2385.2385.2.dta	AIQLTYNPDESSKPNmIDA	K	A	0.95	5.57	2	m16: Oxidation (+15.99)	89	107	TRUE
Benign and Cancer	Benign 3	Benign 3	Mudpit_GPM00300000043	Isoform Gamma-B of Fibrinogen gamma chain	IPI00021891,IPI00877703	ipi.HUMAN.v3.71-random.fasta	51513.3	1	27	35	47	0.00214	0.0486	TRUE	B6_fr21_26_01.2973.2973.2.dta	AIQLTYNPDESSKPNMIDAA	K	T	0.95	4.85	2		89	108	TRUE
Benign and Cancer	Benign 3	Benign 3	Mudpit_GPM00300000043	Isoform Gamma-B of Fibrinogen gamma chain	IPI00021891,IPI00877703	ipi.HUMAN.v3.71-random.fasta	51513.3	1	27	35	47	0.00214	0.0486	TRUE	B6_fr21_26_01.2345.2345.2.dta	AIQLTYNPDESSKPNmIDAA	K	T	0.95	5.39	2	m16: Oxidation (+15.99)	89	108	TRUE
Benign and Cancer	Benign 3	Benign 3	Mudpit_GPM00300000043	Isoform Gamma-B of Fibrinogen gamma chain	IPI00021891,IPI00877703	ipi.HUMAN.v3.71-random.fasta	51513.3	1	27	35	47	0.00214	0.0486	TRUE	B6_fr21_26_01.2930.2930.2.dta	AIQLTYNPDESSKPNMIDAA	K	T	0.95	7.62	2		89	108	TRUE
Benign and Cancer	Benign 3	Benign 3	Mudpit_GPM00300000043	Isoform Gamma-B of Fibrinogen gamma chain	IPI00021891,IPI00877703	ipi.HUMAN.v3.71-random.fasta	51513.3	1	27	35	47	0.00214	0.0486	TRUE	B6_fr21_26_01.2313.2313.2.dta	AIQLTYNPDESSKPNmIDAAT	K	L	0.95	3.24	2	m16: Oxidation (+15.99)	89	109	TRUE
Benign and Cancer	Benign 3	Benign 3	Mudpit_GPM00300000043	Isoform Gamma-B of Fibrinogen gamma chain	IPI00021891,IPI00877703	ipi.HUMAN.v3.71-random.fasta	51513.3	1	27	35	47	0.00214	0.0486	TRUE	B6_fr21_26_01.2945.2945.2.dta	AIQLTYNPDESSKPNMIDAAT	K	L	0.95	3.47	2		89	109	TRUE
Benign and Cancer	Benign 3	Benign 3	Mudpit_GPM00300000043	Isoform Gamma-B of Fibrinogen gamma chain	IPI00021891,IPI00877703	ipi.HUMAN.v3.71-random.fasta	51513.3	1	27	35	47	0.00214	0.0486	TRUE	B6_fr21_26_01.2358.2358.2.dta	AIQLTYNPDESSKPNmIDAAT	K	L	0.95	3.6	2	m16: Oxidation (+15.99)	89	109	TRUE
Benign and Cancer	Benign 3	Benign 3	Mudpit_GPM00300000043	Isoform Gamma-B of Fibrinogen gamma chain	IPI00021891,IPI00877703	ipi.HUMAN.v3.71-random.fasta	51513.3	1	27	35	47	0.00214	0.0486	TRUE	B6_fr21_26_01.2902.2902.2.dta	AIQLTYNPDESSKPNMIDAAT	K	L	0.95	6.2	2		89	109	TRUE
Benign and Cancer	Benign 3	Benign 3	Mudpit_GPM00300000043	Isoform Gamma-B of Fibrinogen gamma chain	IPI00021891,IPI00877703	ipi.HUMAN.v3.71-random.fasta	51513.3	1	27	35	47	0.00214	0.0486	TRUE	B6_fr21_26_01.3236.3236.2.dta	AIQLTYNPDESSKPNmIDAATL	K	K	0.95	3.77	2	m16: Oxidation (+15.99)	89	110	TRUE
Benign and Cancer	Benign 3	Benign 3	Mudpit_GPM00300000043	Isoform Gamma-B of Fibrinogen gamma chain	IPI00021891,IPI00877703	ipi.HUMAN.v3.71-random.fasta	51513.3	1	27	35	47	0.00214	0.0486	TRUE	B6_fr21_26_01.3191.3191.2.dta	AIQLTYNPDESSKPNmIDAATL	K	K	0.95	4.4	2	m16: Oxidation (+15.99)	89	110	TRUE
Benign and Cancer	Benign 3	Benign 3	Mudpit_GPM00300000043	Isoform Gamma-B of Fibrinogen gamma chain	IPI00021891,IPI00877703	ipi.HUMAN.v3.71-random.fasta	51513.3	1	27	35	47	0.00214	0.0486	TRUE	B6_fr21_26_01.1638.1638.2.dta	IQLTYNPDESSKPN	A	M	0.95	6	2		90	103	TRUE
Benign and Cancer	Benign 3	Benign 3	Mudpit_GPM00300000043	Isoform Gamma-B of Fibrinogen gamma chain	IPI00021891,IPI00877703	ipi.HUMAN.v3.71-random.fasta	51513.3	1	27	35	47	0.00214	0.0486	TRUE	B6_fr21_26_01.1670.1670.2.dta	IQLTYNPDESSKPNm	A	I	0.95	8.48	2	m15: Oxidation (+15.99)	90	104	TRUE
Benign and Cancer	Benign 3	Benign 3	Mudpit_GPM00300000043	Isoform Gamma-B of Fibrinogen gamma chain	IPI00021891,IPI00877703	ipi.HUMAN.v3.71-random.fasta	51513.3	1	27	35	47	0.00214	0.0486	TRUE	B6_fr21_26_01.2187.2187.2.dta	IQLTYNPDESSKPNmIDAAT	A	L	0.95	2.92	2	m15: Oxidation (+15.99)	90	109	TRUE
Benign and Cancer	Benign 3	Benign 3	Mudpit_GPM00300000043	Isoform Gamma-B of Fibrinogen gamma chain	IPI00021891,IPI00877703	ipi.HUMAN.v3.71-random.fasta	51513.3	1	27	35	47	0.00214	0.0486	TRUE	B6_fr21_26_01.2240.2240.2.dta	IQLTYNPDESSKPNmIDAAT	A	L	0.95	5.92	2	m15: Oxidation (+15.99)	90	109	TRUE
Benign and Cancer	Benign 3	Benign 3	Mudpit_GPM00300000043	Isoform Gamma-B of Fibrinogen gamma chain	IPI00021891,IPI00877703	ipi.HUMAN.v3.71-random.fasta	51513.3	1	27	35	47	0.00214	0.0486	TRUE	B6_fr21_26_01.3117.3117.2.dta	IQLTYNPDESSKPNmIDAATL	A	K	0.95	3.33	2	m15: Oxidation (+15.99)	90	110	TRUE
Benign and Cancer	Benign 3	Benign 3	Mudpit_GPM00300000043	Isoform Gamma-B of Fibrinogen gamma chain	IPI00021891,IPI00877703	ipi.HUMAN.v3.71-random.fasta	51513.3	1	27	35	47	0.00214	0.0486	TRUE	B6_fr21_26_01.2075.2075.2.dta	LTYNPDESSKPNMIDAA	Q	T	0.949	2.48	2		92	108	TRUE
Benign and Cancer	Benign 3	Benign 3	Mudpit_GPM00300000043	Isoform Gamma-B of Fibrinogen gamma chain	IPI00021891,IPI00877703	ipi.HUMAN.v3.71-random.fasta	51513.3	1	27	35	47	0.00214	0.0486	TRUE	B6_fr21_26_01.1380.1380.2.dta	LTYNPDESSKPNmIDAAT	Q	L	0.95	2.77	2	m13: Oxidation (+15.99)	92	109	TRUE
Benign and Cancer	Benign 3	Benign 3	Mudpit_GPM00300000043	Isoform Gamma-B of Fibrinogen gamma chain	IPI00021891,IPI00877703	ipi.HUMAN.v3.71-random.fasta	51513.3	1	27	35	47	0.00214	0.0486	TRUE	B6_fr27_32_01.1345.1345.2.dta	PDESSKPNMIDAA	N	T	0.94	2.4	2		96	108	TRUE
Benign and Cancer	Benign 3	Benign 3	Mudpit_GPM00300000043	Isoform Gamma-B of Fibrinogen gamma chain	IPI00021891,IPI00877703	ipi.HUMAN.v3.71-random.fasta	51513.3	1	27	35	47	0.00214	0.0486	TRUE	B6_fr21_26_01.713.713.2.dta	PDESSKPNmIDAAT	N	L	0.91	2.16	2	m9: Oxidation (+15.99)	96	109	TRUE
Benign and Cancer	Benign 3	Benign 3	Mudpit_GPM00300000043	Isoform Gamma-B of Fibrinogen gamma chain	IPI00021891,IPI00877703	ipi.HUMAN.v3.71-random.fasta	51513.3	1	27	35	47	0.00214	0.0486	TRUE	B6_fr21_26_01.1195.1195.2.dta	PDESSKPNMIDAAT	N	L	0.92	2.23	2		96	109	TRUE
Benign and Cancer	Benign 3	Benign 3	Mudpit_GPM00300000043	Isoform Gamma-B of Fibrinogen gamma chain	IPI00021891,IPI00877703	ipi.HUMAN.v3.71-random.fasta	51513.3	1	27	35	47	0.00214	0.0486	TRUE	B6_fr21_26_01.1247.1247.2.dta	PDESSKPNMIDAAT	N	L	0.946	2.46	2		96	109	TRUE
Benign and Cancer	Benign 3	Benign 3	Mudpit_GPM00300000043	Isoform Gamma-B of Fibrinogen gamma chain	IPI00021891,IPI00877703	ipi.HUMAN.v3.71-random.fasta	51513.3	1	27	35	47	0.00214	0.0486	TRUE	B6_fr27_32_01.1400.1400.2.dta	PDESSKPNMIDAAT	N	L	0.95	3.19	2		96	109	TRUE
Benign and Cancer	Benign 3	Benign 3	Mudpit_GPM00300000043	Isoform Gamma-B of Fibrinogen gamma chain	IPI00021891,IPI00877703	ipi.HUMAN.v3.71-random.fasta	51513.3	1	27	35	47	0.00214	0.0486	TRUE	B6_fr21_26_01.1724.1724.2.dta	PDESSKPNmIDAATL	N	K	0.895	2.08	2	m9: Oxidation (+15.99)	96	110	TRUE
Benign and Cancer	Benign 3	Benign 3	Mudpit_GPM00300000043	Isoform Gamma-B of Fibrinogen gamma chain	IPI00021891,IPI00877703	ipi.HUMAN.v3.71-random.fasta	51513.3	1	27	35	47	0.00214	0.0486	TRUE	B6_fr21_26_01.1533.1533.2.dta	QLTYNPDESSKPNmIDAAT	I	L	0.854	1.89	2	m14: Oxidation (+15.99)	91	109	TRUE
Benign and Cancer	Benign 3	Benign 3	Mudpit_GPM00300000043	Isoform Gamma-B of Fibrinogen gamma chain	IPI00021891,IPI00877703	ipi.HUMAN.v3.71-random.fasta	51513.3	1	27	35	47	0.00214	0.0486	TRUE	B6_fr27_32_01.657.657.2.dta	TYNPDESSKPNm	L	I	0.95	3.11	2	m12: Oxidation (+15.99)	93	104	TRUE
Benign and Cancer	Benign 3	Benign 3	Mudpit_GPM00300000043	Isoform Gamma-B of Fibrinogen gamma chain	IPI00021891,IPI00877703	ipi.HUMAN.v3.71-random.fasta	51513.3	1	27	35	47	0.00214	0.0486	TRUE	B6_fr27_32_01.927.927.2.dta	TYNPDESSKPNM	L	I	0.95	5.82	2		93	104	TRUE
Benign and Cancer	Benign 3	Benign 3	Mudpit_GPM00300000043	Isoform Gamma-B of Fibrinogen gamma chain	IPI00021891,IPI00877703	ipi.HUMAN.v3.71-random.fasta	51513.3	1	27	35	47	0.00214	0.0486	TRUE	B6_fr27_32_01.1773.1773.2.dta	TYNPDESSKPNMI	L	D	0.95	3.7	2		93	105	TRUE
Benign and Cancer	Benign 3	Benign 3	Mudpit_GPM00300000043	Isoform Gamma-B of Fibrinogen gamma chain	IPI00021891,IPI00877703	ipi.HUMAN.v3.71-random.fasta	51513.3	1	27	35	47	0.00214	0.0486	TRUE	B6_fr27_32_01.1703.1703.2.dta	TYNPDESSKPNMIDA	L	A	0.95	6.13	2		93	107	TRUE
Benign and Cancer	Benign 3	Benign 3	Mudpit_GPM00300000043	Isoform Gamma-B of Fibrinogen gamma chain	IPI00021891,IPI00877703	ipi.HUMAN.v3.71-random.fasta	51513.3	1	27	35	47	0.00214	0.0486	TRUE	B6_fr21_26_01.1562.1562.2.dta	TYNPDESSKPNMIDAA	L	T	0.927	2.28	2		93	108	TRUE
Benign and Cancer	Benign 3	Benign 3	Mudpit_GPM00300000043	Isoform Gamma-B of Fibrinogen gamma chain	IPI00021891,IPI00877703	ipi.HUMAN.v3.71-random.fasta	51513.3	1	27	35	47	0.00214	0.0486	TRUE	B6_fr27_32_01.1762.1762.2.dta	TYNPDESSKPNMIDAA	L	T	0.95	3.66	2		93	108	TRUE
Benign and Cancer	Benign 3	Benign 3	Mudpit_GPM00300000043	Isoform Gamma-B of Fibrinogen gamma chain	IPI00021891,IPI00877703	ipi.HUMAN.v3.71-random.fasta	51513.3	1	27	35	47	0.00214	0.0486	TRUE	B6_fr27_32_01.1812.1812.2.dta	TYNPDESSKPNMIDAA	L	T	0.95	3.89	2		93	108	TRUE
Benign and Cancer	Benign 3	Benign 3	Mudpit_GPM00300000043	Isoform Gamma-B of Fibrinogen gamma chain	IPI00021891,IPI00877703	ipi.HUMAN.v3.71-random.fasta	51513.3	1	27	35	47	0.00214	0.0486	TRUE	B6_fr27_32_01.1057.1057.2.dta	TYNPDESSKPNmIDAA	L	T	0.95	4.74	2	m12: Oxidation (+15.99)	93	108	TRUE
Benign and Cancer	Benign 3	Benign 3	Mudpit_GPM00300000043	Isoform Gamma-B of Fibrinogen gamma chain	IPI00021891,IPI00877703	ipi.HUMAN.v3.71-random.fasta	51513.3	1	27	35	47	0.00214	0.0486	TRUE	B6_fr27_32_01.1787.1787.2.dta	TYNPDESSKPNMIDAAT	L	L	0.95	2.96	2		93	109	TRUE
Benign and Cancer	Benign 3	Benign 3	Mudpit_GPM00300000043	Isoform Gamma-B of Fibrinogen gamma chain	IPI00021891,IPI00877703	ipi.HUMAN.v3.71-random.fasta	51513.3	1	27	35	47	0.00214	0.0486	TRUE	B6_fr27_32_01.1840.1840.2.dta	TYNPDESSKPNMIDAAT	L	L	0.95	6	2		93	109	TRUE
Benign and Cancer	Benign 3	Benign 3	Mudpit_GPM00300000043	Isoform Gamma-B of Fibrinogen gamma chain	IPI00021891,IPI00877703	ipi.HUMAN.v3.71-random.fasta	51513.3	1	27	35	47	0.00214	0.0486	TRUE	B6_fr27_32_01.3315.3315.2.dta	TYNPDESSKPNMIDAATL	L	K	0.838	1.82	2		93	110	TRUE
Benign and Cancer	Benign 3	Benign 3	Mudpit_GPM00300000043	Isoform Gamma-B of Fibrinogen gamma chain	IPI00021891,IPI00877703	ipi.HUMAN.v3.71-random.fasta	51513.3	1	27	35	47	0.00214	0.0486	TRUE	B6_fr27_32_01.2383.2383.2.dta	TYNPDESSKPNmIDAATL	L	K	0.926	2.28	2	m12: Oxidation (+15.99)	93	110	TRUE
Benign and Cancer	Benign 3	Benign 3	Mudpit_GPM00300000043	Isoform Gamma-B of Fibrinogen gamma chain	IPI00021891,IPI00877703	ipi.HUMAN.v3.71-random.fasta	51513.3	1	27	35	47	0.00214	0.0486	TRUE	B6_fr27_32_01.2277.2277.2.dta	YNPDESSKPNmIDAATL	T	K	0.888	2.04	2	m11: Oxidation (+15.99)	94	110	TRUE
Benign and Cancer	Benign 3	Benign 3	Mudpit_GPM00300000043	Isoform 2 of Apolipoprotein L1	IPI00186903,IPI00514475,IPI00914948	ipi.HUMAN.v3.71-random.fasta	45919.6	1	4	5	8	0.000364	0.0628	TRUE	B6_fr27_32_01.1354.1354.2.dta	RVTEPISAESGEQVE	P	R	0.95	7.55	2		321	335	TRUE
Benign and Cancer	Benign 3	Benign 3	Mudpit_GPM00300000043	Isoform 2 of Apolipoprotein L1	IPI00186903,IPI00514475,IPI00914948	ipi.HUMAN.v3.71-random.fasta	45919.6	1	4	5	8	0.000364	0.0628	TRUE	B6_fr33_38_01.1068.1068.3.dta	RVTEPISAESGEQVER	P	V	0.95	5.24	2		321	336	TRUE
Benign and Cancer	Benign 3	Benign 3	Mudpit_GPM00300000043	Isoform 2 of Apolipoprotein L1	IPI00186903,IPI00514475,IPI00914948	ipi.HUMAN.v3.71-random.fasta	45919.6	1	4	5	8	0.000364	0.0628	TRUE	B6_fr33_38_01.1120.1120.2.dta	RVTEPISAESGEQVER	P	V	0.95	6.82	2		321	336	TRUE
Benign and Cancer	Benign 3	Benign 3	Mudpit_GPM00300000043	Isoform 2 of Apolipoprotein L1	IPI00186903,IPI00514475,IPI00914948	ipi.HUMAN.v3.71-random.fasta	45919.6	1	4	5	8	0.000364	0.0628	TRUE	B6_fr33_38_01.1113.1113.3.dta	RVTEPISAESGEQVER	P	V	0.95	6.28	2		321	336	TRUE
Benign and Cancer	Benign 3	Benign 3	Mudpit_GPM00300000043	Isoform 2 of Apolipoprotein L1	IPI00186903,IPI00514475,IPI00914948	ipi.HUMAN.v3.71-random.fasta	45919.6	1	4	5	8	0.000364	0.0628	TRUE	B6_fr33_38_01.1075.1075.2.dta	RVTEPISAESGEQVER	P	V	0.95	9.55	2		321	336	TRUE
Benign and Cancer	Benign 3	Benign 3	Mudpit_GPM00300000043	Isoform 2 of Apolipoprotein L1	IPI00186903,IPI00514475,IPI00914948	ipi.HUMAN.v3.71-random.fasta	45919.6	1	4	5	8	0.000364	0.0628	TRUE	B6_fr21_26_01.1064.1064.2.dta	VTEPISAESGEQVER	R	V	0.95	6.09	2		322	336	TRUE
Benign and Cancer	Benign 3	Benign 3	Mudpit_GPM00300000043	Isoform 2 of Apolipoprotein L1	IPI00186903,IPI00514475,IPI00914948	ipi.HUMAN.v3.71-random.fasta	45919.6	1	4	5	8	0.000364	0.0628	TRUE	B6_fr27_32_01.1262.1262.2.dta	VTEPISAESGEQVER	R	V	0.95	7.49	2		322	336	TRUE
Benign and Cancer	Benign 3	Benign 3	Mudpit_GPM00300000043	Isoform 2 of Apolipoprotein L1	IPI00186903,IPI00514475,IPI00914948	ipi.HUMAN.v3.71-random.fasta	45919.6	1	4	5	8	0.000364	0.0628	TRUE	B6_fr21_26_01.2957.2957.2.dta	VTEPISAESGEQVERVNEPSILEmS	R	R	0.95	7.35	2	m24: Oxidation (+15.99)	322	346	TRUE
Benign and Cancer	Benign 3	Benign 3	Mudpit_GPM00300000043	Inter-alpha (Globulin) inhibitor H2	IPI00645038	ipi.HUMAN.v3.71-random.fasta	105218	1	3	3	3	0.000136	0.0417	TRUE	B6_fr21_26_01.2094.2094.2.dta	NDLISATKTQVADA	R	K	0.95	4.13	2		349	362	TRUE
Benign and Cancer	Benign 3	Benign 3	Mudpit_GPM00300000043	Inter-alpha (Globulin) inhibitor H2	IPI00645038	ipi.HUMAN.v3.71-random.fasta	105218	1	3	3	3	0.000136	0.0417	TRUE	B6_fr27_32_01.2920.2920.2.dta	NVKENIQDNISL	K	F	0.95	2.54	2		426	437	TRUE
Benign and Cancer	Benign 3	Benign 3	Mudpit_GPM00300000043	Inter-alpha (Globulin) inhibitor H2	IPI00645038	ipi.HUMAN.v3.71-random.fasta	105218	1	3	3	3	0.000136	0.0417	TRUE	B6_fr21_26_01.1428.1428.2.dta	TSLVIENEAGDER	L	M	0.95	3.48	2		615	627	TRUE
Benign and Cancer	Benign 3	Benign 3	Mudpit_GPM00300000043	Complement C3 (Fragment)	IPI00783987	ipi.HUMAN.v3.71-random.fasta	187149	1	15	18	55	0.0025	0.0505	TRUE	B6_fr1_12_01.2581.2581.2.dta	EDIPPADLSDQVPDTESET	K	R	0.95	5.04	2		960	978	TRUE
Benign and Cancer	Benign 3	Benign 3	Mudpit_GPM00300000043	Complement C3 (Fragment)	IPI00783987	ipi.HUMAN.v3.71-random.fasta	187149	1	15	18	55	0.0025	0.0505	TRUE	B6_fr1_12_01.2455.2455.2.dta	EDIPPADLSDQVPDTESET	K	R	0.95	10.3	2		960	978	TRUE
Benign and Cancer	Benign 3	Benign 3	Mudpit_GPM00300000043	Complement C3 (Fragment)	IPI00783987	ipi.HUMAN.v3.71-random.fasta	187149	1	15	18	55	0.0025	0.0505	TRUE	B6_fr21_26_01.2045.2045.2.dta	EDIPPADLSDQVPDTESETR	K	I	0.95	6.39	2		960	979	TRUE
Benign and Cancer	Benign 3	Benign 3	Mudpit_GPM00300000043	Complement C3 (Fragment)	IPI00783987	ipi.HUMAN.v3.71-random.fasta	187149	1	15	18	55	0.0025	0.0505	TRUE	B6_fr21_26_01.2527.2527.3.dta	EGVQKEDIPPADLSDQVPDTESET	R	R	0.948	2.11	2		955	978	TRUE
Benign and Cancer	Benign 3	Benign 3	Mudpit_GPM00300000043	Complement C3 (Fragment)	IPI00783987	ipi.HUMAN.v3.71-random.fasta	187149	1	15	18	55	0.0025	0.0505	TRUE	B6_fr21_26_01.2648.2648.3.dta	EGVQKEDIPPADLSDQVPDTESET	R	R	0.95	3.05	2		955	978	TRUE
Benign and Cancer	Benign 3	Benign 3	Mudpit_GPM00300000043	Complement C3 (Fragment)	IPI00783987	ipi.HUMAN.v3.71-random.fasta	187149	1	15	18	55	0.0025	0.0505	TRUE	B6_fr21_26_01.2162.2162.2.dta	EGVQKEDIPPADLSDQVPDTESET	R	R	0.95	3.92	2		955	978	TRUE
[truncated: 5,276 more rows]
