# Supplementary material for: Deciphering the ovarian cancer ascites fluid peptidome
Source: Clin Proteomics. 2014 Apr 2;11(1):13. doi: 10.1186/1559-0275-11-13 (PMC4230032; doi:10.1186/1559-0275-11-13)
Supplement: Additional file 4 — List of overlapping proteins with other publications. [file 1559-0275-11-13-S4.xls]

## Sheet: Suppl Info S3
Additional file 4: List of overlapping proteins with other Publications
IPI Number	Protein found in current study	Proteins found by Smith et al (OvCa urine peptidome)	Proteins found by Kuk et al (OvCa ascites proteome)	Proteins found by Fredolini et al (LMW region of OvCa serum)	Proteins found by Lopez et al (OvCa serum proteome)	Proteins found by Siwy et al (healthy urine peptidome)	Protein Name
IPI00736860.3	X		X				(unknown)
IPI00953689.1	X	X			X	X	Alpha-2-HS-glycoprotein
IPI00220644.8	X		X				Isoform M1 of Pyruvate kinase isozymes M1/M2
IPI00020986.2	X	X	X				Lumican
IPI00398625.5	X	X			X		Hornerin
IPI00255103.8	X						Isoform 3 of Contactin-associated protein-like 3B
IPI00292530.1	X	X	X				Inter-alpha-trypsin inhibitor heavy chain H1
IPI00384938.1	X		X				Putative uncharacterized protein DKFZp686N02209
IPI00022420.3	X	X	X			X	Retinol-binding protein 4
IPI00064935.6	X						Alpha-protein kinase 3
IPI00220082.1	X						Isoform 5 of Nuclear receptor coactivator 3
IPI00008603.1	X						Actin, aortic smooth muscle
IPI00759806.1	X						Isoform MBP-1 of Alpha-enolase
IPI00749179.2	X						Uncharacterized protein
IPI00470764.2	X						Isoform 6 of Membrane-associated guanylate kinase, WW and PDZ domain-containing protein 1
IPI00647457.2	X						Uncharacterized protein
IPI00394992.1	X						Isoform 2 of N-acetylmuramoyl-L-alanine amidase
IPI00293925.2	X		X				Isoform 1 of Ficolin-3
IPI00291866.5	X	X	X	X		X	Plasma protease C1 inhibitor
IPI00021842.1	X	X	X				Apolipoprotein E
IPI00953276.1	X						Mastermind-like protein 3
IPI00029235.1	X		X				Insulin-like growth factor-binding protein 6
IPI00877946.1	X						Uncharacterized protein
IPI00159927.2	X						Neurocan core protein
IPI00022895.8	X	X	X				Isoform 1 of Alpha-1B-glycoprotein
IPI00797221.6	X						aging-associated gene 9 protein
IPI00419744.4	X						Isoform 2 of Ficolin-3
IPI00418471.6	X	X					Vimentin
IPI00646799.1	X						cDNA FLJ31323 fis, clone LIVER2000037, highly similar to Alpha-1B-glycoprotein
IPI00019580.1	X	X	X				Plasminogen
IPI00009865.4	X						Keratin, type I cytoskeletal 10
IPI00032291.2	X	X	X				Complement C5
IPI00454591.1	X						Isoform 6 of Forkhead box protein P2
IPI00007765.5	X	X					Stress-70 protein, mitochondrial
IPI00646773.2	X						Isoform 2 of Gelsolin
IPI00893949.1	X						Uncharacterized protein
IPI00169383.3	X	X	X				Phosphoglycerate kinase 1
IPI00947235.1	X						Uncharacterized protein
IPI00032220.3	X	X	X	X		X	Angiotensinogen
IPI00939824.1	X						Uncharacterized protein
IPI00966404.2	X						Mastermind-like protein 3
IPI00941355.1	X						53 kDa protein
IPI00337426.1	X						Isoform 1 of BMP-2-inducible protein kinase
IPI00604773.2	X						PODXL protein
IPI00945132.2	X						Protein
IPI00220327.4	X	X	X				Keratin, type II cytoskeletal 1
IPI00946188.1	X						22 kDa protein
IPI00844511.1	X						Mannosyl-oligosaccharide 1,2-alpha-mannosidase IA
IPI00472736.1	X						HLA class I histocompatibility antigen, A-80 alpha chain
IPI00909747.1	X						Isoform 3 of Extracellular matrix protein 1
IPI00296534.2	X						Isoform D of Fibulin-1
IPI00021854.1	X	X	X			X	Apolipoprotein A-II
IPI00017601.1	X	X	X	X			Ceruloplasmin
IPI00554678.2	X						Isoform 2 of Protein timeless homolog
IPI00943046.3	X						cDNA FLJ54313, highly similar to Homo sapiens olfactomedin-like 2B (OLFML2B), mRNA
IPI00022418.2	X	X					Isoform 1 of Fibronectin
IPI00299116.3	X						Podocalyxin-like isoform 2 precursor
IPI00386524.3	X						CDNA FLJ25298 fis, clone STM07683, highly similar to Protein Tro alpha1 H,myeloma
IPI00828072.3	X						NCOA6 protein
IPI00216243.2	X						Uncharacterized protein
IPI00021439.1	X	X	X				Actin, cytoplasmic 1
IPI00795633.1	X						52 kDa protein
IPI00793119.2	X						unnamed protein product
IPI00165946.2	X						Isoform 2 of Membrane-associated guanylate kinase, WW and PDZ domain-containing protein 1
IPI00220080.1	X						Isoform 3 of Nuclear receptor coactivator 3
IPI00784817.1	X						Anti-RhD monoclonal T125 gamma1 heavy chain
IPI00816132.1	X						Putative uncharacterized protein DKFZp686H09231 (Fragment)
IPI00171411.4	X		X				Golgi membrane protein 1
IPI00383604.1	X						Isoform 4 of Forkhead box protein P2
IPI00892604.1	X	X					Uncharacterized protein
IPI00064200.5	X						Mastermind-like protein 2
IPI00555812.5	X	X					vitamin D-binding protein isoform 1 precursor
IPI00102281.3	X						Retroviral-like aspartic protease 1
IPI00855766.1	X						Uncharacterized protein
IPI00514475.5	X			X		X	Isoform 1 of Apolipoprotein L1
IPI00954954.1	X						Isoform 5 of Clusterin
IPI00908963.1	X						ATP synthase subunit alpha
IPI00869069.1	X						81 kDa protein
IPI00218732.4	X		X	X			Serum paraoxonase/arylesterase 1
IPI00942979.1	X						Transketolase
IPI00877850.3	X						Uncharacterized protein
IPI00894325.3	X						Major histocompatibility complex, class I, A
IPI00926421.1	X						podocalyxin isoform 2 precursor
IPI00880200.1	X						Uncharacterized protein
IPI00654875.1	X	X					Complement C4-B
IPI00640353.1	X						SWI/SNF related, matrix associated, actin dependent regulator of chromatin, subfamily a, member 2
IPI00794081.1	X						Uncharacterized protein
IPI00339223.2	X						Isoform 3 of Fibronectin
IPI00019568.1	X	X	X		X	X	Prothrombin (Fragment)
IPI00013933.2	X						Isoform DPI of Desmoplakin
IPI00876888.1	X						cDNA FLJ78387
IPI00022395.1	X	X	X	X			Complement component C9
IPI00514648.1	X						Isoform Long of Probable global transcription activator SNF2L2
IPI00879931.1	X						Uncharacterized protein
IPI00878144.2	X						forkhead box protein P2 isoform VI
IPI00021855.1	X	X	X				Apolipoprotein C-I
IPI00647704.1	X						cDNA FLJ41552 fis, clone COLON2004478, highly similar to Protein Tro alpha1 H,myeloma
IPI00936772.1	X						Golgi membrane protein 1
IPI00909702.2	X						cDNA FLJ57173, highly similar to Phospholipid transfer protein
IPI00167087.2	X						Isoform 2 of Collagen alpha-1(III) chain
IPI00553177.1	X	X	X		X	X	Isoform 1 of Alpha-1-antitrypsin
IPI00910625.1	X						cDNA FLJ51265, moderately similar to Beta-2-glycoprotein 1
IPI00930124.1	X	X					Putative uncharacterized protein DKFZp686C11235
IPI00795257.3	X						Glyceraldehyde-3-phosphate dehydrogenase
IPI00935408.2	X						Uncharacterized protein
IPI00887257.2	X						FERM and PDZ domain containing 3
IPI00759659.1	X						Isoform 2 of Golgi membrane protein 1
IPI00645213.1	X						Uncharacterized protein
IPI00910979.1	X						pyruvate kinase isozymes M1/M2 isoform e
IPI00939620.1	X						54 kDa protein
IPI00220079.1	X						Isoform 2 of Nuclear receptor coactivator 3
IPI00477642.4	X						Meningioma (Disrupted in balanced translocation) 1
IPI00454592.1	X						Isoform 7 of Forkhead box protein P2
IPI00021578.2	X						Complement factor H-related protein 4
IPI00479178.4	X						Serine/cysteine proteinase inhibitor clade G member 1 splice variant 3
IPI00604427.1	X						Isoform 2 of Runt-related transcription factor 2
IPI00026569.3	X						HLA class I histocompatibility antigen, A-1 alpha chain
IPI00291867.4	X		X				Complement factor I
IPI00007047.1	X	X					Protein S100-A8
IPI00465225.1	X						heterogeneous nuclear ribonucleoprotein L isoform b
IPI00894239.1	X						Uncharacterized protein
IPI00163207.1	X	X	X				Isoform 1 of N-acetylmuramoyl-L-alanine amidase
IPI00946035.1	X						123 kDa protein
IPI00383338.1	X						PRO2769
IPI00641737.2	X		X				Haptoglobin
IPI00892870.1	X						Protein
IPI00643809.1	X						Protein
IPI00386879.1	X	X	X				cDNA FLJ14473 fis, clone MAMMA1001080, highly similar to Homo sapiens SNC73 protein (SNC73) mRNA
IPI00745872.2	X	X	X			X	Isoform 1 of Serum albumin
IPI00796990.4	X						cDNA FLJ58124, highly similar to Complement factor I
IPI00796316.5	X						Uncharacterized protein
IPI00400826.1	X						Isoform 2 of Clusterin
IPI00178926.2	X		X				Immunoglobulin J chain
IPI00783987.2	X	X	X			X	Complement C3 (Fragment)
IPI00423464.1	X						Putative uncharacterized protein DKFZp686K03196
IPI00029061.3	X		X				Selenoprotein P
IPI00879796.1	X						Uncharacterized protein
IPI00021727.1	X		X				C4b-binding protein alpha chain
IPI00479186.7	X	X					Isoform M2 of Pyruvate kinase isozymes M1/M2
IPI01018161.1	X						pyruvate kinase isozymes M1/M2 isoform c
IPI00470950.2	X						Uncharacterized protein
IPI00021891.5	X	X	X				Isoform Gamma-B of Fibrinogen gamma chain
IPI00879573.1	X		X	X			Heparin cofactor 2
IPI00215632.1	X						Isoform 3 of Forkhead box protein P2
IPI00816562.1	X						Ataxin-8
IPI00012347.7	X		X				Matrix-remodeling-associated protein 5
IPI00220813.1	X						Isoform 2 of EGF-containing fibulin-like extracellular matrix protein 1
IPI00455359.2	X						Isoform 2 of Ataxin-2
IPI00645363.2	X	X	X				Putative uncharacterized protein DKFZp686P15220
IPI00924859.1	X						kininogen-1 isoform 3
IPI00945268.1	X						111 kDa protein
IPI00788737.1	X						39 kDa protein
IPI00335541.5	X						Isoform 1 of Protein timeless homolog
IPI00410714.5	X	X				X	Hemoglobin subunit alpha
IPI00644748.27	X						HLA class I histocompatibility antigen, A-36 alpha chain
IPI00217182.5	X						Isoform DPII of Desmoplakin
IPI00645617.2	X						Uncharacterized protein
IPI00029717.1	X				X		Isoform 2 of Fibrinogen alpha chain
IPI00472151.1	X		X				HLA class I histocompatibility antigen, A-23 alpha chain
IPI00847989.3	X						Pyruvate kinase
IPI00455363.2	X						Isoform 4 of Ataxin-2
IPI00604528.4	X						Pyruvate kinase
IPI00743696.2	X	X				X	Isoform 1 of Collagen alpha-1(IV) chain
IPI00021428.1	X						Actin, alpha skeletal muscle
IPI00816779.1	X						Leukocyte antigen
IPI00908496.1	X						cDNA FLJ53670, highly similar to EGF-containing fibulin-like extracellularmatrix protein 1
IPI00032258.4	X						Complement C4-A
IPI00021856.3	X	X	X				Apolipoprotein C-II
IPI00640084.1	X						Uncharacterized protein
IPI00939159.6	X						Adenylyl cyclase-associated protein
IPI00941264.3	X						unnamed protein product
IPI00215894.1	X	X	X		X		Isoform LMW of Kininogen-1
IPI00029739.5	X		X				Isoform 1 of Complement factor H
IPI00448925.6	X						44 kDa protein
IPI00383164.1	X						SNC66 protein
IPI00186903.4	X		X		X		Isoform 2 of Apolipoprotein L1
IPI00916818.1	X						Phosphoglycerate kinase
IPI00914675.1	X						Putative uncharacterized protein PRB4
IPI00855916.1	X						Transthyretin
IPI00032179.3	X	X	X	X		X	Antithrombin-III
IPI00940716.1	X						54 kDa protein
IPI00646774.1	X						51 kDa protein
IPI00946868.1	X						Isoform 3 of Runt-related transcription factor 2
IPI00449920.1	X						cDNA FLJ90170 fis, clone MAMMA1000370, highly similar to Ig alpha-1 chain C region
IPI00873684.1	X						Isoform 2 of Collagen alpha-1(IV) chain
IPI00022432.1	X	X	X		X	X	Transthyretin
IPI00220081.1	X						Isoform 4 of Nuclear receptor coactivator 3
IPI00647634.1	X						HLA class I histocompatibility antigen, A-3 alpha chain
IPI00877852.2	X						inter-alpha-trypsin inhibitor heavy chain H1 isoform c
IPI00397801.4	X						Filaggrin-2
IPI00022434.4	X						Uncharacterized protein
IPI00645849.1	X						Isoform 4 of Extracellular matrix protein 1
IPI00939506.3	X						129 kDa protein
IPI00903176.1	X						cDNA FLJ38269 fis, clone FCBBF3002556, highly similar to POU domain, class 3, transcription factor 2
IPI00472882.1	X						HLA class I histocompatibility antigen, A-68 alpha chain
IPI00640149.1	X						Isoform 1 of Mediator of RNA polymerase II transcription subunit 12
IPI00514285.2	X	X					Uncharacterized protein
IPI00423462.5	X		X				Putative uncharacterized protein DKFZp686K18196 (Fragment)
IPI00339227.5	X						Isoform 7 of Fibronectin
IPI00298828.3	X		X				Beta-2-glycoprotein 1
IPI00647097.1	X						Isoform 1 of Contactin-associated protein-like 3B
IPI00028413.8	X	X	X				Isoform 1 of Inter-alpha-trypsin inhibitor heavy chain H3
IPI00418163.3	X		X				complement C4-B preproprotein
IPI00909560.1	X						unnamed protein product
IPI00953347.1	X						Putative uncharacterized protein MAGI1 (Fragment)
IPI00470759.2	X						Isoform 1 of Membrane-associated guanylate kinase, WW and PDZ domain-containing protein 1
IPI00816741.1	X						Complement component 5 variant (Fragment)
IPI00894365.2	X						unnamed protein product
IPI00470761.2	X						Isoform 3 of Membrane-associated guanylate kinase, WW and PDZ domain-containing protein 1
IPI00291262.3	X	X	X			X	Isoform 1 of Clusterin
IPI00382692.2	X						Isoform 4 of Membrane-associated guanylate kinase, WW and PDZ domain-containing protein 1
IPI00064201.6	X						FERM and PDZ domain-containing protein 3
IPI00847635.1	X	X	X	X		X	Isoform 1 of Alpha-1-antichymotrypsin
IPI00418147.2	X						Isoform 5 of Membrane-associated guanylate kinase, WW and PDZ domain-containing protein 1
IPI00023006.1	X						Actin, alpha cardiac muscle 1
IPI00296608.6	X		X				Complement component C7
IPI00027462.1	X	X	X			X	Protein S100-A9
IPI00217778.1	X						Isoform 2 of Phospholipid transfer protein
IPI00955448.1	X						Ataxin 3 isoform 1 variant (Fragment)
IPI00386975.3	X						Isoform 1B of Desmocollin-1
IPI01022973.1	X						52 kDa protein
IPI00641088.2	X						TATA-box binding protein N-terminal domain splice variant
IPI00847261.1	X						Similar to Proline rich 4 (lacrimal) isoform 1
IPI00019359.4	X	X	X	X	X		Keratin, type I cytoskeletal 9
IPI00643920.4	X	X					cDNA FLJ54957, highly similar to Transketolase
IPI00471928.6	X						ATP synthase subunit alpha
IPI00644977.2	X						complement factor H-related protein 4A precursor
IPI00477178.1	X						forkhead box P2
IPI00941961.1	X	X					(unknown)
IPI00643034.3	X		X				cDNA FLJ39690 fis, clone SMINT2010639, highly similar to PHOSPHOLIPID TRANSFER PROTEIN
IPI00298497.3	X	X	X	X	X		Fibrinogen beta chain
IPI00876963.4	X						HLA class I histocompatibility antigen, A-2 alpha chain
IPI00746623.2	X		X				Hyaluronan-binding protein 2
IPI00220815.1	X						Isoform 4 of EGF-containing fibulin-like extracellular matrix protein 1
IPI00952640.1	X						Ig mu chain C region
IPI00032328.2	X					X	Isoform HMW of Kininogen-1
IPI00947307.1	X						cDNA FLJ58075, highly similar to Ceruloplasmin
IPI00004573.2	X	X				X	Polymeric immunoglobulin receptor
IPI00027547.2	X	X			X		Dermcidin
IPI00896380.1	X						Isoform 2 of Ig mu chain C region
IPI00299435.3	X	X	X				Apolipoprotein F
IPI00022463.2	X	X					Serotransferrin
IPI00643525.1	X	X	X				Uncharacterized protein
IPI00894498.1	X						beta actin variant
IPI00513782.3	X						cDNA FLJ35478 fis, clone SMINT2007796, highly similar to Gelsolin
IPI00423466.1	X						Putative uncharacterized protein DKFZp686H20196
IPI00472724.1	X						Putative elongation factor 1-alpha-like 3
IPI00853141.1	X						26 kDa protein
IPI00022229.2	X	X	X				Apolipoprotein B-100
IPI00855785.2	X						Isoform 15 of Fibronectin
IPI00019591.2	X	X	X				cDNA FLJ55673, highly similar to Complement factor B
IPI00012011.6	X	X	X	X			Cofilin-1
IPI00914948.1	X						apolipoprotein L1 isoform c precursor
IPI00760554.2	X						HLA class I histocompatibility antigen, A-69 alpha chain
IPI00294395.1	X	X	X				Complement component C8 beta chain
IPI00953276.2	X						Uncharacterized protein
IPI00021841.1	X	X	X		X	X	Apolipoprotein A-I
IPI00940918.1	X						52 kDa protein
IPI00025416.3	X	X					Actin, gamma-enteric smooth muscle
IPI00877703.1	X						Uncharacterized protein
IPI00953675.1	X						inter-alpha-trypsin inhibitor heavy chain H1 isoform b
IPI00936481.6	X						cDNA FLJ51630, highly similar to Nuclear receptor coactivator 3
IPI00893694.2	X						HLA class I histocompatibility antigen, A-68 alpha chain
IPI00061523.4	X						THAP domain-containing protein 11
IPI00021033.2	X	X				X	Isoform 1 of Collagen alpha-1(III) chain
IPI00029699.1	X		X				Ribonuclease 4
IPI00029658.1	X	X	X				Isoform 1 of EGF-containing fibulin-like extracellular matrix protein 1
IPI00939362.1	X						Uncharacterized protein
IPI00942225.1	X						108 kDa protein
IPI00299078.1	X						Salivary acidic proline-rich phosphoprotein 1/2
IPI00645038.1	X						Uncharacterized protein
IPI00956126.1	X						TATA-box-binding protein isoform 2
IPI00300277.2	X						Isoform N-OCT 3 of POU domain, class 3, transcription factor 2
IPI00377025.5	X						proline-rich protein HaeIII subfamily 1
IPI00939430.1	X						142 kDa protein
IPI00426060.3	X						Putative uncharacterized protein DKFZp686J11235 (Fragment)
IPI00017696.1	X		X				Complement C1s subcomponent
IPI00219018.7	X	X	X				Glyceraldehyde-3-phosphate dehydrogenase
IPI00298994.6	X	X					Talin-1
IPI00032325.1	X						Cystatin-A
IPI00021885.1	X	X	X			X	Isoform 1 of Fibrinogen alpha chain
IPI00953573.1	X						Uncharacterized protein
IPI00004068.3	X						Isoform 3 of Mediator of RNA polymerase II transcription subunit 12
IPI00472112.1	X						Isoform 2 of HLA class I histocompatibility antigen, A-11 alpha chain
IPI00844536.2	X						Uncharacterized protein
IPI00423463.1	X	X	X				Putative uncharacterized protein DKFZp686O01196
IPI00423460.3	X						Putative uncharacterized protein DKFZp686G21220 (Fragment)
IPI00027834.3	X						Heterogeneous nuclear ribonucleoprotein L
IPI00022371.1	X		X			X	Histidine-rich glycoprotein
IPI00954102.1	X						Isoform 2 of Vitamin D-binding protein
IPI00843913.3	X						Uncharacterized protein
IPI00026314.1	X	X	X			X	Isoform 1 of Gelsolin
IPI00879231.1	X	X	X				Alpha-2-antiplasmin
IPI00216099.3	X						Isoform 1A of Desmocollin-1
IPI00021304.1	X		X				Keratin, type II cytoskeletal 2 epidermal
IPI00903167.2	X						Uncharacterized protein
IPI00892547.1	X						Uncharacterized protein
IPI01018809.1	X						unnamed protein product
IPI00876950.1	X						Isoform 2 of Inter-alpha-trypsin inhibitor heavy chain H3
IPI00647556.2	X						gelsolin isoform c
IPI00288960.2	X						forkhead box protein P2 isoform IV
IPI00784842.1	X	X	X				Putative uncharacterized protein DKFZp686G11190
IPI00644827.1	X						microfibrillar-associated protein 2 isoform b precursor
IPI00006969.2	X						Isoform 2 of Extracellular matrix protein 1
IPI00339319.2	X						Isoform 11 of Fibronectin
IPI00896419.3	X		X		X	X	Isoform 1 of Inter-alpha-trypsin inhibitor heavy chain H4
IPI00480192.1	X						Uncharacterized protein
IPI00440493.2	X						ATP synthase subunit alpha, mitochondrial
IPI00888126.2	X						Pyruvate kinase
IPI00952805.1	X						Putative uncharacterized protein MAGI1
IPI00033606.5	X						Isoform 3 of BMP-2-inducible protein kinase
IPI00030739.1	X	X	X				Apolipoprotein M
IPI00439446.3	X						Uncharacterized protein
IPI00930343.1	X						cDNA FLJ78096, highly similar to Homo sapiens actin, alpha, cardiac muscle (ACTC), mRNA
IPI00298971.1	X	X	X				Vitronectin
IPI00022460.2	X						Zinc finger protein 592
IPI00019205.1	X						Interferon regulatory factor 2-binding protein-like
IPI00784938.1	X						Uncharacterized protein
IPI00470766.14	X						Isoform 1 of Olfactomedin-like protein 2B
IPI00296165.7	X		X				Complement C1r subcomponent
IPI00220814.1	X						Isoform 3 of EGF-containing fibulin-like extracellular matrix protein 1
IPI00940557.1	X						Isoform 1 of Forkhead box protein P2
IPI00913988.1	X						Isoform 2 of Mediator of RNA polymerase II transcription subunit 12
IPI00549805.2	X						ATP synthase, H+ transporting, mitochondrial F1 complex, alpha subunit 1, cardiac muscle
IPI00470765.2	X						Isoform 7 of Membrane-associated guanylate kinase, WW and PDZ domain-containing protein 1
IPI00013179.1	X	X	X			X	Prostaglandin-H2 D-isomerase
IPI00748532.2	X						Isoform 1 of Nuclear receptor coactivator 3
IPI00877698.2	X						cDNA FLJ58826, highly similar to Plasma protease C1 inhibitor
IPI00299094.2	X						Calcium-activated chloride channel regulator 2
IPI00892693.1	X						Uncharacterized protein
IPI00894350.1	X						52 kDa protein
IPI00785084.2	X	X					IGH@ protein
IPI00887154.2	X						Complement component 4B
IPI00465248.5	X	X	X				Isoform alpha-enolase of Alpha-enolase
IPI00396485.3	X	X	X				Elongation factor 1-alpha 1
IPI00847381.1	X						selenoprotein P isoform 2
IPI00472855.1	X						HLA class I histocompatibility antigen, A-30 alpha chain
IPI00386718.4	X						Isoform Short of Probable global transcription activator SNF2L2
IPI00644018.1	X						Isoform 2 of Alpha-1B-glycoprotein
IPI00946337.1	X						(unknown)
IPI00789310.1	X						37 kDa protein
IPI00816314.1	X		X				Putative uncharacterized protein DKFZp686I15196
IPI00022831.1	X						TATA-box-binding protein
IPI00940673.2	X						cDNA FLJ36348 fis, clone THYMU2007025, highly similar to TRANSKETOLASE
IPI00742968.1	X						HLA class I histocompatibility antigen, A-24 alpha chain
IPI00180154.4	X	X					Isoform 1 of Ataxin-2
IPI00472448.1	X						Isoform 1 of HLA class I histocompatibility antigen, A-11 alpha chain
IPI00304273.2	X	X	X			X	Apolipoprotein A-IV
IPI00003351.2	X		X				Isoform 1 of Extracellular matrix protein 1
IPI01012744.1	X						Uncharacterized protein
IPI00412057.2	X						Isoform 2 of BMP-2-inducible protein kinase
IPI00022621.1	X	X					Microfibrillar-associated protein 2
